# Supplementary material for: Comparative functional genomics identifies unique molecular features of EPSCs
Source: Life Sci Alliance. 2022 Aug 12;5(11):e202201608. doi: 10.26508/lsa.202201608 (PMC9378845; doi:10.26508/lsa.202201608)
Supplement: Supplementary file 1 [file LSA-2022-01608_TableS1.xlsx]

## Sheet: 1E_ESCvsDEPSC
ensemblID	gene_name	logFC	FDR
ENSMUSG00000000037	Scml2	-1.2205	0.00521269
ENSMUSG00000000120	Ngfr	1.81934	4.43837e-40
ENSMUSG00000000125	Wnt3	-0.746016	0.0137645
ENSMUSG00000000126	Wnt9a	2.09591	4.77688e-11
ENSMUSG00000000142	Axin2	2.88914	4.33197e-94
ENSMUSG00000000194	Gpr107	0.837365	3.76986e-31
ENSMUSG00000000204	Slfn4	0.679385	0.0163881
ENSMUSG00000000253	Gmpr	-1.22701	0.000404895
ENSMUSG00000000290	Itgb2	-0.815348	8.77709e-08
ENSMUSG00000000296	Tpd52l1	1.51608	1.21978e-20
ENSMUSG00000000303	Cdh1	0.832665	5.08082e-126
ENSMUSG00000000305	Cdh4	2.08609	3.6823e-14
ENSMUSG00000000308	Ckmt1	2.38126	4.08035e-38
ENSMUSG00000000317	Bcl6b	-3.14632	4.61311e-10
ENSMUSG00000000320	Alox12	3.47149	4.18315e-10
ENSMUSG00000000340	Dbt	0.847656	3.43709e-13
ENSMUSG00000000365	Rnf17	0.901907	2.28226e-19
ENSMUSG00000000386	Mx1	-2.13868	9.49404e-57
ENSMUSG00000000402	Egfl6	3.21295	1.17719e-12
ENSMUSG00000000416	Cttnbp2	3.5465	1.27492e-12
ENSMUSG00000000486	Septin1	0.719475	4.22002e-13
ENSMUSG00000000567	Sox9	-0.809104	0.0484761
ENSMUSG00000000627	Sema4f	1.64365	1.68782e-08
ENSMUSG00000000628	Hk2	0.935379	3.14675e-98
ENSMUSG00000000682	Cd52	-1.87126	0.000414486
ENSMUSG00000000693	Loxl3	-1.13096	4.91629e-23
ENSMUSG00000000730	Dnmt3l	-2.14326	1.87902e-193
ENSMUSG00000000732	Icosl	-0.935846	8.82665e-06
ENSMUSG00000000782	Tcf7	0.81012	7.96548e-25
ENSMUSG00000000792	Slc5a5	-1.11211	0.0106265
ENSMUSG00000000805	Car4	-8.14937	5.08526e-07
ENSMUSG00000000823	Zfp512b	-1.43614	5.58574e-60
ENSMUSG00000000861	Bcl11a	-6.32826	1.58763e-30
ENSMUSG00000000915	Hip1r	-0.798501	6.2098e-05
ENSMUSG00000000934	Top1mt	-0.906551	1.82432e-06
ENSMUSG00000000942	Hoxa4	-1.32255	0.0313792
ENSMUSG00000000948	Gm38393	-1.6017	5.73049e-93
ENSMUSG00000000958	Slc7a7	-2.68856	1.57089e-134
ENSMUSG00000000982	Ccl3	-1.7794	3.21442e-12
ENSMUSG00000001020	S100a4	-2.82638	5.28983e-101
ENSMUSG00000001025	S100a6	-1.2896	5.93447e-94
ENSMUSG00000001119	Col6a1	-1.0032	1.14612e-86
ENSMUSG00000001120	Pcbp3	-0.826357	2.43222e-06
ENSMUSG00000001123	Lgals9	0.622558	2.46806e-19
ENSMUSG00000001128	Cfp	-1.95225	6.01418e-38
ENSMUSG00000001173	Ocrl	0.967569	3.04066e-21
ENSMUSG00000001211	Agpat3	0.749384	9.42957e-13
ENSMUSG00000001228	Uhrf1	1.03844	7.59665e-238
ENSMUSG00000001247	Lsr	-1.399	5.21113e-24
ENSMUSG00000001249	Hpn	-1.23678	0.0165691
ENSMUSG00000001270	Ckb	2.50064	0
ENSMUSG00000001281	Itgb7	-1.63483	1.32564e-18
ENSMUSG00000001288	Rarg	-0.82954	1.19384e-54
ENSMUSG00000001300	Efnb2	-2.04262	5.43783e-62
ENSMUSG00000001333	Sync	2.6363	8.03982e-16
ENSMUSG00000001348	Acp5	0.800973	5.35715e-07
ENSMUSG00000001349	Cnn1	1.7932	1.94819e-07
ENSMUSG00000001417	NA	2.28293	1.05344e-07
ENSMUSG00000001420	Tmem79	1.21906	3.09271e-07
ENSMUSG00000001435	Col18a1	-1.2081	1.72072e-176
ENSMUSG00000001506	Col1a1	1.18942	6.82933e-208
ENSMUSG00000001507	Itga3	2.01779	1.56659e-109
ENSMUSG00000001552	Jup	0.666246	1.51865e-30
ENSMUSG00000001555	Fkbp10	-0.654875	5.85743e-13
ENSMUSG00000001583	Tnk1	0.981859	0.0250921
ENSMUSG00000001627	Ifrd1	-0.904712	1.38979e-40
ENSMUSG00000001655	Hoxc13	2.31777	6.05527e-16
ENSMUSG00000001656	Hoxc11	4.70774	1.7092e-17
ENSMUSG00000001657	Hoxc8	0.881589	0.0055114
ENSMUSG00000001663	Gstt1	-5.04359	0.000822744
ENSMUSG00000001666	Ddt	0.748338	4.96112e-07
ENSMUSG00000001687	Ubl3	-0.610752	1.48831e-13
ENSMUSG00000001700	Gramd3	-1.34398	3.13333e-05
ENSMUSG00000001761	Smo	-1.40428	1.46493e-29
ENSMUSG00000001768	Rin2	-1.20978	1.67201e-11
ENSMUSG00000001786	Fbxo7	-0.943547	2.04877e-11
ENSMUSG00000001794	Capns1	1.07471	1.42335e-143
ENSMUSG00000001802	Lrp3	-0.813356	0.00433308
ENSMUSG00000001827	Folr1	1.56196	1.14296e-30
ENSMUSG00000001864	Aif1l	-1.06632	1.76225e-07
ENSMUSG00000001901	Kcnh6	-3.58002	1.35649e-07
ENSMUSG00000001918	Slc1a5	1.36275	2.40951e-69
ENSMUSG00000001943	Vsig2	-1.7877	6.40736e-05
ENSMUSG00000001946	Esam	-2.46548	2.3282e-10
ENSMUSG00000001985	Grik3	1.68491	1.1963e-124
ENSMUSG00000001999	Blvra	0.734779	0.000860425
ENSMUSG00000002006	Pdzd4	-2.74066	2.20405e-221
ENSMUSG00000002020	Ltbp2	-0.927549	5.10758e-20
ENSMUSG00000002059	Rab34	-0.605714	5.99789e-06
ENSMUSG00000002111	Spi1	-1.17445	4.79233e-08
ENSMUSG00000002190	Clgn	-1.10032	7.78796e-08
ENSMUSG00000002204	Napsa	-3.03858	0.00791347
ENSMUSG00000002228	Ppm1j	-1.64858	3.55187e-23
ENSMUSG00000002233	Rhoc	-0.652905	8.12813e-15
ENSMUSG00000002250	Ppard	0.67112	1.01964e-11
ENSMUSG00000002265	Peg3	-1.03666	2.13427e-22
ENSMUSG00000002289	Angptl4	-1.80524	1.30276e-90
ENSMUSG00000002324	Rec8	-1.21151	6.99695e-11
ENSMUSG00000002341	Ncan	-3.15519	2.82016e-05
ENSMUSG00000002393	Nr2f6	-1.13668	1.46196e-22
ENSMUSG00000002409	Dyrk1b	-0.749202	0.0015935
ENSMUSG00000002428	Hltf	-1.06383	9.14824e-47
ENSMUSG00000002458	Rgs19	-1.01879	3.32876e-12
ENSMUSG00000002459	Rgs20	-5.82384	0.000593586
ENSMUSG00000002489	Tiam1	-0.84194	7.1272e-17
ENSMUSG00000002603	Tgfb1	-1.03855	2.0982e-11
ENSMUSG00000002617	Zfp40	-0.632033	0.0193683
ENSMUSG00000002668	Dennd1c	-1.91878	0.000561842
ENSMUSG00000002699	Lcp2	-2.18272	1.46334e-07
ENSMUSG00000002731	Prkra	-0.662961	0.00339147
ENSMUSG00000002799	Jag2	-3.0981	6.48844e-42
ENSMUSG00000002804	Nudt14	-1.31058	1.19153e-09
ENSMUSG00000002847	Pla1a	0.854573	0.00152916
ENSMUSG00000002885	Adgre5	0.892158	1.04905e-43
ENSMUSG00000002900	Lamb1	-1.07571	1.35376e-64
ENSMUSG00000002910	Arrdc2	0.758668	1.43948e-07
ENSMUSG00000002985	Apoe	-1.52332	1.53808e-94
ENSMUSG00000002996	Hbp1	-0.625265	2.2742e-08
ENSMUSG00000002997	Prkar2b	-2.73936	6.61158e-16
ENSMUSG00000003032	Klf4	0.747544	4.41267e-42
ENSMUSG00000003051	Elf3	3.41982	3.67544e-269
ENSMUSG00000003123	Lipe	0.612661	0.00102397
ENSMUSG00000003134	Tbc1d8	2.25846	3.26731e-58
ENSMUSG00000003135	Cnot11	0.685245	6.15383e-17
ENSMUSG00000003154	Foxj2	0.672515	0.000183866
ENSMUSG00000003178	NA	0.879766	1.64676e-12
ENSMUSG00000003206	Ebi3	-1.96022	0.000143953
ENSMUSG00000003228	Grk5	-0.899909	0.000226045
ENSMUSG00000003233	Dvl3	0.623229	7.98915e-09
ENSMUSG00000003235	Eif2b5	1.39631	1.86104e-212
ENSMUSG00000003273	Car11	0.759637	0.0403479
ENSMUSG00000003279	Dlgap1	3.2187	1.42027e-18
ENSMUSG00000003283	Hck	-1.32044	1.3182e-18
ENSMUSG00000003308	Keap1	1.07995	3.17556e-35
ENSMUSG00000003341	Atp8b3	-2.09735	0.000112863
ENSMUSG00000003352	Cacnb3	-0.931684	1.1829e-27
ENSMUSG00000003378	Grik5	-0.891808	2.62802e-06
ENSMUSG00000003410	Elavl3	-1.53888	6.16393e-07
ENSMUSG00000003418	St8sia6	1.67419	2.9801e-05
ENSMUSG00000003420	Fcgrt	0.611126	0.000239636
ENSMUSG00000003452	Bicd1	-0.709581	6.55095e-05
ENSMUSG00000003528	Slc25a1	0.687124	1.01756e-25
ENSMUSG00000003541	Ier3	0.625054	0.000815577
ENSMUSG00000003585	Sec14l2	0.975317	0.00136758
ENSMUSG00000003617	Cp	-2.72703	3.65871e-09
ENSMUSG00000003746	Man1a	-1.29384	1.05863e-16
ENSMUSG00000003812	Dnase2a	1.00494	9.74714e-15
ENSMUSG00000003847	Nfat5	-0.910118	1.09123e-52
ENSMUSG00000003849	Nqo1	2.10818	1.87218e-109
ENSMUSG00000003863	Ppfia3	1.20363	9.9457e-10
ENSMUSG00000003865	Gys1	1.18416	1.82073e-45
ENSMUSG00000003882	Il7r	1.40123	5.14048e-07
ENSMUSG00000003948	Mmd	-1.77589	1.75221e-14
ENSMUSG00000004032	Gstm5	-2.1971	1.51528e-17
ENSMUSG00000004038	Gstm3	1.74923	0.00220709
ENSMUSG00000004044	Cavin1	-0.81531	1.31559e-30
ENSMUSG00000004056	Akt2	1.08629	1.42329e-60
ENSMUSG00000004113	Cacna1b	-2.95109	9.74727e-11
ENSMUSG00000004151	Etv1	-0.941078	4.98982e-13
ENSMUSG00000004263	Atn1	0.74719	1.81319e-35
ENSMUSG00000004270	Lpcat3	0.726293	1.54225e-21
ENSMUSG00000004328	Hif3a	-1.09523	1.09342e-05
ENSMUSG00000004359	Spic	4.57204	5.31834e-55
ENSMUSG00000004360	9330159F19Rik	-3.14133	7.21615e-06
ENSMUSG00000004451	Ralb	0.788188	2.10215e-20
ENSMUSG00000004562	Arhgef40	-0.641738	5.91582e-06
ENSMUSG00000004631	Sgce	-0.794923	0.00302683
ENSMUSG00000004707	Ly9	-0.708196	0.00611495
ENSMUSG00000004730	Adgre1	-3.23985	2.50949e-163
ENSMUSG00000004891	Nes	1.4315	3.90111e-44
ENSMUSG00000004948	Zp3	2.34676	3.39821e-14
ENSMUSG00000004961	Syt5	-2.6063	0.00676328
ENSMUSG00000004988	Fxyd4	5.70032	0.000667555
ENSMUSG00000005045	Chd5	-0.719922	0.0111854
ENSMUSG00000005054	Cstb	0.811442	5.45724e-18
ENSMUSG00000005103	Wdr1	0.666092	7.97054e-38
ENSMUSG00000005124	Ccn4	1.1296	1.99297e-25
ENSMUSG00000005125	Ndrg1	1.98264	1.97793e-32
ENSMUSG00000005148	Klf5	0.903009	2.38776e-43
ENSMUSG00000005225	Plekha8	0.708805	3.70627e-15
ENSMUSG00000005237	Dnah2	0.656098	0.0433256
ENSMUSG00000005251	Ripk4	-1.60444	5.09961e-06
ENSMUSG00000005267	Zfp287	-1.3734	0.00232936
ENSMUSG00000005268	Prlr	-4.39479	6.37669e-06
ENSMUSG00000005357	Slc1a6	1.01583	0.0280342
ENSMUSG00000005360	Slc1a3	-2.82594	3.13636e-51
ENSMUSG00000005371	Fbxo11	0.632325	7.04172e-14
ENSMUSG00000005373	Mlxipl	2.05342	1.49549e-07
ENSMUSG00000005397	Nid1	2.06988	0
ENSMUSG00000005410	Mcm5	0.718206	9.79855e-146
ENSMUSG00000005442	Cic	0.634737	6.07769e-55
ENSMUSG00000005553	Atp4a	-4.76222	0.00267935
ENSMUSG00000005583	Mef2c	-0.855859	0.0252329
ENSMUSG00000005667	Mthfd2	0.63808	2.91633e-17
ENSMUSG00000005672	Kit	2.24057	0
ENSMUSG00000005804	Bloc1s6	-0.918833	1.23088e-13
ENSMUSG00000005886	Ncoa2	0.67552	5.34379e-16
ENSMUSG00000005892	Trh	-3.64966	5.03458e-187
ENSMUSG00000005950	P2rx5	0.860111	0.0281966
ENSMUSG00000005973	Rcn1	0.686336	9.31399e-24
ENSMUSG00000005986	Ankrd13d	-0.836934	0.00317227
ENSMUSG00000006014	Prg4	1.17642	0.0125045
ENSMUSG00000006056	Calcoco2	3.76455	6.67271e-258
ENSMUSG00000006179	Prss16	1.42866	0.000382447
ENSMUSG00000006216	Clcnkb	1.59262	0.00268752
ENSMUSG00000006221	Hspb7	4.42618	0.000134975
ENSMUSG00000006301	Tmbim1	0.932974	1.5182e-15
ENSMUSG00000006310	Zbtb32	1.02896	5.04034e-07
ENSMUSG00000006311	Etv2	1.13231	0.0499676
ENSMUSG00000006313	Upk1a	1.954	2.05493e-05
ENSMUSG00000006345	Ggt1	2.71644	1.05063e-18
ENSMUSG00000006378	Gcat	1.2624	4.36581e-66
ENSMUSG00000006386	Tek	-0.840466	0.0163015
ENSMUSG00000006457	Actn3	-2.72359	1.97037e-40
ENSMUSG00000006476	Nsmf	-0.758561	0.00415073
ENSMUSG00000006494	Pdk1	-2.07571	2.50446e-235
ENSMUSG00000006517	Mvd	0.939716	2.23909e-37
ENSMUSG00000006527	Sfmbt1	-0.683371	9.07482e-10
ENSMUSG00000006567	Atp7b	-1.09153	0.0001952
ENSMUSG00000006575	Rundc3a	2.44811	3.26828e-49
ENSMUSG00000006576	Slc4a3	-1.65073	3.29794e-09
ENSMUSG00000006586	Runx1t1	-0.953242	0.0021281
ENSMUSG00000006587	Snai3	-4.39916	0.00242779
ENSMUSG00000006641	Slc5a6	1.03579	1.29839e-14
ENSMUSG00000006649	Nphs1	-0.830454	2.16713e-13
ENSMUSG00000006675	P4htm	1.26544	2.69617e-06
ENSMUSG00000006717	Acot13	-1.25744	8.08977e-14
ENSMUSG00000006763	Saal1	0.710648	2.44418e-13
ENSMUSG00000006784	Odad4	1.91244	1.05942e-05
ENSMUSG00000006818	Sod2	0.789695	7.89458e-50
ENSMUSG00000006930	Hap1	1.55518	1.01023e-125
ENSMUSG00000006931	P3h4	-0.7946	1.14633e-08
ENSMUSG00000006941	Eif1b	-0.870201	9.33227e-10
ENSMUSG00000007021	Syngr3	-1.47741	0.000331929
ENSMUSG00000007034	Slc44a4	1.29475	0.0011297
ENSMUSG00000007107	Atp1a4	-4.67621	0.00521003
ENSMUSG00000007122	Casq1	-3.21211	0.0192173
ENSMUSG00000007216	Zfp775	0.953313	7.01382e-06
ENSMUSG00000007594	Hapln4	-2.30106	0.000904336
ENSMUSG00000007805	Twist2	-1.16496	1.29458e-05
ENSMUSG00000007817	Zmiz1	1.1072	8.84138e-52
ENSMUSG00000007891	Ctsd	-0.833864	1.59773e-205
ENSMUSG00000007908	Hmgcll1	-1.21412	0.0218757
ENSMUSG00000007944	Ttc9b	1.82739	0.00664091
ENSMUSG00000007950	Abhd8	-0.961137	2.27667e-09
ENSMUSG00000007989	Fzd3	-1.22105	6.70623e-05
ENSMUSG00000008206	Cers4	-0.782767	1.07416e-13
ENSMUSG00000008226	Scrn3	0.732215	5.15903e-06
ENSMUSG00000008398	Elk3	-0.688561	9.11582e-07
ENSMUSG00000008496	Pou2f2	-2.90419	3.11327e-10
ENSMUSG00000008540	Mgst1	-1.12481	2.17272e-10
ENSMUSG00000008734	Gprc5b	-1.553	7.4337e-17
ENSMUSG00000008999	Bmp7	-1.4967	3.80449e-05
ENSMUSG00000009075	Cabp7	1.01049	0.043508
ENSMUSG00000009108	Gnat2	-1.83182	0.000633083
ENSMUSG00000009145	Dqx1	1.33238	0.000978292
ENSMUSG00000009185	Ccl8	-0.801492	2.74019e-05
ENSMUSG00000009216	Fam163b	-4.13007	0.000333167
ENSMUSG00000009281	Rarres2	-2.6122	3.78427e-08
ENSMUSG00000009418	Nav1	0.799725	1.58345e-34
ENSMUSG00000009628	Tex15	1.21291	3.48086e-11
ENSMUSG00000009670	Tex11	-1.59433	5.04034e-07
ENSMUSG00000009731	Kcnd1	-0.717315	0.000344409
ENSMUSG00000009739	Pou6f1	2.98532	3.38276e-95
ENSMUSG00000009894	Snap47	-0.888563	3.7057e-23
ENSMUSG00000009900	Wnt3a	5.64971	0.00197906
ENSMUSG00000010051	Hyal1	1.60909	4.78876e-13
ENSMUSG00000010064	Slc38a3	-1.14807	0.0350404
ENSMUSG00000010066	Cacna2d2	-2.19253	5.72162e-06
ENSMUSG00000010122	Slc47a1	-0.649248	0.0279715
ENSMUSG00000010154	Spire2	-0.660793	5.043e-07
ENSMUSG00000010175	Prox1	-2.98007	0.000553614
ENSMUSG00000010307	Tmem86a	-1.00084	3.02691e-05
ENSMUSG00000010342	Tex14	-0.776342	1.54664e-13
ENSMUSG00000010461	Eya4	0.965992	0.0216446
ENSMUSG00000010476	Ebf3	-1.3643	0.0307324
ENSMUSG00000010660	Plcd1	-0.955814	1.36094e-08
ENSMUSG00000010663	Fads1	0.941642	4.52867e-58
ENSMUSG00000010721	Lmbr1	0.669416	5.32907e-05
ENSMUSG00000010751	Tnfrsf22	-0.640501	0.000217287
ENSMUSG00000010760	Phlda2	-2.16429	4.66463e-11
ENSMUSG00000011008	Mcoln2	-1.22187	0.000258384
ENSMUSG00000011034	Slc5a1	3.75037	8.12694e-12
ENSMUSG00000011171	Vipr2	-3.58298	0.00292022
ENSMUSG00000011179	Odc1	-0.736235	1.31085e-137
ENSMUSG00000011256	Adam19	0.674653	4.64422e-26
ENSMUSG00000011263	Exoc3l2	1.24069	0.028863
ENSMUSG00000011267	Zfp296	0.60773	6.24714e-11
ENSMUSG00000011589	Fsd1	-0.919276	2.45975e-06
ENSMUSG00000011884	Gltp	1.06279	1.20937e-43
ENSMUSG00000012123	Crybg2	-0.707282	0.00811552
ENSMUSG00000012126	Ubxn11	2.01657	4.50844e-12
ENSMUSG00000012396	Nanog	1.85387	0
ENSMUSG00000012428	Steap4	-3.80001	6.02658e-38
ENSMUSG00000012519	Mlkl	-0.750927	0.000174451
ENSMUSG00000013033	Adgrl1	-0.978848	7.03145e-119
ENSMUSG00000013236	Ptprs	-1.03618	3.86589e-35
ENSMUSG00000013275	Slc41a1	1.00809	9.55151e-32
ENSMUSG00000013367	Iglon5	-1.13381	0.00214721
ENSMUSG00000013418	B4galnt2	4.64445	0.00314393
ENSMUSG00000013663	Pten	-0.642157	1.13431e-24
ENSMUSG00000013698	Pea15a	-1.2197	4.85427e-32
ENSMUSG00000013766	Ly6g6e	1.61032	3.86749e-08
ENSMUSG00000013846	St3gal1	-0.663267	0.00166233
ENSMUSG00000013921	Clip3	-1.47388	9.63169e-27
ENSMUSG00000014158	Trpv4	3.65568	5.80014e-17
ENSMUSG00000014164	Klhl3	-3.80884	4.09031e-08
ENSMUSG00000014245	Pigl	0.893416	3.24016e-24
ENSMUSG00000014329	Bicc1	-0.807682	1.72981e-05
ENSMUSG00000014361	Mertk	-1.33308	8.27132e-12
ENSMUSG00000014470	Rnf166	-0.64557	0.000214989
ENSMUSG00000014592	Camta1	-0.82402	6.22378e-06
ENSMUSG00000014763	Fam120b	-0.603226	0.000308922
ENSMUSG00000014773	Dll1	-3.89256	4.14362e-08
ENSMUSG00000014782	Plekhg4	-1.12026	0.0291055
ENSMUSG00000014786	Slc9a5	-2.75227	7.86907e-45
ENSMUSG00000014932	Yes1	0.898526	1.00661e-41
ENSMUSG00000015001	Oc90	5.388	0.00182714
ENSMUSG00000015023	Ddx19a	0.647692	1.65979e-21
ENSMUSG00000015053	Gata2	1.89968	0.0113819
ENSMUSG00000015312	Gadd45b	0.941509	2.93521e-09
ENSMUSG00000015314	Slamf6	1.91822	0.0434375
ENSMUSG00000015335	Zdhhc12	0.861461	2.22315e-14
ENSMUSG00000015337	Endog	0.845973	7.47075e-06
ENSMUSG00000015340	Cybb	-2.93586	2.48842e-92
ENSMUSG00000015354	Pcolce2	1.10479	1.63827e-21
ENSMUSG00000015355	Cd48	-1.71363	3.77304e-05
ENSMUSG00000015365	Mov10l1	-2.03743	1.27282e-13
ENSMUSG00000015396	Cd83	-2.28214	0.000108099
ENSMUSG00000015468	Notch4	0.937609	1.84792e-17
ENSMUSG00000015501	Hivep2	0.657668	0.00108805
ENSMUSG00000015619	Gata3	2.81778	1.31172e-06
ENSMUSG00000015647	Lama5	2.06509	0
ENSMUSG00000015697	Setdb1	0.672169	3.61869e-44
ENSMUSG00000015709	Arnt2	-1.37344	2.86976e-08
ENSMUSG00000015711	Prune1	0.651212	1.16504e-14
ENSMUSG00000015714	Cers2	0.715651	2.21326e-21
ENSMUSG00000015745	Plekho1	-0.943863	5.31437e-08
ENSMUSG00000015843	Rxrg	-6.59474	4.50929e-05
ENSMUSG00000015846	Rxra	0.746563	4.62447e-12
ENSMUSG00000015852	Fcrls	-0.785035	0.024602
ENSMUSG00000015882	Lcorl	-0.662361	0.00572299
ENSMUSG00000015937	Macroh2a1	0.739844	3.86585e-42
ENSMUSG00000015942	Gtf2ird2	-0.879295	0.00120032
ENSMUSG00000015944	Castor2	-0.799249	0.000125524
ENSMUSG00000015947	Fcgr1	-1.37403	3.40744e-21
ENSMUSG00000015950	Ncf1	-1.6449	1.98082e-18
ENSMUSG00000015957	Wnt11	4.14948	0.000277819
ENSMUSG00000016028	Celsr1	2.39034	2.25655e-78
ENSMUSG00000016150	Tenm1	2.84855	5.14352e-07
ENSMUSG00000016262	Sertad4	-0.619244	0.0167862
ENSMUSG00000016283	H2-M2	1.76375	1.94687e-06
ENSMUSG00000016319	Slc25a5	-0.736016	7.02253e-110
ENSMUSG00000016349	Eef1a2	1.62119	0.00245806
ENSMUSG00000016382	Pls3	0.703103	1.16003e-12
ENSMUSG00000016386	Mpped2	1.01008	1.22459e-05
ENSMUSG00000016458	Wt1	-1.58112	2.69349e-07
ENSMUSG00000016494	Cd34	-2.40033	1.1144e-13
ENSMUSG00000016520	Lnx2	0.656517	3.41651e-07
ENSMUSG00000016637	Ift27	-0.637396	0.00165758
ENSMUSG00000016664	Pacsin2	0.629929	3.27826e-23
ENSMUSG00000016756	Cmah	1.38654	0.0200359
ENSMUSG00000016918	Sulf1	-0.731585	5.76282e-21
ENSMUSG00000016933	Plcg1	-0.601987	5.08685e-20
ENSMUSG00000016995	Matn4	-2.1814	0.00362821
ENSMUSG00000017144	Rnd3	1.02113	7.80963e-23
ENSMUSG00000017386	Traf4	-0.849662	2.70617e-24
ENSMUSG00000017390	Aldoc	1.22196	9.09396e-10
ENSMUSG00000017417	Plxdc1	-1.07502	4.49655e-07
ENSMUSG00000017453	Pipox	-1.11346	2.67369e-30
ENSMUSG00000017485	Top2b	-0.629824	4.00714e-18
ENSMUSG00000017491	Rarb	0.858243	0.0395886
ENSMUSG00000017493	Igfbp4	-1.67085	1.20253e-28
ENSMUSG00000017499	Cdc6	0.81262	2.20289e-30
ENSMUSG00000017631	Abr	0.958879	4.22901e-44
ENSMUSG00000017639	Rab11fip4	1.62744	1.57061e-95
ENSMUSG00000017652	Cd40	-1.63289	0.000195687
ENSMUSG00000017667	Zfp334	-1.54563	3.71037e-17
ENSMUSG00000017723	Wfdc2	1.39653	3.48318e-19
ENSMUSG00000017737	Mmp9	-3.34854	5.01174e-09
ENSMUSG00000017740	Slc12a5	-2.20473	1.13263e-05
ENSMUSG00000017765	Slc12a4	-0.729775	1.35751e-20
ENSMUSG00000017774	Myo1c	0.615671	1.24182e-25
ENSMUSG00000017830	Dhx58	-1.01343	5.89149e-05
ENSMUSG00000017868	Sgk2	-1.27362	0.00377151
ENSMUSG00000017929	B4galt5	0.777923	3.70125e-35
ENSMUSG00000017943	Gdap1l1	-2.12579	0.00253028
ENSMUSG00000017950	Hnf4a	-1.89384	0.0014847
ENSMUSG00000017978	Cadps2	1.94025	3.18524e-07
ENSMUSG00000018008	Cyth4	-1.90431	1.36748e-15
ENSMUSG00000018102	H2bc4	0.82365	0.00589971
ENSMUSG00000018126	Baiap2l2	2.09345	0.0292407
ENSMUSG00000018166	Erbb3	1.19388	3.79079e-18
ENSMUSG00000018169	Mfng	-2.6577	2.07677e-13
ENSMUSG00000018334	Ksr1	0.961421	4.08852e-18
ENSMUSG00000018339	Gpx3	-1.45844	3.87327e-23
ENSMUSG00000018377	Vezf1	-0.608254	1.36825e-09
ENSMUSG00000018378	Cuedc1	-0.715834	3.16691e-06
ENSMUSG00000018381	Abi3	-0.82861	0.0452771
ENSMUSG00000018398	Septin8	0.653552	1.53763e-14
ENSMUSG00000018411	Mapt	2.46688	5.98388e-20
ENSMUSG00000018417	Myo1b	0.816427	2.59418e-37
ENSMUSG00000018427	Ypel2	1.19189	1.38701e-07
ENSMUSG00000018428	Akap1	0.756379	1.1093e-42
ENSMUSG00000018459	Slc13a3	-6.3707	1.18825e-32
ENSMUSG00000018470	Kcnab3	0.883303	0.00553329
ENSMUSG00000018554	Ybx2	-0.657427	0.0490448
ENSMUSG00000018574	Acadvl	-0.602376	4.90599e-07
ENSMUSG00000018581	Dnah11	-3.92794	2.82785e-09
ENSMUSG00000018593	Sparc	0.613349	7.4047e-100
ENSMUSG00000018604	Tbx3	1.88638	2.25948e-243
ENSMUSG00000018648	Dusp14	1.76561	1.03517e-13
ENSMUSG00000018654	Ikzf1	-1.34354	0.000652915
ENSMUSG00000018677	Slc25a39	0.792272	3.04269e-57
ENSMUSG00000018727	Cpsf4l	-1.38737	2.44838e-07
ENSMUSG00000018774	Cd68	-0.863629	1.39826e-35
ENSMUSG00000018776	Slc35g3	0.609944	0.022742
ENSMUSG00000018796	Acsl1	1.14246	8.16728e-35
ENSMUSG00000018821	Avpi1	0.801519	7.31373e-09
ENSMUSG00000018830	Myh11	1.84807	7.74184e-08
ENSMUSG00000018845	Unc45b	-2.05596	0.0059887
ENSMUSG00000018849	Wwc1	1.0226	5.82946e-32
ENSMUSG00000018865	Sult4a1	-1.61077	9.37012e-28
ENSMUSG00000018893	Mb	1.18646	0.0362175
ENSMUSG00000018899	Irf1	-0.852821	2.43146e-12
ENSMUSG00000018906	P4ha2	1.09684	1.03254e-13
ENSMUSG00000018909	Arrb1	-1.29063	2.37914e-10
ENSMUSG00000018924	Alox15	-1.95481	0.0106702
ENSMUSG00000018927	Ccl6	-7.8142	6.91507e-14
ENSMUSG00000018930	Ccl4	-0.627765	0.0295284
ENSMUSG00000019027	Dnah1	-4.12837	2.36118e-05
ENSMUSG00000019055	Plod1	0.621803	1.06443e-13
ENSMUSG00000019066	Rab3d	-0.674378	0.00604892
ENSMUSG00000019122	Ccl9	-2.82571	1.79592e-53
ENSMUSG00000019139	Isyna1	-1.06301	6.65785e-56
ENSMUSG00000019230	Lhx9	1.2433	0.0437144
ENSMUSG00000019256	Ahr	1.34643	9.57953e-11
ENSMUSG00000019278	Dpep1	1.37482	0.0391578
ENSMUSG00000019312	Grb7	-2.07572	1.46679e-33
ENSMUSG00000019429	Ffar3	8.6348	6.44252e-08
ENSMUSG00000019467	Arhgef25	-1.4526	1.51164e-30
ENSMUSG00000019558	Slc6a8	1.44541	5.01309e-144
ENSMUSG00000019577	Pdk4	-1.2126	3.15429e-06
ENSMUSG00000019590	Cyb561	1.43848	2.40252e-05
ENSMUSG00000019647	Sema6a	1.02775	0.000858956
ENSMUSG00000019699	Akt3	-0.7006	2.09231e-08
ENSMUSG00000019779	Frk	0.946599	0.00221769
ENSMUSG00000019808	Adat2	1.42998	1.1921e-17
ENSMUSG00000019809	Pex3	0.895003	1.32809e-08
ENSMUSG00000019817	Plagl1	4.70543	0
ENSMUSG00000019820	Utrn	-0.759647	1.75244e-42
ENSMUSG00000019832	Rab32	-1.10237	0.00256259
ENSMUSG00000019848	Popdc3	2.40352	0.00304293
ENSMUSG00000019849	Prep	1.3403	1.03252e-107
ENSMUSG00000019852	Arfgef3	0.765729	0.00454475
ENSMUSG00000019856	Fam184a	-4.97096	0.000779428
ENSMUSG00000019866	Crybg1	-2.037	6.2476e-08
ENSMUSG00000019872	Smpdl3a	-1.29869	4.72214e-12
ENSMUSG00000019888	Mgat4c	0.951387	0.0469078
ENSMUSG00000019916	P4ha1	0.626176	1.97258e-17
ENSMUSG00000019917	Septin10	0.611283	2.54502e-07
ENSMUSG00000019929	Dcn	-1.34003	3.23694e-67
ENSMUSG00000019944	Rhobtb1	-1.11364	0.00596437
ENSMUSG00000019960	Dusp6	-3.27877	3.69399e-123
ENSMUSG00000019966	Kitl	-1.4581	9.35376e-15
ENSMUSG00000019970	Sgk1	0.711598	7.8813e-49
ENSMUSG00000019982	Myb	-1.84394	2.17595e-10
ENSMUSG00000019986	Ahi1	-0.947285	9.35645e-09
ENSMUSG00000019989	Enpp3	-5.91821	6.8774e-179
ENSMUSG00000019990	Pde7b	-1.62893	0.000401266
ENSMUSG00000019997	Ccn2	1.1969	5.47982e-30
ENSMUSG00000020000	Moxd1	-1.74979	0.00418024
ENSMUSG00000020009	Ifngr1	-0.840207	1.15162e-06
ENSMUSG00000020015	Cdk17	-1.08123	2.98171e-24
ENSMUSG00000020017	Hal	1.38644	2.62948e-13
ENSMUSG00000020020	Usp44	-2.43183	6.62407e-36
ENSMUSG00000020021	Fgd6	0.796524	3.88221e-07
ENSMUSG00000020023	Tmcc3	-1.25077	2.48596e-06
ENSMUSG00000020027	Socs2	-0.998	8.96471e-46
ENSMUSG00000020042	Btbd11	-0.663187	1.60184e-05
ENSMUSG00000020044	Timp3	2.0063	2.3128e-191
ENSMUSG00000020053	Igf1	-1.46106	3.01836e-13
ENSMUSG00000020057	Dram1	-0.660915	0.00877247
ENSMUSG00000020059	Sycp3	-1.14732	0.0037287
ENSMUSG00000020067	Mypn	1.80316	1.57511e-31
ENSMUSG00000020077	Srgn	1.10392	0.00670438
ENSMUSG00000020085	Aifm2	0.632892	3.72343e-05
ENSMUSG00000020099	Unc5b	1.10598	5.8139e-24
ENSMUSG00000020100	Slc29a3	0.779895	1.40913e-12
ENSMUSG00000020101	Vsir	-1.47286	3.83997e-10
ENSMUSG00000020120	Plek	-0.707066	2.72919e-08
ENSMUSG00000020121	Srgap1	2.00551	3.17101e-24
ENSMUSG00000020128	Vps54	1.1252	8.34697e-46
ENSMUSG00000020131	Pcsk4	-1.92967	4.85209e-05
ENSMUSG00000020135	Apc2	-1.2139	0.00541454
ENSMUSG00000020140	Lgr5	3.30271	1.29342e-11
ENSMUSG00000020142	Slc1a4	1.3235	5.19642e-30
ENSMUSG00000020143	Dock2	-1.62858	8.71663e-10
ENSMUSG00000020160	Meis1	-1.34105	5.45312e-05
ENSMUSG00000020173	Cobl	2.03648	0
ENSMUSG00000020176	Grb10	-0.621167	5.71151e-20
ENSMUSG00000020182	Ddc	1.39469	8.9368e-15
ENSMUSG00000020183	Cpm	-3.38626	1.89671e-06
ENSMUSG00000020186	Csrp2	-0.672225	1.30242e-32
ENSMUSG00000020212	Mdm1	-0.626349	1.96735e-06
ENSMUSG00000020230	Prmt2	-1.68523	7.48414e-19
ENSMUSG00000020241	Col6a2	-1.04829	5.72192e-54
ENSMUSG00000020251	Glt8d2	-2.1411	0.00391798
ENSMUSG00000020256	Aldh1l2	1.79451	7.18262e-12
ENSMUSG00000020275	Rel	0.95805	0.0338183
ENSMUSG00000020297	Nsg2	-3.21141	1.85266e-11
ENSMUSG00000020303	Stc2	0.716987	0.0072807
ENSMUSG00000020312	Shc2	-0.946059	0.000239182
ENSMUSG00000020319	Wdpcp	-0.873576	0.024602
ENSMUSG00000020325	Fstl3	0.702684	0.0122195
ENSMUSG00000020331	Hcn2	-0.632268	0.00621835
ENSMUSG00000020357	Flt4	-1.37451	5.83356e-06
ENSMUSG00000020363	Gfpt2	-1.35919	1.4525e-41
ENSMUSG00000020387	Jade2	-0.650085	7.28327e-11
ENSMUSG00000020388	Pdlim4	-0.929907	0.00453415
ENSMUSG00000020390	Ube2b	-0.746568	6.49863e-14
ENSMUSG00000020402	Vdac1	0.651537	1.86091e-96
ENSMUSG00000020431	Adcy1	-3.0385	3.07733e-48
ENSMUSG00000020432	Tcn2	-0.620566	5.09423e-09
ENSMUSG00000020467	Efemp1	-0.798969	3.25864e-13
ENSMUSG00000020469	Myl7	1.87913	1.358e-06
ENSMUSG00000020475	Pgam2	1.11786	0.0483744
ENSMUSG00000020482	Ccdc117	0.865519	5.79529e-24
ENSMUSG00000020483	Dynll2	0.689281	6.56546e-36
ENSMUSG00000020527	Myo19	0.80729	1.11826e-17
ENSMUSG00000020532	Acaca	0.92148	4.76336e-65
ENSMUSG00000020538	Srebf1	0.996698	1.35113e-70
ENSMUSG00000020541	Tom1l1	-1.30944	1.34092e-11
ENSMUSG00000020546	Stxbp4	-1.11056	1.00643e-09
ENSMUSG00000020547	Bzw2	-0.706037	7.72281e-40
ENSMUSG00000020553	Pctp	-2.89442	5.2204e-12
ENSMUSG00000020573	Pik3cg	-1.21734	0.0266128
ENSMUSG00000020583	Matn3	-2.14103	0.00064347
ENSMUSG00000020593	Lpin1	1.12302	1.39986e-23
ENSMUSG00000020598	Nrcam	-1.88601	3.45295e-08
ENSMUSG00000020601	Trib2	-3.26733	3.41421e-25
ENSMUSG00000020620	Abca8b	-0.792474	0.0492937
ENSMUSG00000020628	Trappc12	0.733219	4.13289e-12
ENSMUSG00000020629	Adi1	0.726126	3.58666e-18
ENSMUSG00000020634	Ubxn2a	1.86106	4.40355e-135
ENSMUSG00000020638	Cmpk2	-2.45263	5.87595e-66
ENSMUSG00000020641	Rsad2	-1.75161	8.99355e-75
ENSMUSG00000020642	Rnf144a	-3.46213	1.08017e-07
ENSMUSG00000020644	Id2	-1.22367	1.41264e-09
ENSMUSG00000020646	Mboat2	0.748808	1.61009e-05
ENSMUSG00000020647	Ncoa1	0.635862	1.32851e-07
ENSMUSG00000020649	Rrm2	0.889518	9.95205e-132
ENSMUSG00000020653	Klf11	-1.15183	4.08351e-20
ENSMUSG00000020654	Adcy3	0.795455	9.32765e-07
ENSMUSG00000020656	Grhl1	0.820303	0.00206713
ENSMUSG00000020661	Dnmt3a	-2.08549	0
ENSMUSG00000020676	Ccl11	-4.01788	5.50155e-14
ENSMUSG00000020679	Hnf1b	5.06271	0.00107504
ENSMUSG00000020682	Mmp28	-1.16895	0.0128147
ENSMUSG00000020684	Rasl10b	-1.39254	0.00810826
ENSMUSG00000020689	Itgb3	1.46681	7.87503e-11
ENSMUSG00000020698	Cct6b	1.767	0.000299928
ENSMUSG00000020717	Pecam1	1.70597	9.91785e-121
ENSMUSG00000020733	Slc9a3r1	0.981141	1.49254e-44
ENSMUSG00000020736	Nt5c	-0.708544	3.62513e-07
ENSMUSG00000020758	Itgb4	1.73744	3.74884e-10
ENSMUSG00000020774	Aspa	4.34469	4.94044e-19
ENSMUSG00000020782	Llgl2	1.00204	3.66176e-70
ENSMUSG00000020783	Ncbp3	1.20348	1.40275e-70
ENSMUSG00000020788	Atp2a3	1.09912	3.05757e-16
ENSMUSG00000020799	Tekt1	1.37593	1.32892e-05
ENSMUSG00000020805	Slc13a5	1.62942	0.000165321
ENSMUSG00000020811	Wscd1	-9.34374	4.74721e-09
ENSMUSG00000020814	Mxra7	-1.00427	3.86374e-07
ENSMUSG00000020823	Sec14l1	0.650842	3.46799e-32
ENSMUSG00000020836	Coro6	2.88183	4.20751e-11
ENSMUSG00000020846	Rflnb	0.797351	0.00304766
ENSMUSG00000020866	Cacna1g	1.47836	1.64405e-11
ENSMUSG00000020869	Lrrc59	0.640182	2.92128e-63
ENSMUSG00000020875	Hoxb9	0.609601	0.0338172
ENSMUSG00000020882	Cacnb1	0.755898	4.9882e-06
ENSMUSG00000020886	Dlg4	-0.810244	0.0001015
ENSMUSG00000020901	Pik3r5	-1.41694	1.80141e-09
ENSMUSG00000020902	Ntn1	2.60895	5.65243e-289
ENSMUSG00000020908	Myh3	-1.5443	1.09078e-05
ENSMUSG00000020910	Adprm	-0.659	0.000120222
ENSMUSG00000020917	Acly	0.814135	2.52603e-175
ENSMUSG00000020925	Ccdc43	1.44844	1.31706e-94
ENSMUSG00000020937	Plcd3	0.648245	1.1999e-05
ENSMUSG00000020978	Klhdc2	-0.643614	1.07168e-07
ENSMUSG00000020986	Sec23a	0.642525	6.72072e-16
ENSMUSG00000021025	Nfkbia	-1.06929	2.07935e-17
ENSMUSG00000021041	NA	-0.868122	0.00779796
ENSMUSG00000021047	Nova1	-1.41838	4.01248e-09
ENSMUSG00000021061	Sptb	-0.790634	4.10912e-07
ENSMUSG00000021062	Rab15	1.97433	1.05346e-20
ENSMUSG00000021065	Fut8	0.805644	1.2058e-10
ENSMUSG00000021068	Nin	1.27811	1.38009e-26
ENSMUSG00000021087	Rtn1	-2.55085	9.79125e-10
ENSMUSG00000021090	Lrrc9	-1.53847	0.00185305
ENSMUSG00000021091	Serpina3n	-1.82097	5.50809e-10
ENSMUSG00000021094	Dhrs7	-0.748314	0.00423806
ENSMUSG00000021095	Gsc	7.35853	5.42047e-07
ENSMUSG00000021098	4930447C04Rik	-1.44645	2.35415e-31
ENSMUSG00000021108	Prkch	-1.69256	0.000315999
ENSMUSG00000021175	Cdca7l	-4.09003	3.26637e-96
ENSMUSG00000021185	Dglucy	1.53185	3.14876e-13
ENSMUSG00000021186	Fbln5	0.788215	5.00999e-10
ENSMUSG00000021190	Lgmn	-0.730297	1.38875e-48
ENSMUSG00000021194	Chga	-0.78281	0.000266218
ENSMUSG00000021196	Pfkp	0.923875	1.86826e-104
ENSMUSG00000021203	Otub2	-0.729626	0.00737699
ENSMUSG00000021207	Akr1c21	-2.00836	0.0110614
ENSMUSG00000021214	Akr1c18	1.5416	0.0339075
ENSMUSG00000021217	Tshz3	-0.646786	0.0391263
ENSMUSG00000021226	Acot2	-0.944566	0.00247215
ENSMUSG00000021228	Acot3	-6.87674	4.65745e-05
ENSMUSG00000021234	Fam161b	1.26039	8.16056e-05
ENSMUSG00000021250	Fos	-2.41437	4.75303e-13
ENSMUSG00000021252	Erg28	0.874963	1.79038e-17
ENSMUSG00000021253	Tgfb3	1.18062	6.50757e-11
ENSMUSG00000021255	Esrrb	0.972758	6.77848e-221
ENSMUSG00000021256	Vash1	-0.796726	0.000904054
ENSMUSG00000021260	Hhipl1	1.36917	1.46695e-05
ENSMUSG00000021268	Meg3	-0.800384	1.86665e-55
ENSMUSG00000021273	Fdft1	1.12154	3.3491e-86
ENSMUSG00000021281	Tnfaip2	-1.67865	3.05797e-58
ENSMUSG00000021294	Kif26a	-3.16585	1.43481e-23
ENSMUSG00000021302	Ggps1	-0.687193	1.03049e-05
ENSMUSG00000021311	Mtr	0.677241	1.07743e-16
ENSMUSG00000021314	Amph	1.19011	2.62854e-13
ENSMUSG00000021318	Gli3	-0.696777	2.6507e-09
ENSMUSG00000021319	Sfrp4	-1.03424	0.00111122
ENSMUSG00000021359	Tfap2a	3.27743	1.06517e-68
ENSMUSG00000021362	Gcm2	1.71621	0.0260961
ENSMUSG00000021364	Elovl2	-0.923723	2.49324e-05
ENSMUSG00000021365	Nedd9	0.685652	0.0396228
ENSMUSG00000021366	Hivep1	0.664569	5.47695e-07
ENSMUSG00000021367	Edn1	2.37394	0.000503481
ENSMUSG00000021371	Mcur1	0.644401	0.00410382
ENSMUSG00000021379	Id4	0.880876	0.0222516
ENSMUSG00000021395	Spin1	-0.837384	1.79221e-32
ENSMUSG00000021420	Fars2	-0.63227	0.000436364
ENSMUSG00000021423	Ly86	-1.9257	3.56043e-05
ENSMUSG00000021456	Fbp2	2.63375	4.96792e-10
ENSMUSG00000021464	Ror2	3.1148	1.26943e-119
ENSMUSG00000021469	Msx2	4.11817	1.31738e-14
ENSMUSG00000021496	Pcbd2	0.942865	0.000265738
ENSMUSG00000021506	Pitx1	1.50265	0.0032711
ENSMUSG00000021508	Cxcl14	2.30034	4.89173e-17
ENSMUSG00000021536	Adcy2	1.31861	0.00119755
ENSMUSG00000021537	Cetn3	0.609311	3.072e-13
ENSMUSG00000021552	Gkap1	0.673743	8.74112e-09
ENSMUSG00000021553	Slc28a3	3.17768	2.62802e-06
ENSMUSG00000021555	Naa35	0.725618	1.70869e-25
ENSMUSG00000021559	Dapk1	-2.6939	7.78348e-133
ENSMUSG00000021585	Cast	0.648681	6.54711e-13
ENSMUSG00000021587	Pcsk1	3.44342	3.48018e-19
ENSMUSG00000021619	Atg10	-0.876156	0.0169879
ENSMUSG00000021638	Ocln	3.45918	7.01348e-21
ENSMUSG00000021643	Serf1	-1.28236	0.0100989
ENSMUSG00000021662	Arhgef28	-1.53459	2.36912e-07
ENSMUSG00000021670	Hmgcr	1.04008	6.85157e-122
ENSMUSG00000021676	Iqgap2	-1.79461	2.02158e-45
ENSMUSG00000021678	F2rl1	-1.27162	1.17429e-42
ENSMUSG00000021696	Elovl7	2.98529	1.63092e-30
ENSMUSG00000021720	Rnf180	-1.34647	0.0316635
ENSMUSG00000021728	Emb	-4.16689	4.76107e-195
ENSMUSG00000021732	Fgf10	2.45877	2.07634e-19
ENSMUSG00000021752	Kctd6	0.674685	6.30969e-06
ENSMUSG00000021758	Ddx4	-1.17219	1.14433e-05
ENSMUSG00000021759	Plpp1	0.601291	2.85239e-05
ENSMUSG00000021763	Cspg4b	-2.49997	1.73398e-96
ENSMUSG00000021765	Fst	0.708865	0.0156223
ENSMUSG00000021767	Kat6b	1.42586	9.93468e-290
ENSMUSG00000021774	Ube2e1	-1.2816	6.47869e-27
ENSMUSG00000021803	Cdhr1	0.807417	0.000999583
ENSMUSG00000021806	Nid2	0.680512	1.81739e-72
ENSMUSG00000021809	Nudt13	-0.651765	0.0136991
ENSMUSG00000021814	Anxa7	0.627084	7.09394e-21
ENSMUSG00000021822	Plau	-1.4285	3.78096e-13
ENSMUSG00000021823	Vcl	0.795524	3.61869e-44
ENSMUSG00000021831	Ero1a	1.26476	1.21788e-40
ENSMUSG00000021843	Ktn1	0.663929	2.79025e-35
ENSMUSG00000021846	Peli2	2.15341	1.59921e-35
ENSMUSG00000021848	Otx2	-3.04422	3.00442e-119
ENSMUSG00000021866	Anxa11	-0.838764	1.16807e-22
ENSMUSG00000021871	Gm49342	-0.850733	1.97364e-23
ENSMUSG00000021874	4933413J09Rik	-3.04988	0.0239855
ENSMUSG00000021876	Rnase4	-0.94117	3.28529e-14
ENSMUSG00000021892	Sh3bp5	-2.15394	4.5595e-13
ENSMUSG00000021895	Arhgef3	-0.799466	1.75222e-06
ENSMUSG00000021904	Sema3g	3.33357	0.0124155
ENSMUSG00000021939	Ctsb	-0.950121	3.56924e-290
ENSMUSG00000021945	Zmym2	-0.614738	2.1544e-17
ENSMUSG00000021973	Micu2	-0.787854	5.00564e-07
ENSMUSG00000021990	Spata13	-2.32004	3.84304e-69
ENSMUSG00000021998	Lcp1	-1.60197	4.35846e-32
ENSMUSG00000022012	Enox1	-2.66393	4.39379e-137
ENSMUSG00000022014	Epsti1	-0.768579	0.000390841
ENSMUSG00000022016	Akap11	-0.97776	6.31146e-39
ENSMUSG00000022021	Diaph3	0.881651	2.42326e-20
ENSMUSG00000022048	Dpysl2	-1.59171	3.63554e-32
ENSMUSG00000022054	Nefm	5.66001	7.50615e-86
ENSMUSG00000022055	Nefl	4.82856	5.83279e-203
ENSMUSG00000022064	Pibf1	0.698975	5.89046e-05
ENSMUSG00000022090	Pdlim2	-1.35786	1.00444e-05
ENSMUSG00000022091	Sorbs3	-0.646312	0.00108539
ENSMUSG00000022092	Ppp3cc	-1.24307	0.000561011
ENSMUSG00000022094	Slc39a14	-2.85539	1.08469e-217
ENSMUSG00000022096	Hr	-1.26121	0.00019924
ENSMUSG00000022101	Fgf17	-4.7451	1.6266e-51
ENSMUSG00000022102	Dok2	-1.63779	6.63148e-05
ENSMUSG00000022108	Itm2b	-0.815656	7.48334e-92
ENSMUSG00000022114	Spry2	-1.45659	1.00306e-69
ENSMUSG00000022120	Obi1	-2.6374	2.76462e-16
ENSMUSG00000022122	Ednrb	-2.74134	5.63486e-11
ENSMUSG00000022146	Osmr	-0.849722	3.5212e-16
ENSMUSG00000022148	Fyb	-0.911553	5.54589e-06
ENSMUSG00000022150	Dab2	-2.00566	1.05237e-57
ENSMUSG00000022157	Mcpt8	-1.09962	0.0314063
ENSMUSG00000022197	Pdzd2	-0.942627	1.04096e-06
ENSMUSG00000022199	Slc22a17	-1.2216	8.56526e-06
ENSMUSG00000022203	Efs	-0.886884	8.87278e-07
ENSMUSG00000022206	Npr3	5.74898	3.26601e-75
ENSMUSG00000022208	Jph4	-3.40664	2.15088e-11
ENSMUSG00000022211	Carmil3	-2.4429	0.000492486
ENSMUSG00000022218	Tgm1	1.39109	1.49573e-09
ENSMUSG00000022223	Sdr39u1	0.686896	0.000792668
ENSMUSG00000022231	Sema5a	-0.686404	0.0126814
ENSMUSG00000022240	Ctnnd2	3.52455	2.93119e-37
ENSMUSG00000022241	Tars	0.628393	6.21923e-49
ENSMUSG00000022245	Skor1	-5.23855	0.00225459
ENSMUSG00000022257	Laptm4b	-1.19772	2.70359e-45
ENSMUSG00000022261	Sdc2	0.835493	7.3844e-09
ENSMUSG00000022263	Trio	-1.00114	3.40843e-18
ENSMUSG00000022265	Ank	0.942017	4.82852e-08
ENSMUSG00000022269	Marchf11	-1.46919	0.0334328
ENSMUSG00000022270	Retreg1	1.68018	1.25501e-11
ENSMUSG00000022280	Rnf19a	0.671757	3.11097e-07
ENSMUSG00000022286	Grhl2	-2.54128	1.23709e-24
ENSMUSG00000022303	Dcstamp	5.71749	4.25861e-13
ENSMUSG00000022304	Dpys	0.743064	0.0169788
ENSMUSG00000022309	Angpt1	-2.31048	2.97146e-09
ENSMUSG00000022325	Pop1	0.631852	7.48038e-12
ENSMUSG00000022332	Khdrbs3	-1.24732	1.81713e-17
ENSMUSG00000022337	Emc2	1.00826	1.3989e-31
ENSMUSG00000022346	Myc	-0.682707	4.53271e-07
ENSMUSG00000022361	Zhx1	-0.793065	7.39392e-05
ENSMUSG00000022362	Gm29394	-0.628669	1.16283e-14
ENSMUSG00000022372	Sla	-1.20468	0.0363611
ENSMUSG00000022428	Cby1	-0.621475	0.000312717
ENSMUSG00000022429	Dmc1	-1.20455	1.33236e-06
ENSMUSG00000022432	Smc1b	-1.88662	1.72706e-14
ENSMUSG00000022436	Sh3bp1	1.99335	1.10493e-103
ENSMUSG00000022438	Parvb	-0.867005	1.50761e-20
ENSMUSG00000022441	Efcab6	3.07066	0.0010506
ENSMUSG00000022456	Septin3	-0.890944	0.000126997
ENSMUSG00000022462	Slc38a2	-1.08938	3.16681e-136
ENSMUSG00000022463	Srebf2	0.912702	1.6424e-117
ENSMUSG00000022474	Pmm1	-0.656143	2.14846e-31
ENSMUSG00000022483	Col2a1	-2.71065	1.44847e-11
ENSMUSG00000022484	Hoxc10	2.33018	1.64194e-11
ENSMUSG00000022485	Hoxc5	1.90786	5.11496e-05
ENSMUSG00000022498	Txndc11	0.612641	2.50746e-06
ENSMUSG00000022505	Emp2	1.47158	1.5776e-09
ENSMUSG00000022514	Il1rap	-0.918032	1.4192e-05
ENSMUSG00000022519	Srl	-0.956204	5.87931e-14
ENSMUSG00000022528	Hes1	1.41655	8.06523e-32
ENSMUSG00000022544	Eef2kmt	0.744069	2.68742e-06
ENSMUSG00000022553	Maf1	-0.792618	3.01158e-12
ENSMUSG00000022554	Hgh1	-0.720575	3.69573e-07
ENSMUSG00000022574	Naprt	-0.707275	0.00364693
ENSMUSG00000022580	Rhpn1	-1.70545	0.000600407
ENSMUSG00000022610	Mapk12	-3.17193	3.50746e-14
ENSMUSG00000022619	Mapk8ip2	-1.7749	2.11344e-05
ENSMUSG00000022620	Arsa	-0.937147	4.48862e-10
ENSMUSG00000022621	Rabl2	-0.725019	0.00315408
ENSMUSG00000022623	Shank3	-3.09306	2.73815e-17
ENSMUSG00000022629	Kif21a	-1.90755	4.25865e-09
ENSMUSG00000022656	Nectin3	-0.776635	5.17736e-12
ENSMUSG00000022661	Cd200	1.13837	0.00265864
ENSMUSG00000022665	Ccdc80	2.3815	0
ENSMUSG00000022667	Cd200r1	-1.51992	2.09392e-05
ENSMUSG00000022673	Mcm4	0.82454	1.04202e-81
ENSMUSG00000022679	Mpv17l	0.708185	0.000605136
ENSMUSG00000022683	Pla2g10	-1.13295	9.25957e-07
ENSMUSG00000022686	B3gnt5	0.628557	8.49067e-07
ENSMUSG00000022687	Boc	0.82564	0.00100035
ENSMUSG00000022722	Arl6	-0.689012	1.05752e-05
ENSMUSG00000022723	Crybg3	-1.6747	7.47099e-23
ENSMUSG00000022750	Klhl22	1.71557	8.70616e-136
ENSMUSG00000022754	Tmem45a	1.33031	1.88838e-10
ENSMUSG00000022756	Slc7a4	-1.15248	0.0367906
ENSMUSG00000022763	Aifm3	-1.53074	0.000234021
ENSMUSG00000022781	Pak2	0.687146	1.36799e-27
ENSMUSG00000022812	Gsk3b	0.636691	3.75868e-21
ENSMUSG00000022818	Cyp2ab1	3.32597	0.0195025
ENSMUSG00000022822	Abcc5	0.990162	3.90094e-73
ENSMUSG00000022831	Hcls1	-1.65119	1.18426e-08
ENSMUSG00000022836	Mylk	0.921791	0.00634291
ENSMUSG00000022842	Ece2	0.95456	1.59281e-12
ENSMUSG00000022844	Pdia5	1.16216	2.72538e-24
ENSMUSG00000022853	Ehhadh	1.17219	5.81687e-05
ENSMUSG00000022865	Cxadr	0.771221	5.15107e-07
ENSMUSG00000022867	Usp25	-1.28393	6.54017e-25
ENSMUSG00000022871	Fetub	3.86002	4.48534e-61
ENSMUSG00000022883	Robo1	-1.0001	2.95886e-11
ENSMUSG00000022887	Masp1	0.856094	4.18555e-07
ENSMUSG00000022895	Ets2	1.76091	2.75509e-52
ENSMUSG00000022899	Slc15a2	-1.04856	0.000385122
ENSMUSG00000022900	Ildr1	2.638	7.36853e-75
ENSMUSG00000022901	Cd86	-1.34607	0.000509661
ENSMUSG00000022912	Pros1	-1.05348	1.66943e-21
ENSMUSG00000022941	Ripply3	-1.64139	0.0458492
ENSMUSG00000022946	Dop1b	1.10712	2.19957e-27
ENSMUSG00000022947	Cbr3	2.43472	1.96028e-64
ENSMUSG00000022964	Tmem50b	1.47223	4.80784e-19
ENSMUSG00000022969	Il10rb	-0.667156	0.00612295
ENSMUSG00000022995	Enah	-0.749214	7.98139e-88
ENSMUSG00000023022	Lima1	0.699227	1.13991e-34
ENSMUSG00000023031	Cela1	-1.43217	0.00825734
ENSMUSG00000023032	Slc4a8	-0.635403	0.00061802
ENSMUSG00000023033	Scn8a	-2.98338	5.4996e-14
ENSMUSG00000023044	Csad	-0.753738	1.90913e-09
ENSMUSG00000023046	Igfbp6	-2.23617	3.05114e-12
ENSMUSG00000023048	Prr13	0.827024	1.43159e-17
ENSMUSG00000023067	Cdkn1a	0.719724	7.86693e-46
ENSMUSG00000023092	Fhl1	-0.661782	0.00110461
ENSMUSG00000023186	Vwa5a	-0.701151	1.93036e-12
ENSMUSG00000023206	Il15ra	-0.959448	0.00794021
ENSMUSG00000023243	Kcnk5	-0.759328	4.38219e-15
ENSMUSG00000023249	Parp3	-0.866846	9.11131e-08
ENSMUSG00000023274	Cd4	1.37083	0.0314933
ENSMUSG00000023277	Twf2	-0.791193	1.11767e-23
ENSMUSG00000023330	Dtwd1	-1.22207	4.24297e-09
ENSMUSG00000023341	Mx2	-0.780355	5.89804e-09
ENSMUSG00000023349	Clec4n	-2.83941	1.69135e-28
ENSMUSG00000023367	Tmem176a	-1.67896	1.76907e-13
ENSMUSG00000023393	Slc17a9	1.39953	2.82849e-18
ENSMUSG00000023443	Esx1	-1.81306	0.00666546
ENSMUSG00000023456	Tpi1	0.78092	5.3099e-75
ENSMUSG00000023467	Tulp2	1.55403	4.25525e-06
ENSMUSG00000023473	Celsr3	-1.02812	1.15513e-09
ENSMUSG00000023484	Prph	-2.47578	4.18207e-22
ENSMUSG00000023495	Pcbp4	-0.901123	2.12665e-47
ENSMUSG00000023571	C1qtnf12	-0.665739	0.0469455
ENSMUSG00000023755	Rhebl1	-0.671897	5.79141e-05
ENSMUSG00000023764	Sfi1	-0.790594	1.8489e-05
ENSMUSG00000023805	Synj2	-1.60991	2.63321e-11
ENSMUSG00000023809	Rps6ka2	1.02466	2.32996e-13
ENSMUSG00000023827	Agpat4	-1.20009	2.4049e-10
ENSMUSG00000023845	Lnpep	0.92976	1.87397e-18
ENSMUSG00000023861	Mpc1	1.66642	5.09031e-23
ENSMUSG00000023885	Thbs2	-0.80019	2.32969e-56
ENSMUSG00000023886	Smoc2	-1.65617	6.85214e-07
ENSMUSG00000023903	Mmp25	-3.47575	3.05324e-08
ENSMUSG00000023906	Cldn6	-2.10218	1.77272e-09
ENSMUSG00000023908	Pkmyt1	0.780979	6.84793e-13
ENSMUSG00000023911	Flywch2	-3.65324	8.95394e-06
ENSMUSG00000023912	Slc25a27	-1.45711	1.90624e-05
ENSMUSG00000023913	Pla2g7	-1.16614	1.25523e-06
ENSMUSG00000023915	Tnfrsf21	1.74634	9.5305e-66
ENSMUSG00000023927	Satb1	-1.41344	4.44873e-17
ENSMUSG00000023932	Cdc5l	0.643441	5.49609e-54
ENSMUSG00000023935	Spats1	1.49165	0.000154675
ENSMUSG00000023951	Vegfa	2.57434	4.00715e-139
ENSMUSG00000023963	Cyp39a1	-0.816789	0.0226344
ENSMUSG00000023964	Calcr	-5.30827	0.000459086
ENSMUSG00000023987	Pgc	1.56606	0.00120713
ENSMUSG00000023992	Trem2	-1.10457	3.22277e-13
ENSMUSG00000024013	Fgd2	-1.92199	2.38801e-05
ENSMUSG00000024014	Pim1	1.17342	7.05789e-42
ENSMUSG00000024039	Cbs	3.08148	2.31236e-60
ENSMUSG00000024053	Emilin2	-0.626137	0.000793152
ENSMUSG00000024059	Clip4	-1.84379	1.94181e-15
ENSMUSG00000024065	Ehd3	-0.870223	0.0106141
ENSMUSG00000024066	Xdh	-0.75793	4.58055e-15
ENSMUSG00000024084	Qpct	1.72034	1.73878e-07
ENSMUSG00000024085	Man2a1	0.74551	1.79747e-27
ENSMUSG00000024096	Ralbp1	0.771604	2.28601e-36
ENSMUSG00000024114	Prss41	-2.31517	4.86543e-12
ENSMUSG00000024130	Abca3	0.701074	6.09032e-09
ENSMUSG00000024145	Pigf	-0.762315	1.15792e-05
ENSMUSG00000024164	C3	-0.861172	2.41936e-14
ENSMUSG00000024172	St6gal2	-3.86219	0.00830382
ENSMUSG00000024174	Pot1b	-0.686602	0.000406144
ENSMUSG00000024180	Pgap6	0.910562	1.71203e-25
ENSMUSG00000024186	Rgs11	0.957903	0.00604968
ENSMUSG00000024190	Dusp1	0.998297	3.5547e-18
ENSMUSG00000024206	Rfx2	0.885779	5.3437e-23
ENSMUSG00000024207	Acsbg2	1.79709	0.0017372
ENSMUSG00000024209	Acsbg3	1.29459	1.93433e-46
ENSMUSG00000024220	Zfp523	-0.640446	3.77482e-05
ENSMUSG00000024236	Svil	-0.716227	1.38884e-09
ENSMUSG00000024246	Thumpd2	-1.1778	8.52807e-08
ENSMUSG00000024247	Pkdcc	-1.90582	5.54418e-06
ENSMUSG00000024259	Slc25a46	-0.633025	5.87947e-10
ENSMUSG00000024268	Celf4	-1.74402	2.05181e-07
ENSMUSG00000024298	Zfp871	0.689233	6.9309e-09
ENSMUSG00000024302	Dtna	-3.49478	4.16603e-28
ENSMUSG00000024330	Col11a2	-1.26001	0.00666185
ENSMUSG00000024338	Psmb8	-0.927471	5.23221e-11
ENSMUSG00000024339	Tap2	-0.700177	9.44321e-06
ENSMUSG00000024352	Spata24	1.39393	7.88077e-06
ENSMUSG00000024378	Stard4	0.804665	3.64276e-26
ENSMUSG00000024391	Apom	2.5758	1.84051e-06
ENSMUSG00000024395	Lims2	1.21512	0.0165727
ENSMUSG00000024397	Aif1	-1.12667	0.00483113
ENSMUSG00000024401	Tnf	-4.25496	3.31331e-08
ENSMUSG00000024420	Zfp521	-1.04711	5.46016e-05
ENSMUSG00000024421	Lama3	2.42115	3.10056e-41
ENSMUSG00000024424	Ttc39c	0.84762	4.2072e-05
ENSMUSG00000024427	Spry4	-4.13801	2.91354e-287
ENSMUSG00000024431	Nr3c1	-1.09105	5.70191e-18
ENSMUSG00000024451	Arap3	-3.53386	1.76434e-16
ENSMUSG00000024459	H2-M5	2.1928	3.07897e-122
ENSMUSG00000024462	Gabbr1	0.864577	1.31635e-44
ENSMUSG00000024471	Myot	2.71069	0.000246528
ENSMUSG00000024472	Dcp2	0.786123	1.22884e-65
ENSMUSG00000024486	Hbegf	0.812223	1.23442e-05
ENSMUSG00000024501	Dpysl3	-1.23289	7.05835e-28
ENSMUSG00000024502	Jakmip2	-7.31982	1.12255e-05
ENSMUSG00000024503	Spink1	-6.35752	0.000173301
ENSMUSG00000024521	Pmaip1	-1.35689	5.15583e-23
ENSMUSG00000024524	Gnal	2.57061	1.59303e-14
ENSMUSG00000024525	Impa2	1.05924	1.10282e-42
ENSMUSG00000024526	Cidea	6.52289	1.00761e-05
ENSMUSG00000024529	Lox	1.88689	0
ENSMUSG00000024530	Prelid3a	-2.99749	7.61865e-13
ENSMUSG00000024535	Snx24	-0.659045	0.00196485
ENSMUSG00000024538	Ppic	0.647987	2.5562e-09
ENSMUSG00000024553	Galr1	4.67048	0.00546022
ENSMUSG00000024565	Sall3	1.207	1.82991e-18
ENSMUSG00000024578	Il17b	-1.65449	0.0236092
ENSMUSG00000024579	Pcyox1l	-1.25011	4.0865e-20
ENSMUSG00000024588	Fech	0.662586	3.813e-11
ENSMUSG00000024593	Megf10	-5.61205	0.000866099
ENSMUSG00000024594	Prrc1	0.999051	1.48775e-53
ENSMUSG00000024598	Fbn2	2.07193	3.42027e-32
ENSMUSG00000024601	Isoc1	-0.94736	5.55486e-18
ENSMUSG00000024610	Cd74	2.29952	0.00147747
ENSMUSG00000024617	Camk2a	1.73221	1.21202e-05
ENSMUSG00000024619	Cdx1	8.98095	2.45191e-26
ENSMUSG00000024621	Csf1r	-1.6886	2.14717e-24
ENSMUSG00000024659	Anxa1	-0.637221	1.18632e-16
ENSMUSG00000024661	Fth1	-0.842035	0
ENSMUSG00000024663	Rab3il1	-2.51348	1.89691e-22
ENSMUSG00000024664	Fads3	0.907962	1.42758e-05
ENSMUSG00000024665	Fads2	1.42582	2.05554e-117
ENSMUSG00000024671	NA	-2.38169	2.34683e-08
ENSMUSG00000024672	Ms4a7	-1.88944	1.41951e-53
ENSMUSG00000024677	Ms4a6b	-1.27285	1.57821e-05
ENSMUSG00000024678	Ms4a4d	-2.09397	3.86612e-15
ENSMUSG00000024679	Ms4a6d	-1.40424	3.6675e-19
ENSMUSG00000024725	Ostf1	0.840526	7.8248e-21
ENSMUSG00000024736	Tmem132a	-0.668078	2.3188e-09
ENSMUSG00000024737	Slc15a3	-1.25277	3.21821e-12
ENSMUSG00000024738	Pga5	-3.2644	8.41309e-05
ENSMUSG00000024743	Syt7	-2.87402	5.31729e-13
ENSMUSG00000024754	Cemip2	-0.874298	8.68904e-33
ENSMUSG00000024781	Lipa	-1.71323	6.25645e-80
ENSMUSG00000024799	Tm7sf2	1.28485	8.48387e-18
ENSMUSG00000024817	Uhrf2	-1.02714	9.74532e-34
ENSMUSG00000024818	Slc25a45	-0.934877	0.0175849
ENSMUSG00000024837	Dmrt1	-1.2433	2.94461e-11
ENSMUSG00000024851	Pitpnm1	-0.850049	5.27083e-05
ENSMUSG00000024855	Pacs1	-0.884439	1.31466e-10
ENSMUSG00000024862	Klc2	-0.742727	1.88581e-08
ENSMUSG00000024866	Acy3	0.921426	0.0105078
ENSMUSG00000024867	Pip5k1b	2.08408	6.30271e-17
ENSMUSG00000024868	Dkk1	4.29315	0.00392867
ENSMUSG00000024873	Cnih2	-1.00223	0.00779097
ENSMUSG00000024883	Rin1	0.785944	0.000201468
ENSMUSG00000024899	Papss2	1.07441	0.000269632
ENSMUSG00000024901	Peli3	-0.835804	0.0408799
ENSMUSG00000024912	Fosl1	-0.703081	0.00949906
ENSMUSG00000024921	Smarca2	-0.834683	1.38387e-05
ENSMUSG00000024924	Vldlr	1.44171	2.64011e-08
ENSMUSG00000024942	Capn1	0.91388	1.39836e-32
ENSMUSG00000024975	Pdcd4	-0.875347	1.80048e-08
ENSMUSG00000024986	Hhex	0.829089	0.00174829
ENSMUSG00000024989	Cep55	1.06159	1.00632e-46
ENSMUSG00000025007	Aldh18a1	0.634537	9.32647e-18
ENSMUSG00000025017	Pik3ap1	-1.46509	4.20566e-23
ENSMUSG00000025019	Lcor	0.609454	0.00671164
ENSMUSG00000025034	Trim8	0.756034	5.37016e-20
ENSMUSG00000025036	Sfxn2	0.661889	3.9259e-05
ENSMUSG00000025038	Efhc2	0.943279	0.000211896
ENSMUSG00000025044	Msr1	-2.54226	2.24943e-20
ENSMUSG00000025081	Tdrd1	-4.93126	0.000902793
ENSMUSG00000025082	Vwa2	-6.42108	0.000103565
ENSMUSG00000025089	Gfra1	-1.47635	1.81734e-05
ENSMUSG00000025092	Hspa12a	-1.83669	2.64291e-12
ENSMUSG00000025128	Bhlhe22	2.08781	3.04926e-05
ENSMUSG00000025137	Pcyt2	0.838416	6.09364e-23
ENSMUSG00000025140	Pycr1	1.35365	1.73318e-32
ENSMUSG00000025150	Cbr2	-2.56988	3.46996e-13
ENSMUSG00000025153	Fasn	1.23141	0
ENSMUSG00000025161	Slc16a3	0.617695	4.68481e-11
ENSMUSG00000025202	Scd3	0.883066	0.0265116
ENSMUSG00000025203	Scd2	2.48636	0
ENSMUSG00000025212	Sfxn3	1.23581	2.23361e-19
ENSMUSG00000025221	Kcnip2	1.22696	0.00251774
ENSMUSG00000025272	Tro	-3.54125	1.15435e-92
ENSMUSG00000025278	Flnb	1.25322	1.16044e-272
ENSMUSG00000025287	Acot9	0.790127	2.23836e-19
ENSMUSG00000025314	Ptprj	0.788455	8.81841e-11
ENSMUSG00000025318	Jph3	-2.53198	0.00350732
ENSMUSG00000025324	Atp10a	-1.66393	6.06915e-14
ENSMUSG00000025330	Padi4	3.19102	3.24429e-39
ENSMUSG00000025348	Itga7	0.717609	0.0021769
ENSMUSG00000025352	Gdf11	-0.644614	0.0109278
ENSMUSG00000025355	Mmp19	-1.00766	9.55179e-10
ENSMUSG00000025370	Cdh9	-4.64906	1.97923e-09
ENSMUSG00000025401	Myo1a	1.91885	2.31083e-08
ENSMUSG00000025402	Nab2	1.0589	7.30117e-10
ENSMUSG00000025405	Inhbc	-1.60851	0.019183
ENSMUSG00000025407	Gli1	-4.17041	2.18874e-47
ENSMUSG00000025408	Ddit3	1.57161	3.09951e-23
ENSMUSG00000025417	Pip4k2c	0.620351	3.88152e-13
ENSMUSG00000025425	St8sia5	6.5968	8.23863e-10
ENSMUSG00000025427	Rnf165	-2.3455	1.67763e-38
ENSMUSG00000025453	Nnt	-1.15895	2.55402e-22
ENSMUSG00000025477	Inpp5a	0.658788	9.91026e-08
ENSMUSG00000025480	Syce1	-1.19759	1.03517e-13
ENSMUSG00000025505	Tmem80	-0.963056	0.0157382
ENSMUSG00000025511	Tspan4	-0.835407	4.63347e-11
ENSMUSG00000025521	Tmem192	0.7239	5.46648e-10
ENSMUSG00000025531	Chm	0.792902	2.46169e-10
ENSMUSG00000025537	Phkg1	1.64102	5.00205e-07
ENSMUSG00000025557	Slc15a1	3.271	1.97024e-41
ENSMUSG00000025558	Dock9	1.04435	1.10622e-21
ENSMUSG00000025578	Cbx8	1.01156	0.0197491
ENSMUSG00000025582	Nptx1	-1.61654	0.0476624
ENSMUSG00000025584	Pde8a	1.93148	1.63641e-45
ENSMUSG00000025588	Nat1	1.6107	0.0107344
ENSMUSG00000025608	Podxl	-1.22358	7.89166e-10
ENSMUSG00000025609	Mkln1	0.75465	2.64796e-16
ENSMUSG00000025626	Phf6	-0.847916	1.64576e-17
ENSMUSG00000025650	Col7a1	-0.717707	1.70442e-07
ENSMUSG00000025656	Arhgef9	-2.74331	3.34417e-06
ENSMUSG00000025665	Rps6ka6	-0.757531	5.84837e-22
ENSMUSG00000025701	Alox5	-2.11551	0.00761689
ENSMUSG00000025726	Slc28a1	1.72838	2.71863e-21
ENSMUSG00000025736	Jmjd8	-0.656782	6.05779e-05
ENSMUSG00000025742	Prps2	-3.03915	3.71264e-153
ENSMUSG00000025743	Sdc3	-1.05288	1.18468e-63
ENSMUSG00000025757	Hspa4l	-1.44936	1.0025e-10
ENSMUSG00000025776	Crispld1	-2.87083	1.81758e-05
ENSMUSG00000025780	Itih5	-2.31259	0.000863809
ENSMUSG00000025785	Exosc7	-0.613006	1.35526e-10
ENSMUSG00000025790	Slco3a1	-1.47119	8.75871e-08
ENSMUSG00000025791	Pgm1	-0.627368	5.13433e-06
ENSMUSG00000025795	Rassf3	-1.17392	4.46259e-25
ENSMUSG00000025804	Ccr1	1.66347	0.00341295
ENSMUSG00000025817	Nudt5	-1.03313	3.14019e-29
ENSMUSG00000025838	Pramel6	4.34902	3.50914e-08
ENSMUSG00000025839	Pramel7	2.95276	0.0165366
ENSMUSG00000025854	Fam20c	-1.75243	1.43336e-34
ENSMUSG00000025856	Pdgfa	1.82943	2.60845e-77
ENSMUSG00000025867	Cplx2	-1.41145	5.08202e-05
ENSMUSG00000025875	Tspan17	0.753251	4.65838e-05
ENSMUSG00000025877	Hk3	-1.10211	5.13268e-08
ENSMUSG00000025880	Smad7	0.64792	9.13609e-21
ENSMUSG00000025887	Casp12	-1.38359	3.79124e-07
ENSMUSG00000025888	Casp1	-0.782479	0.0217248
ENSMUSG00000025892	Gria4	-2.16469	0.000449886
ENSMUSG00000025915	Sgk3	0.905102	3.07365e-07
ENSMUSG00000025920	Stau2	-0.709015	0.000493189
ENSMUSG00000025930	Msc	1.9502	5.21113e-24
ENSMUSG00000025931	Paqr8	-1.34171	6.42218e-08
ENSMUSG00000025932	Eya1	2.14695	3.30144e-21
ENSMUSG00000025934	Gsta3	2.59882	1.20342e-16
ENSMUSG00000025937	Lactb2	1.56789	2.02076e-104
ENSMUSG00000025938	Slco5a1	0.849174	0.00752093
ENSMUSG00000025950	Idh1	1.25095	4.7301e-143
ENSMUSG00000025952	Crygc	2.95219	0.0255818
ENSMUSG00000025955	Akr1cl	4.10751	0.00608732
ENSMUSG00000025964	Adam23	-0.817564	7.39322e-42
ENSMUSG00000025969	Nrp2	-1.15854	8.35575e-38
ENSMUSG00000026003	Acadl	-1.06163	2.72263e-14
ENSMUSG00000026018	Ica1l	1.96047	0.0255294
ENSMUSG00000026031	Cflar	-0.95365	2.70419e-16
ENSMUSG00000026042	Col5a2	1.0232	8.73935e-129
ENSMUSG00000026048	Ercc5	-0.69214	3.42051e-10
ENSMUSG00000026072	Il1r1	-1.888	1.07738e-22
ENSMUSG00000026080	Chst10	-2.45551	3.77796e-08
ENSMUSG00000026082	Rev1	-1.07243	3.44865e-35
ENSMUSG00000026094	Stk17b	-1.16211	1.03814e-16
ENSMUSG00000026102	Inpp1	-0.699639	0.0264307
ENSMUSG00000026104	Stat1	-0.869432	4.00315e-83
ENSMUSG00000026117	Zap70	1.30166	0.00873528
ENSMUSG00000026121	Sema4c	-1.51975	1.14687e-08
ENSMUSG00000026126	Ptpn18	-1.68042	0.000190364
ENSMUSG00000026131	Dst	0.636933	5.67174e-78
ENSMUSG00000026142	Rhbdd1	0.669515	0.000555459
ENSMUSG00000026159	Agfg1	0.614799	2.3117e-22
ENSMUSG00000026162	Nhej1	-0.736797	0.0250831
ENSMUSG00000026204	Ptprn	-0.835583	6.04555e-05
ENSMUSG00000026208	Des	1.4817	6.73023e-16
ENSMUSG00000026209	Dnpep	0.755232	3.71829e-19
ENSMUSG00000026211	Obsl1	-0.856292	5.5627e-10
ENSMUSG00000026220	Slc16a14	1.81986	0.000465423
ENSMUSG00000026222	Sp100	-0.970821	5.96571e-14
ENSMUSG00000026223	Itm2c	-0.77848	3.12318e-21
ENSMUSG00000026228	Htr2b	1.67136	0.00423806
ENSMUSG00000026235	Epha4	0.875564	3.36688e-39
ENSMUSG00000026249	Serpine2	-0.866283	4.88602e-31
ENSMUSG00000026254	Eif4e2	0.629412	4.07168e-28
ENSMUSG00000026255	Efhd1	-2.26908	6.29426e-08
ENSMUSG00000026271	Gpr35	1.76767	0.000449256
ENSMUSG00000026278	Bok	0.708613	0.000153452
ENSMUSG00000026308	Klhl30	0.889855	0.0139614
ENSMUSG00000026321	Tnfrsf11a	-0.988877	0.00141862
ENSMUSG00000026335	Pam	-1.46823	5.78176e-35
ENSMUSG00000026360	Rgs2	-1.49777	0.00022601
ENSMUSG00000026365	Cfh	-1.08435	0.000479373
ENSMUSG00000026380	Tfcp2l1	3.45105	0
ENSMUSG00000026390	Marco	-4.87383	4.10652e-37
ENSMUSG00000026395	Ptprc	-0.868738	7.15816e-05
ENSMUSG00000026398	Nr5a2	0.608802	9.92471e-15
ENSMUSG00000026399	Cd55	0.952978	2.17693e-10
ENSMUSG00000026418	Tnni1	4.77488	0.00167204
ENSMUSG00000026421	Csrp1	1.75083	2.58367e-111
ENSMUSG00000026433	Rab29	1.02632	7.55903e-08
ENSMUSG00000026435	Slc45a3	1.68302	1.65023e-06
ENSMUSG00000026437	Cdk18	1.51119	1.14447e-36
ENSMUSG00000026442	Nfasc	-3.04469	3.79491e-13
ENSMUSG00000026443	Lrrn2	1.3991	2.04112e-10
ENSMUSG00000026463	Atp2b4	1.62677	7.23467e-26
ENSMUSG00000026473	Glul	-0.682673	9.97908e-39
ENSMUSG00000026475	Rgs16	-1.4924	1.50641e-05
ENSMUSG00000026478	Lamc1	0.912653	6.19983e-194
ENSMUSG00000026479	Lamc2	2.57643	7.53184e-46
ENSMUSG00000026482	Rgl1	-0.626073	0.000790991
ENSMUSG00000026483	Niban1	0.923937	3.86744e-24
ENSMUSG00000026495	Efcab2	-2.00448	3.35726e-06
ENSMUSG00000026502	Desi2	-1.19525	1.12119e-35
ENSMUSG00000026532	Spta1	-1.46227	1.72263e-16
ENSMUSG00000026535	Ifi202b	-1.21727	1.01432e-40
ENSMUSG00000026536	Ifi211	-0.852495	6.71411e-05
ENSMUSG00000026546	Cfap45	-1.11873	0.0235068
ENSMUSG00000026548	Slamf9	-1.71864	0.0162071
ENSMUSG00000026563	Tada1	-0.635766	0.00512305
ENSMUSG00000026574	Dpt	-1.65756	2.92811e-21
ENSMUSG00000026576	Atp1b1	1.17026	2.70108e-66
ENSMUSG00000026578	Ccdc181	-0.710186	0.000739094
ENSMUSG00000026587	Astn1	-0.724242	0.0107735
ENSMUSG00000026600	Soat1	-0.655425	1.07526e-09
ENSMUSG00000026604	Ptpn14	-0.790669	9.78084e-25
ENSMUSG00000026608	Kctd3	-0.754465	1.21667e-23
ENSMUSG00000026614	Slc30a10	5.45555	0.000227778
ENSMUSG00000026620	Mark1	-1.12423	6.33797e-07
ENSMUSG00000026628	Atf3	0.620793	0.0118172
ENSMUSG00000026672	Optn	-0.65582	7.6959e-05
ENSMUSG00000026674	Ddr2	0.900486	5.22803e-20
ENSMUSG00000026675	Hsd17b7	0.880839	8.00352e-13
ENSMUSG00000026676	Ccdc3	-1.95372	1.31657e-17
ENSMUSG00000026688	Mgst3	-1.8755	1.46838e-19
ENSMUSG00000026712	Mrc1	-3.14851	1.70656e-75
ENSMUSG00000026725	Tnn	1.77283	6.30829e-06
ENSMUSG00000026730	Pter	0.691279	0.000127029
ENSMUSG00000026748	Plxdc2	-1.08951	5.80402e-14
ENSMUSG00000026764	Kif5c	-1.12726	1.08681e-11
ENSMUSG00000026786	Apbb1ip	-1.45966	1.44792e-13
ENSMUSG00000026824	Kcnj3	-3.55898	2.48824e-27
ENSMUSG00000026836	Acvr1	0.705072	9.88389e-06
ENSMUSG00000026837	Col5a1	0.94845	4.18252e-165
ENSMUSG00000026872	Zeb2	-0.662817	6.67744e-08
ENSMUSG00000026873	Phf19	-3.20854	2.35484e-09
ENSMUSG00000026874	Hc	3.29122	0.00547584
ENSMUSG00000026879	Gsn	-0.749025	1.29703e-32
ENSMUSG00000026880	Stom	-0.781439	4.96157e-06
ENSMUSG00000026883	Dab2ip	1.00883	5.10765e-68
ENSMUSG00000026885	Ttll11	1.14366	0.0268411
ENSMUSG00000026893	Gca	0.705648	1.22858e-07
ENSMUSG00000026896	Ifih1	-0.995315	2.54949e-15
ENSMUSG00000026917	Wdr5	1.05297	1.88354e-133
ENSMUSG00000026922	Agpat2	0.711269	3.43631e-09
ENSMUSG00000026930	Gpsm1	-1.21101	6.75408e-07
ENSMUSG00000026938	Fcna	-2.56639	0.00082202
ENSMUSG00000026939	Tmem141	-1.30055	0.00199667
ENSMUSG00000026955	Sapcd2	0.641516	5.41191e-06
ENSMUSG00000026958	Dpp7	-0.738255	3.71715e-10
ENSMUSG00000026959	Grin1	4.52003	4.56971e-102
ENSMUSG00000026970	Rbms1	0.692059	3.70447e-17
ENSMUSG00000026976	Pax8	-4.08526	2.82491e-05
ENSMUSG00000026979	Psd4	-0.814532	0.0169157
ENSMUSG00000026980	Ly75	2.96938	4.15243e-302
ENSMUSG00000026981	Il1rn	1.70834	1.75828e-19
ENSMUSG00000026987	Baz2b	1.13368	6.31883e-36
ENSMUSG00000027009	Itga4	-1.15715	7.54299e-05
ENSMUSG00000027022	Xirp2	1.05928	0.016317
ENSMUSG00000027035	Cers6	0.806997	1.47852e-13
ENSMUSG00000027048	Abcb11	4.431	0.00369172
ENSMUSG00000027068	Dhrs9	0.706407	0.0417434
ENSMUSG00000027070	Lrp2	-1.83909	5.94753e-100
ENSMUSG00000027075	Slc43a1	0.812395	7.56161e-05
ENSMUSG00000027077	Smtnl1	3.3851	3.42033e-25
ENSMUSG00000027087	Itgav	0.731218	3.39595e-22
ENSMUSG00000027134	Lpcat4	-0.762259	0.000138083
ENSMUSG00000027168	Pax6	-6.98473	4.13102e-20
ENSMUSG00000027187	Cat	1.10123	4.72221e-90
ENSMUSG00000027188	Pamr1	-1.18992	0.000223194
ENSMUSG00000027199	Gatm	-3.22505	1.61631e-16
ENSMUSG00000027201	Myef2	-0.71661	2.83708e-45
ENSMUSG00000027208	Fgf7	-2.62407	2.23549e-11
ENSMUSG00000027210	Meis2	1.7145	5.32751e-53
ENSMUSG00000027223	Mapk8ip1	-2.03663	1.61595e-42
ENSMUSG00000027238	Frmd5	-2.57384	1.0101e-18
ENSMUSG00000027242	Wdr76	0.807768	7.31968e-29
ENSMUSG00000027244	Atg13	0.818282	2.20109e-19
ENSMUSG00000027247	Arhgap1	0.665609	1.5983e-17
ENSMUSG00000027284	Cdan1	0.625355	6.35923e-09
ENSMUSG00000027296	Itpka	0.985522	1.25099e-05
ENSMUSG00000027297	Ltk	1.97576	0.000286453
ENSMUSG00000027300	Ubox5	-0.958796	1.22725e-12
ENSMUSG00000027309	Dnaaf9	0.662752	3.13779e-08
ENSMUSG00000027312	Atrn	0.69405	2.30696e-09
ENSMUSG00000027313	Chac1	1.88274	1.92803e-17
ENSMUSG00000027315	Spint1	2.0359	2.62924e-103
ENSMUSG00000027317	Ppp1r14d	4.59916	3.72438e-20
ENSMUSG00000027318	Adam33	-1.57341	3.31267e-07
ENSMUSG00000027322	Siglec1	-2.24457	3.50798e-61
ENSMUSG00000027332	Ivd	0.627402	2.47305e-08
ENSMUSG00000027346	Gpcpd1	0.876742	8.12763e-10
ENSMUSG00000027347	Rasgrp1	2.32738	6.99695e-11
ENSMUSG00000027350	Chgb	-1.66116	0.0356137
ENSMUSG00000027351	Spred1	-2.06474	1.03153e-129
ENSMUSG00000027359	Slc27a2	-3.24351	4.64578e-63
ENSMUSG00000027375	Mal	6.94999	7.50878e-11
ENSMUSG00000027377	Mall	3.54263	0.000100827
ENSMUSG00000027378	Nphp1	-0.805164	9.86738e-06
ENSMUSG00000027381	Bcl2l11	-1.24447	6.29999e-19
ENSMUSG00000027400	Pdyn	-4.46157	0.00396794
ENSMUSG00000027401	Tgm3	-0.859096	0.0469078
ENSMUSG00000027430	Dtd1	-1.32802	5.96731e-13
ENSMUSG00000027435	Cd93	-1.65891	2.76032e-09
ENSMUSG00000027438	Napb	0.705145	0.0199447
ENSMUSG00000027452	Acss1	-1.05763	2.98585e-08
ENSMUSG00000027454	Gins1	0.623067	3.69596e-09
ENSMUSG00000027460	Angpt4	1.64229	7.1137e-07
ENSMUSG00000027463	Slc52a3	1.93377	2.39352e-28
ENSMUSG00000027478	Dnmt3b	-0.745308	1.52177e-39
ENSMUSG00000027500	Stmn2	-0.618677	1.0816e-37
ENSMUSG00000027508	Pag1	1.07875	0.000324064
ENSMUSG00000027510	Rbm38	-0.772785	6.08544e-33
ENSMUSG00000027531	Impa1	0.796312	9.77109e-26
ENSMUSG00000027536	Chmp4c	1.422	7.84406e-25
ENSMUSG00000027544	Nfatc2	-2.84399	3.72512e-19
ENSMUSG00000027546	Atp9a	1.22762	2.48457e-28
ENSMUSG00000027555	Car13	-1.24244	5.73433e-16
ENSMUSG00000027559	Car3	-3.10007	5.95301e-06
ENSMUSG00000027562	Car2	-1.7916	8.43425e-112
ENSMUSG00000027570	Col9a3	-1.57159	0.00222639
ENSMUSG00000027574	Nkain4	-0.942002	0.0271917
ENSMUSG00000027577	Chrna4	-5.94296	0.000393309
ENSMUSG00000027579	Srms	-0.822338	0.0237009
ENSMUSG00000027580	Helz2	-1.09029	4.92254e-49
ENSMUSG00000027584	Oprl1	-2.53434	0.0358294
ENSMUSG00000027601	Mtfr1	0.720351	2.67951e-17
ENSMUSG00000027605	Acss2	0.701058	5.9771e-08
ENSMUSG00000027610	Gss	1.76568	1.75909e-69
ENSMUSG00000027615	Hps3	-1.47565	2.13792e-24
ENSMUSG00000027624	Epb41l1	0.864167	2.99477e-21
ENSMUSG00000027641	Rbl1	0.636973	2.13431e-07
ENSMUSG00000027646	Src	1.3897	2.26766e-68
ENSMUSG00000027656	Ccn5	1.40815	1.96595e-27
ENSMUSG00000027663	Zmat3	-0.64445	6.53353e-28
ENSMUSG00000027668	Mfn1	1.17726	1.11281e-57
ENSMUSG00000027684	Mecom	1.15669	0.00164235
ENSMUSG00000027702	Lrrc34	0.646353	5.92571e-05
ENSMUSG00000027703	Lrriq4	1.25881	0.000186308
ENSMUSG00000027737	Slc7a11	1.21666	0.000316595
ENSMUSG00000027742	Cog6	-0.676903	7.95861e-09
ENSMUSG00000027750	Postn	0.677277	2.84602e-33
ENSMUSG00000027784	Ppm1l	1.37128	3.35407e-18
ENSMUSG00000027794	Sohlh2	-5.26699	2.19464e-84
ENSMUSG00000027796	Smad9	3.52308	0.00189649
ENSMUSG00000027799	Nbea	-1.45496	2.12297e-14
ENSMUSG00000027800	Tm4sf1	-3.17519	1.10978e-34
ENSMUSG00000027803	Wwtr1	1.08225	8.34148e-27
ENSMUSG00000027820	Mme	1.55631	5.67443e-54
ENSMUSG00000027832	Ptx3	0.863318	7.74571e-11
ENSMUSG00000027834	Serpini1	-1.64884	3.54919e-06
ENSMUSG00000027840	Wnt2b	1.8611	0.0169036
ENSMUSG00000027843	Ptpn22	2.0863	0.0074636
ENSMUSG00000027858	Tspan2	-2.25165	2.36663e-10
ENSMUSG00000027860	Vangl1	1.02591	8.81739e-31
ENSMUSG00000027861	Casq2	-2.82909	0.00440825
ENSMUSG00000027864	Ptgfrn	0.99101	9.55416e-80
ENSMUSG00000027931	Npr1	0.822233	1.4762e-05
ENSMUSG00000027947	Il6ra	1.80218	1.05773e-15
ENSMUSG00000027950	Chrnb2	-1.06138	0.0239903
ENSMUSG00000027952	Pmvk	0.999796	1.15224e-28
ENSMUSG00000027956	Tmem144	-0.682425	0.039176
ENSMUSG00000027962	Vcam1	-0.787335	2.13938e-11
ENSMUSG00000027966	Col11a1	0.997452	2.78488e-11
ENSMUSG00000027968	Larp7	0.80624	2.21309e-32
ENSMUSG00000027984	Hadh	-0.947885	2.6804e-47
ENSMUSG00000027985	Lef1	-4.29273	1.21872e-26
ENSMUSG00000027993	Trim2	-0.869602	4.12207e-26
ENSMUSG00000027995	Tlr2	-0.703633	3.37194e-06
ENSMUSG00000027996	Sfrp2	-3.34004	6.54236e-73
ENSMUSG00000027999	Pla2g12a	-2.12067	7.56132e-27
ENSMUSG00000028015	Ctso	-0.742887	0.0122435
ENSMUSG00000028019	Pdgfc	1.19416	2.15088e-11
ENSMUSG00000028023	Pitx2	-1.1595	0.000840125
ENSMUSG00000028031	Dkk2	1.83627	0.00119755
ENSMUSG00000028036	Ptgfr	-1.51084	0.00520775
ENSMUSG00000028037	Ifi44	-1.18005	2.07337e-26
ENSMUSG00000028042	Zbtb7b	1.18359	6.8264e-22
ENSMUSG00000028047	Thbs3	-1.35275	3.08599e-13
ENSMUSG00000028062	Lamtor2	-0.869404	9.98775e-16
ENSMUSG00000028064	Sema4a	-1.05003	5.37807e-08
ENSMUSG00000028068	Iqgap3	0.65732	1.19927e-18
ENSMUSG00000028073	Pear1	-0.89273	0.00054812
ENSMUSG00000028076	Cd1d1	0.687952	0.000552098
ENSMUSG00000028078	Dclk2	0.661709	2.59361e-13
ENSMUSG00000028080	Lrba	0.816141	6.91069e-19
ENSMUSG00000028082	Sh3d19	0.625344	1.12584e-15
ENSMUSG00000028104	Polr3gl	-0.983946	2.17175e-06
ENSMUSG00000028108	Ecm1	-0.737808	1.68224e-11
ENSMUSG00000028109	Hormad1	0.851768	0.000596785
ENSMUSG00000028111	Ctsk	-0.826597	3.06888e-13
ENSMUSG00000028125	Abca4	-2.68342	0.00228282
ENSMUSG00000028128	F3	0.923554	8.40588e-07
ENSMUSG00000028133	Rwdd3	-0.771528	0.00505645
ENSMUSG00000028134	Ptbp2	-0.688255	4.09183e-09
ENSMUSG00000028158	Mttp	-1.1439	0.000654457
ENSMUSG00000028163	Nfkb1	-0.7196	4.1878e-18
ENSMUSG00000028167	Bdh2	-1.70997	1.79511e-08
ENSMUSG00000028179	Cth	3.09414	9.5224e-65
ENSMUSG00000028184	Adgrl2	-1.30786	3.87853e-25
ENSMUSG00000028186	Uox	1.79301	0.0391036
ENSMUSG00000028194	Ddah1	1.88776	1.41201e-160
ENSMUSG00000028195	Ccn1	0.750598	5.46248e-13
ENSMUSG00000028197	Col24a1	-1.45131	0.00097462
ENSMUSG00000028199	Cryz	1.17411	2.1307e-16
ENSMUSG00000028212	Ccne2	0.896622	5.4286e-10
ENSMUSG00000028223	Decr1	-0.630206	2.27691e-05
ENSMUSG00000028246	Faxc	-0.823106	0.0203362
ENSMUSG00000028251	Tstd3	0.8143	6.49097e-07
ENSMUSG00000028252	Ccnc	0.610244	1.70105e-08
ENSMUSG00000028266	Lmo4	-0.685206	1.53352e-05
ENSMUSG00000028268	Gbp3	-1.42604	1.91299e-37
ENSMUSG00000028269	NA	-1.13881	0.025548
ENSMUSG00000028270	Gbp2	-1.66733	2.55727e-39
ENSMUSG00000028278	Rragd	0.892145	8.58846e-19
ENSMUSG00000028294	Cfap206	4.91598	1.75799e-12
ENSMUSG00000028300	C9orf72	0.61931	0.000277819
ENSMUSG00000028337	Coro2a	-1.56981	0.000300706
ENSMUSG00000028339	Col15a1	-2.4474	0.010873
ENSMUSG00000028354	Fmn2	0.908452	0.000402142
ENSMUSG00000028358	Zfp618	-0.644453	0.0207423
ENSMUSG00000028364	Tnc	0.867575	1.57746e-97
ENSMUSG00000028370	Pappa	1.49338	1.82082e-26
ENSMUSG00000028378	Ptgr1	1.16924	1.30988e-25
ENSMUSG00000028382	Ptbp3	0.89822	5.30306e-53
ENSMUSG00000028391	Wdr31	-0.899905	4.00107e-06
ENSMUSG00000028392	Bspry	-1.55817	7.84437e-05
ENSMUSG00000028402	Mpdz	-1.79145	2.76254e-27
ENSMUSG00000028412	Slc44a1	0.833107	3.90277e-29
ENSMUSG00000028423	Nfx1	-0.605649	1.77974e-27
ENSMUSG00000028434	Epb41l4b	3.85574	2.09168e-110
ENSMUSG00000028435	Aqp3	2.40152	1.58125e-75
ENSMUSG00000028444	Cntfr	-4.37958	1.0864e-51
ENSMUSG00000028445	Enho	-2.24191	1.19097e-06
ENSMUSG00000028459	Cd72	-2.43369	6.42634e-16
ENSMUSG00000028464	Tpm2	0.700373	7.16732e-09
ENSMUSG00000028465	Tln1	0.60699	6.09271e-60
ENSMUSG00000028479	Gne	-0.684961	2.32563e-07
ENSMUSG00000028487	Bnc2	-1.35546	1.8673e-28
ENSMUSG00000028488	Sh3gl2	1.94935	1.90311e-81
ENSMUSG00000028494	Plin2	-1.33591	2.14898e-119
ENSMUSG00000028496	Mllt3	0.627237	7.53502e-05
ENSMUSG00000028497	Hacd4	-0.81699	2.21764e-05
ENSMUSG00000028518	Prkaa2	1.68914	5.42687e-28
ENSMUSG00000028519	Dab1	-3.31995	3.80949e-53
ENSMUSG00000028524	Sgip1	-1.34932	0.0138682
ENSMUSG00000028525	Pde4b	-1.41172	0.00328435
ENSMUSG00000028527	Ak4	3.69687	0
ENSMUSG00000028528	Dnajc6	1.65316	2.95658e-73
ENSMUSG00000028541	B4galt2	-1.03877	0.000697269
ENSMUSG00000028545	Bend5	-0.982295	0.0375108
ENSMUSG00000028546	Elavl4	-1.27511	0.0150064
ENSMUSG00000028558	Calr4	1.41546	0.0323226
ENSMUSG00000028565	Nfia	-0.664657	0.0247419
ENSMUSG00000028571	Cyp2j13	-2.79426	0.00137377
ENSMUSG00000028572	Hook1	-3.6096	4.50155e-223
ENSMUSG00000028573	Fggy	-1.42585	9.56153e-06
ENSMUSG00000028583	Pdpn	-0.664913	6.32645e-07
ENSMUSG00000028591	Pramel13	2.33768	3.39065e-63
ENSMUSG00000028601	Echdc2	1.29838	6.94742e-37
ENSMUSG00000028602	Tnfrsf8	4.01053	2.88926e-43
ENSMUSG00000028610	Dmrtb1	-2.23499	0.0113604
ENSMUSG00000028634	Hivep3	-1.21897	0.00205375
ENSMUSG00000028637	Ccdc30	-0.64385	0.0358892
ENSMUSG00000028640	Tfap2c	-0.602434	9.20302e-11
ENSMUSG00000028646	Rragc	-0.606161	2.77228e-11
ENSMUSG00000028654	Mycl	0.83912	6.98615e-07
ENSMUSG00000028661	Epha8	-5.39138	0.00112427
ENSMUSG00000028664	Ephb2	-0.725701	2.0595e-06
ENSMUSG00000028680	Plk3	-0.658076	1.04754e-06
ENSMUSG00000028681	Ptch2	-0.854507	2.17403e-12
ENSMUSG00000028698	Pik3r3	1.20452	2.27869e-18
ENSMUSG00000028709	Mob3c	1.07614	1.79022e-06
ENSMUSG00000028751	Pla2g2e	2.44836	0.0377968
ENSMUSG00000028760	Eif4g3	-0.677517	5.92571e-26
ENSMUSG00000028766	Alpl	1.50595	4.12274e-212
ENSMUSG00000028773	Fabp3	-0.981292	6.56326e-30
ENSMUSG00000028776	Tinagl1	1.32848	6.90798e-11
ENSMUSG00000028780	Sema3c	1.03331	1.32925e-07
ENSMUSG00000028785	Hpca	-2.51453	0.00643952
ENSMUSG00000028793	Rnf19b	0.805992	2.26331e-27
ENSMUSG00000028795	Ccdc28b	0.853766	0.00909213
ENSMUSG00000028801	Stpg1	2.04353	1.81734e-05
ENSMUSG00000028803	Nipal3	1.44342	2.26331e-27
ENSMUSG00000028826	Maco1	-1.04096	7.03081e-32
ENSMUSG00000028832	Stmn1	-1.06528	5.40822e-82
ENSMUSG00000028834	Trim63	-1.50793	3.08637e-05
ENSMUSG00000028836	Slc30a2	0.831093	5.06113e-09
ENSMUSG00000028859	Csf3r	0.812001	0.0213318
ENSMUSG00000028862	Map3k6	1.0505	2.6658e-06
ENSMUSG00000028864	Hgf	-1.2422	0.0150894
ENSMUSG00000028874	Fgr	-1.78564	0.000158504
ENSMUSG00000028906	Epb41	0.940534	2.78378e-27
ENSMUSG00000028909	Ptpru	-0.99765	0.00505678
ENSMUSG00000028926	Cdk14	-0.915679	0.000260261
ENSMUSG00000028927	Padi2	1.27002	1.76515e-05
ENSMUSG00000028931	Kcnab2	-1.27921	4.3393e-05
ENSMUSG00000028946	Hes3	-8.36013	3.13652e-07
ENSMUSG00000028957	Per3	-1.78346	1.63856e-13
ENSMUSG00000028961	Pgd	0.775834	8.07436e-27
ENSMUSG00000028970	Abcb1b	1.47489	8.223e-25
ENSMUSG00000028974	Dffa	-0.60102	9.35984e-06
ENSMUSG00000028977	Casz1	-1.17909	5.01994e-09
ENSMUSG00000028978	Nos3	-1.47581	0.000146391
ENSMUSG00000028986	Klhl7	-0.835648	4.4199e-11
ENSMUSG00000029005	Draxin	-1.54235	5.72093e-05
ENSMUSG00000029022	Miip	-1.56076	1.53647e-17
ENSMUSG00000029026	Trp73	-1.34855	6.73636e-05
ENSMUSG00000029032	Arhgef16	-2.92157	7.69453e-06
ENSMUSG00000029033	Acap3	-0.684014	5.15368e-07
ENSMUSG00000029053	Prkcz	0.796607	7.70415e-09
ENSMUSG00000029084	Cd38	1.67774	5.12222e-30
ENSMUSG00000029086	Prom1	-1.34837	0.000308173
ENSMUSG00000029093	Sorcs2	1.39143	1.17515e-13
ENSMUSG00000029095	Ablim2	1.25888	0.0019128
ENSMUSG00000029097	Trmt44	0.927715	2.61141e-08
ENSMUSG00000029098	Acox3	1.05804	2.76333e-12
ENSMUSG00000029101	Rgs12	-1.14107	6.88537e-16
ENSMUSG00000029103	Lrpap1	1.00595	2.96286e-46
ENSMUSG00000029106	Add1	0.82296	5.96305e-66
ENSMUSG00000029120	Ppp2r2c	4.3105	2.53719e-68
ENSMUSG00000029121	Crmp1	-4.94482	7.67453e-140
ENSMUSG00000029122	Evc	-4.01871	1.52636e-99
ENSMUSG00000029126	Nsg1	-1.13618	0.00271682
ENSMUSG00000029135	Fosl2	1.25509	1.94163e-23
ENSMUSG00000029145	Eif2b4	0.793486	1.22507e-20
ENSMUSG00000029153	Ociad2	0.711228	0.0164689
ENSMUSG00000029154	Cwh43	3.41278	7.29984e-06
ENSMUSG00000029162	Khk	-2.28096	7.94521e-10
ENSMUSG00000029168	Dpysl5	-1.79777	9.03056e-15
ENSMUSG00000029171	Pgm2	0.89348	1.18842e-20
ENSMUSG00000029178	Klf3	0.625826	2.26567e-16
ENSMUSG00000029186	Pi4k2b	-1.34504	2.42386e-16
ENSMUSG00000029195	Klb	2.71104	0.0311806
ENSMUSG00000029201	Ugdh	1.62034	7.96898e-89
ENSMUSG00000029205	Chrna9	-1.33088	4.85395e-05
ENSMUSG00000029231	Pdgfra	-2.02723	1.24717e-68
ENSMUSG00000029238	Clock	0.916264	6.69058e-15
ENSMUSG00000029287	Tgfbr3	-1.17157	9.48247e-15
ENSMUSG00000029298	Gbp9	-1.44229	2.18335e-33
ENSMUSG00000029299	Abcg3	-3.1969	0.0019769
ENSMUSG00000029304	Spp1	0.71581	3.13426e-92
ENSMUSG00000029311	Hsd17b11	-0.946329	7.93449e-21
ENSMUSG00000029312	Klhl8	-1.00334	7.49673e-15
ENSMUSG00000029313	Aff1	1.68362	1.09167e-238
ENSMUSG00000029322	Plac8	-1.42797	3.54707e-09
ENSMUSG00000029330	Cds1	-3.36774	1.26697e-21
ENSMUSG00000029333	NA	-0.858992	0.00956416
ENSMUSG00000029337	Fgf5	-2.22446	0.00951495
ENSMUSG00000029338	Antxr2	-0.607298	0.00405251
ENSMUSG00000029348	Asphd2	-3.17705	3.45723e-05
ENSMUSG00000029352	Crybb3	-1.8151	0.0100289
ENSMUSG00000029359	Tesc	1.82826	0.00153572
ENSMUSG00000029361	Nos1	0.716277	9.12641e-08
ENSMUSG00000029364	Wsb2	-0.885515	1.31462e-30
ENSMUSG00000029371	Cxcl5	-2.49157	2.62853e-65
ENSMUSG00000029373	Pf4	-2.19135	0.00798839
ENSMUSG00000029376	Mthfd2l	-2.3003	4.00137e-07
ENSMUSG00000029377	Ereg	-2.71135	7.37855e-09
ENSMUSG00000029380	Cxcl1	-2.75349	3.5571e-31
ENSMUSG00000029381	Shroom3	0.869151	3.42027e-32
ENSMUSG00000029392	Rilpl1	-0.772767	8.02717e-06
ENSMUSG00000029394	Cdk2ap1	-0.610085	2.22977e-13
ENSMUSG00000029402	Snrnp35	0.645375	0.00135563
ENSMUSG00000029407	Uso1	0.750218	1.4423e-42
ENSMUSG00000029417	Cxcl9	-1.38135	0.000163154
ENSMUSG00000029442	Wdr66	-1.57892	0.0413283
ENSMUSG00000029449	Rhof	-1.62466	0.000164573
ENSMUSG00000029468	P2rx7	-0.873054	0.000143015
ENSMUSG00000029469	Ift81	-0.651584	0.000208479
ENSMUSG00000029470	P2rx4	-0.853902	4.12226e-11
ENSMUSG00000029482	Aacs	1.51786	2.37706e-76
ENSMUSG00000029484	Anxa3	0.623284	3.78245e-06
ENSMUSG00000029503	P2rx2	-1.61663	0.0288466
ENSMUSG00000029512	Ulk1	0.993697	8.03043e-103
ENSMUSG00000029544	Cabp1	1.29831	1.25872e-11
ENSMUSG00000029552	Tes	2.13588	9.35249e-43
ENSMUSG00000029554	Mad1l1	0.63744	4.02229e-12
ENSMUSG00000029556	Hnf1a	1.85384	2.49744e-13
ENSMUSG00000029570	Lfng	-3.03568	0.000844031
ENSMUSG00000029591	Ung	0.866752	5.02348e-40
ENSMUSG00000029603	Dtx1	0.647749	0.000193491
ENSMUSG00000029636	Wasf3	-0.863215	7.50319e-18
ENSMUSG00000029641	Rasl11a	-1.11929	0.0174157
ENSMUSG00000029644	Pdx1	2.89372	0.0157737
ENSMUSG00000029646	Cdx2	4.12405	0.00028377
ENSMUSG00000029648	Flt1	-0.749556	0.00201189
ENSMUSG00000029658	Wdr95	2.9783	2.9371e-06
ENSMUSG00000029661	Col1a2	0.684107	1.97993e-168
ENSMUSG00000029664	Tfpi2	-1.44048	0.00791427
ENSMUSG00000029671	Wnt16	2.43663	0.0366186
ENSMUSG00000029699	Ssc4d	1.08027	5.29849e-05
ENSMUSG00000029735	Tpk1	0.678348	0.000604855
ENSMUSG00000029752	Asns	1.98097	0
ENSMUSG00000029761	Cald1	0.791853	1.84713e-53
ENSMUSG00000029762	Akr1b8	-0.724679	1.24598e-10
ENSMUSG00000029765	Plxna4	0.707848	0.0446442
ENSMUSG00000029769	Ccdc136	-1.27213	4.28253e-12
ENSMUSG00000029778	Adcyap1r1	-2.5128	0.0087932
ENSMUSG00000029798	Herc6	-1.54983	5.61953e-25
ENSMUSG00000029802	Abcg2	-0.729649	8.06609e-15
ENSMUSG00000029810	Tmem176b	-1.15815	1.05516e-12
ENSMUSG00000029819	Npy	1.06998	0.00369694
ENSMUSG00000029826	Zc3hav1	0.647785	1.55552e-33
ENSMUSG00000029828	4921507P07Rik	-4.55191	0.00247472
ENSMUSG00000029838	Ptn	-2.46077	3.89667e-56
ENSMUSG00000029844	Hoxa1	1.03098	6.36237e-05
ENSMUSG00000029848	Stra8	-1.55198	5.44885e-07
ENSMUSG00000029860	Zyx	0.703085	8.21363e-14
ENSMUSG00000029861	Fam131b	-1.71376	0.0191329
ENSMUSG00000029864	Gstk1	-2.19175	0.000220322
ENSMUSG00000029913	Prdm5	-3.17014	8.16211e-93
ENSMUSG00000029915	Clec5a	-1.30377	0.0104666
ENSMUSG00000029919	Hpgds	-1.50096	9.83053e-07
ENSMUSG00000029925	Tbxas1	-5.0344	7.39193e-08
ENSMUSG00000029992	Gfpt1	0.631796	2.83675e-12
ENSMUSG00000029993	Nfu1	0.623828	2.34903e-14
ENSMUSG00000030020	Prickle2	1.43258	4.72649e-13
ENSMUSG00000030022	Adamts9	1.91713	3.08246e-29
ENSMUSG00000030041	M1ap	1.8103	2.87234e-18
ENSMUSG00000030064	Frmd4b	1.63042	6.0363e-21
ENSMUSG00000030067	Foxp1	-2.90573	4.4284e-161
ENSMUSG00000030087	Klf15	0.671352	0.00166028
ENSMUSG00000030088	Aldh1l1	1.28589	2.89044e-16
ENSMUSG00000030098	Grip2	-6.00679	0.000364084
ENSMUSG00000030103	Bhlhe40	1.341	1.02276e-38
ENSMUSG00000030123	Plxnd1	-1.07686	2.52771e-21
ENSMUSG00000030127	Cops7a	0.708443	7.49128e-34
ENSMUSG00000030134	Rasgef1a	1.98538	6.04404e-07
ENSMUSG00000030142	Clec4e	-1.28149	7.8718e-05
ENSMUSG00000030144	Clec4d	-1.42459	3.81133e-14
ENSMUSG00000030145	Zfp248	-1.50089	0.00516853
ENSMUSG00000030148	Clec4a2	-1.41225	0.0190968
ENSMUSG00000030157	Clec2d	-1.17266	0.000119483
ENSMUSG00000030161	Gabarapl1	-0.791858	9.36222e-11
ENSMUSG00000030162	Olr1	-1.43567	5.13079e-05
ENSMUSG00000030170	Wnt5b	1.56995	0.00066611
ENSMUSG00000030187	Klra2	-3.75986	0.00823384
ENSMUSG00000030199	Etv6	0.840139	3.14385e-21
ENSMUSG00000030200	Bcl2l14	2.14214	1.50324e-14
ENSMUSG00000030213	Atf7ip	-0.713771	3.17783e-30
ENSMUSG00000030218	Mgp	-1.47788	0.00284637
ENSMUSG00000030220	Arhgdib	-0.956389	8.20537e-15
ENSMUSG00000030222	Rerg	0.94899	0.00884329
ENSMUSG00000030223	Ptpro	-1.20712	0.000234944
ENSMUSG00000030231	Plekha5	-0.616779	2.08011e-08
ENSMUSG00000030246	Ldhb	-2.76981	0
ENSMUSG00000030256	Bhlhe41	-0.801428	0.00643952
ENSMUSG00000030257	Srgap3	-0.838065	7.34713e-06
ENSMUSG00000030268	Bcat1	1.73648	0
ENSMUSG00000030276	Ttll3	1.96406	3.36735e-17
ENSMUSG00000030281	Il17rc	0.954683	7.71282e-06
ENSMUSG00000030283	St8sia1	1.0141	3.84617e-17
ENSMUSG00000030284	Creld1	1.0115	2.45693e-14
ENSMUSG00000030301	Ccdc91	-1.11568	5.70574e-14
ENSMUSG00000030302	Atp2b2	-3.86927	0.00870623
ENSMUSG00000030306	Tmtc1	-0.712885	0.0169135
ENSMUSG00000030310	Slc6a1	2.60266	2.53375e-05
ENSMUSG00000030315	Vgll4	0.914665	1.4378e-05
ENSMUSG00000030323	Ift122	-0.708618	0.000572267
ENSMUSG00000030327	Necap1	0.649868	7.5537e-15
ENSMUSG00000030350	Prmt8	-4.50732	7.28146e-05
ENSMUSG00000030351	Tspan11	-1.01606	0.00165006
ENSMUSG00000030353	Tead4	3.45797	8.61425e-93
ENSMUSG00000030359	Pzp	3.72654	0.000190815
ENSMUSG00000030365	Clec2i	-4.0051	0.00709124
ENSMUSG00000030376	Slc8a2	-0.738772	0.0249205
ENSMUSG00000030401	Rtn2	-1.38096	3.36729e-10
ENSMUSG00000030407	Qpctl	0.804871	1.19576e-05
ENSMUSG00000030413	Pglyrp1	6.31247	2.32446e-09
ENSMUSG00000030428	Ttyh1	-1.13916	1.14492e-10
ENSMUSG00000030446	Zfp273	-0.72265	0.0369104
ENSMUSG00000030471	Zdhhc13	-1.15966	3.98124e-21
ENSMUSG00000030491	Tdrd12	1.74332	4.70705e-35
ENSMUSG00000030499	Kctd15	-0.799572	4.7061e-06
ENSMUSG00000030513	Pcsk6	1.9121	3.56216e-94
ENSMUSG00000030519	Apba2	-2.56622	0.0112755
ENSMUSG00000030523	Trpm1	5.15325	1.59321e-26
ENSMUSG00000030525	Chrna7	-2.771	5.12376e-09
ENSMUSG00000030549	Rhcg	3.0038	0.000236325
ENSMUSG00000030551	Nr2f2	0.850527	0.00533918
ENSMUSG00000030554	Synm	-1.46055	2.26346e-08
ENSMUSG00000030559	Rab38	3.48197	3.45138e-13
ENSMUSG00000030560	Ctsc	0.956034	8.42284e-21
ENSMUSG00000030579	Tyrobp	-1.84308	3.084e-26
ENSMUSG00000030584	Dpf1	-1.16551	5.87503e-12
ENSMUSG00000030590	Fam98c	-0.631542	3.12178e-05
ENSMUSG00000030592	Ryr1	-0.823	1.50704e-05
ENSMUSG00000030605	Mfge8	0.641178	7.66268e-23
ENSMUSG00000030606	Hapln3	4.69898	2.706e-05
ENSMUSG00000030643	Rab30	-0.655166	0.0168839
ENSMUSG00000030653	Gm45837	-2.56756	0.000188887
ENSMUSG00000030669	Calca	-4.98845	8.10102e-14
ENSMUSG00000030671	Pde3b	-2.75262	1.78844e-20
ENSMUSG00000030672	Mylpf	2.00499	8.89412e-171
ENSMUSG00000030674	Qprt	-1.02705	5.60856e-10
ENSMUSG00000030681	Mvp	0.701225	2.46682e-16
ENSMUSG00000030683	Sez6l2	-0.863941	0.0491197
ENSMUSG00000030695	Aldoa	1.10264	0
ENSMUSG00000030707	Coro1a	-1.33715	8.73012e-06
ENSMUSG00000030708	Dnajb13	2.24694	0.010873
ENSMUSG00000030717	Nupr1	1.63627	6.0858e-53
ENSMUSG00000030722	Nfatc2ip	1.9796	7.06271e-180
ENSMUSG00000030742	Lat	1.89167	1.28219e-08
ENSMUSG00000030745	Il21r	-2.85835	5.8769e-09
ENSMUSG00000030748	Il4ra	-0.781462	9.0575e-18
ENSMUSG00000030750	Nsmce1	0.644337	3.62898e-07
ENSMUSG00000030761	Myo7a	1.26081	1.44836e-08
ENSMUSG00000030766	Arhgap17	0.832479	1.66e-24
ENSMUSG00000030786	Itgam	-2.02818	7.56651e-20
ENSMUSG00000030792	Dkkl1	2.35046	3.38148e-06
ENSMUSG00000030798	Cd37	1.16828	4.98137e-14
ENSMUSG00000030806	Stx1b	-0.873878	0.00817646
ENSMUSG00000030825	Hsd17b14	0.999163	8.0476e-28
ENSMUSG00000030830	Itgal	0.684969	0.00267591
ENSMUSG00000030844	Rgs10	-1.15583	0.000249985
ENSMUSG00000030847	Bag3	0.953137	1.08986e-46
ENSMUSG00000030849	Fgfr2	-2.05471	1.45957e-13
ENSMUSG00000030852	Tacc2	0.605869	1.26564e-14
ENSMUSG00000030879	Mrpl17	0.638264	1.23658e-13
ENSMUSG00000030897	Cnga4	5.95485	5.30737e-08
ENSMUSG00000030921	Trim30a	-0.710343	1.67518e-10
ENSMUSG00000030930	Chst15	-2.91841	1.74852e-21
ENSMUSG00000030934	Oat	1.56136	6.49377e-119
ENSMUSG00000030946	Lhpp	1.19033	6.36916e-23
ENSMUSG00000030956	Fam53b	1.88117	6.58281e-62
ENSMUSG00000031012	Cask	0.628555	1.27103e-11
ENSMUSG00000031022	BC051019	1.29569	0.0355074
ENSMUSG00000031028	Tub	-4.29292	1.7185e-15
ENSMUSG00000031066	Usp11	-1.62329	8.87588e-52
ENSMUSG00000031073	Fgf15	-5.01445	4.27275e-23
ENSMUSG00000031074	Fgf3	4.33957	3.51233e-11
ENSMUSG00000031075	Ano1	1.85848	0.00125265
ENSMUSG00000031093	Dock11	0.789766	8.80269e-10
ENSMUSG00000031099	Smarca1	-2.58428	5.71824e-08
ENSMUSG00000031101	Sash3	-0.948167	0.0190346
ENSMUSG00000031103	Elf4	1.63816	2.09278e-39
ENSMUSG00000031111	Igsf1	-5.32558	0.000363537
ENSMUSG00000031112	Stk26	-2.2695	1.90624e-05
ENSMUSG00000031119	Gpc4	1.04918	3.81427e-10
ENSMUSG00000031129	Slc9a9	-1.51469	4.60945e-05
ENSMUSG00000031134	Rbmx	-0.60186	0.00132596
ENSMUSG00000031137	Fgf13	-0.86957	0.0114329
ENSMUSG00000031139	Mcf2	1.16185	1.62306e-26
ENSMUSG00000031150	Ccdc120	-0.789505	5.82378e-07
ENSMUSG00000031155	Pim2	-1.83552	6.89718e-35
ENSMUSG00000031160	Eras	-2.34078	1.33708e-21
ENSMUSG00000031165	Was	1.36759	1.3787e-07
ENSMUSG00000031168	Ebp	1.3753	7.05894e-30
ENSMUSG00000031174	Rpgr	-0.861122	2.54708e-06
ENSMUSG00000031198	Fundc2	-0.861396	2.16796e-12
ENSMUSG00000031217	Efnb1	-0.825154	0.000246711
ENSMUSG00000031242	2610002M06Rik	-1.13506	1.5074e-06
ENSMUSG00000031245	Hmgn5	-2.0515	8.90637e-23
ENSMUSG00000031246	Sh3bgrl	-1.21854	1.18933e-27
ENSMUSG00000031253	Srpx2	-1.05263	0.000249941
ENSMUSG00000031289	Il13ra2	-1.81306	0.00641288
ENSMUSG00000031290	Lrch2	-1.33022	5.16056e-14
ENSMUSG00000031297	Slc7a3	-1.13504	3.55519e-57
ENSMUSG00000031302	Nlgn3	-1.11873	0.0322871
ENSMUSG00000031310	Zmym3	0.686047	1.17515e-17
ENSMUSG00000031325	4930519F16Rik	1.25588	3.38717e-05
ENSMUSG00000031329	Tsx	1.37391	0.0117809
ENSMUSG00000031337	Mtm1	2.0463	3.52557e-20
ENSMUSG00000031349	Nsdhl	1.08236	3.03578e-28
ENSMUSG00000031351	Zfp185	2.22445	5.39054e-41
ENSMUSG00000031358	Msl3	-1.02215	2.83891e-05
ENSMUSG00000031360	Ctps2	-0.6638	2.34251e-06
ENSMUSG00000031362	Xlr4c	2.71513	2.56995e-08
ENSMUSG00000031365	Zfp275	0.658912	7.02205e-08
ENSMUSG00000031367	Ap1s2	0.997658	5.69269e-12
ENSMUSG00000031375	Bgn	-0.639686	2.8586e-60
ENSMUSG00000031381	Piga	1.67736	4.9603e-60
ENSMUSG00000031389	Arhgap4	-0.887188	3.64162e-05
ENSMUSG00000031391	L1cam	-1.65902	1.49693e-08
ENSMUSG00000031398	Plxna3	-0.838858	5.40181e-09
ENSMUSG00000031428	Zcchc18	-2.55322	6.85395e-06
ENSMUSG00000031434	Morc4	-1.22961	3.23899e-05
ENSMUSG00000031441	Atp11a	0.695176	1.44014e-22
ENSMUSG00000031442	Mcf2l	-0.982707	5.27293e-12
ENSMUSG00000031451	Gas6	-0.998846	1.44535e-56
ENSMUSG00000031465	Angpt2	-0.778262	0.0331111
ENSMUSG00000031480	Thsd1	-1.01224	6.44631e-05
ENSMUSG00000031488	Rab11fip1	0.761387	1.00032e-20
ENSMUSG00000031502	Col4a1	-0.69046	2.34686e-43
ENSMUSG00000031503	Col4a2	-0.649428	1.31607e-23
ENSMUSG00000031504	Rab20	-0.907194	0.0107876
ENSMUSG00000031520	Vegfc	0.869667	3.52933e-09
ENSMUSG00000031530	Dusp4	-1.20126	1.57682e-08
ENSMUSG00000031548	Sfrp1	2.35235	0
ENSMUSG00000031549	Ido2	4.35837	7.3984e-07
ENSMUSG00000031557	Plekha2	1.73146	5.77382e-111
ENSMUSG00000031563	Wwc2	0.977805	5.39535e-70
ENSMUSG00000031570	Plpp5	1.14689	5.48453e-12
ENSMUSG00000031584	Gsr	0.919317	2.07162e-87
ENSMUSG00000031595	Pdgfrl	-0.781193	3.78029e-05
ENSMUSG00000031596	Slc7a2	0.664826	0.000883918
ENSMUSG00000031604	Msmo1	0.771967	3.04736e-42
ENSMUSG00000031605	Klhl2	0.824477	4.68025e-19
ENSMUSG00000031616	Ednra	-1.12781	1.38279e-05
ENSMUSG00000031626	Sorbs2	-2.23563	0.00237331
ENSMUSG00000031627	Irf2	-0.817512	0.00659118
ENSMUSG00000031639	Tlr3	-1.45368	1.72247e-12
ENSMUSG00000031642	Sh3rf1	0.884198	5.13686e-15
ENSMUSG00000031647	Mfap3l	-1.40544	9.19031e-08
ENSMUSG00000031651	Triml1	1.03256	1.20301e-50
ENSMUSG00000031659	Adcy7	-0.899004	2.05821e-07
ENSMUSG00000031681	Smad1	0.601626	2.71045e-06
ENSMUSG00000031688	Pou4f2	-2.9281	4.51108e-26
ENSMUSG00000031700	Gpt2	1.81756	3.53834e-88
ENSMUSG00000031709	Tbc1d9	-0.63232	6.83121e-06
ENSMUSG00000031722	Hp	-1.61348	0.0200811
ENSMUSG00000031732	Phlpp2	1.0658	5.3807e-10
ENSMUSG00000031736	Crnde	-1.64197	0.00395821
ENSMUSG00000031740	Mmp2	-0.92249	2.09274e-30
ENSMUSG00000031748	Gnao1	-2.47644	0.000232324
ENSMUSG00000031750	Il34	3.92222	3.21688e-48
ENSMUSG00000031758	Cdyl2	0.906628	8.99702e-21
ENSMUSG00000031762	Mt2	3.24369	0
ENSMUSG00000031765	Mt1	2.79946	0
ENSMUSG00000031770	Herpud1	0.921687	8.02018e-10
ENSMUSG00000031785	Adgrg1	2.26464	3.88237e-13
ENSMUSG00000031788	Kifc3	-1.46175	6.25536e-57
ENSMUSG00000031789	Cngb1	-1.6981	0.00457904
ENSMUSG00000031799	Tpm4	0.697909	1.60459e-42
ENSMUSG00000031825	Crispld2	-0.667708	0.024602
ENSMUSG00000031827	Cotl1	-3.05737	5.46834e-204
ENSMUSG00000031828	Klhl36	-1.51232	1.91282e-10
ENSMUSG00000031831	Dnaaf1	1.32744	0.0152943
ENSMUSG00000031837	Necab2	-0.970344	4.50466e-08
ENSMUSG00000031841	Cdh13	-1.87757	3.62693e-17
ENSMUSG00000031842	Pde4c	1.74489	4.42817e-05
ENSMUSG00000031844	Hsd17b2	5.86397	0.00069655
ENSMUSG00000031851	Ntpcr	-0.879747	4.22373e-10
ENSMUSG00000031861	Lpar2	-1.6279	1.89738e-19
ENSMUSG00000031896	Ctrl	-1.54885	0.0180616
ENSMUSG00000031897	Psmb10	-1.45481	7.5833e-35
ENSMUSG00000031937	Vstm5	1.76663	0.000182753
ENSMUSG00000031938	4931406C07Rik	-0.619622	0.000463723
ENSMUSG00000031950	Gabarapl2	2.26524	1.73722e-262
ENSMUSG00000031951	Tmem231	1.46393	2.74496e-53
ENSMUSG00000031955	Bcar1	-0.692965	2.64034e-19
ENSMUSG00000031960	Aars	0.732675	3.13587e-151
ENSMUSG00000031963	Bmper	1.11126	0.000180139
ENSMUSG00000031974	Abcb10	0.709054	1.38868e-11
ENSMUSG00000031987	Egln1	0.751575	3.94436e-17
ENSMUSG00000031990	Jam3	1.04921	1.46742e-14
ENSMUSG00000031994	Adamts8	3.07534	2.66949e-08
ENSMUSG00000031995	St14	1.84848	1.18602e-70
ENSMUSG00000031997	Trpc6	4.91933	8.29327e-11
ENSMUSG00000032011	Thy1	-0.628574	0.000387848
ENSMUSG00000032012	Nectin1	0.724508	4.48363e-20
ENSMUSG00000032014	Oaf	-1.01219	8.95983e-11
ENSMUSG00000032015	Pou2f3	5.65667	1.72979e-29
ENSMUSG00000032020	Ubash3b	-2.15068	2.35155e-05
ENSMUSG00000032024	Clmp	-0.65737	0.00311004
ENSMUSG00000032041	Tirap	0.802645	1.37871e-06
ENSMUSG00000032042	Srpr	0.870692	1.41617e-50
ENSMUSG00000032059	Alg9	0.762917	7.92684e-09
ENSMUSG00000032060	Cryab	1.5237	4.70027e-13
ENSMUSG00000032062	2310030G06Rik	1.59106	7.91308e-06
ENSMUSG00000032064	Dixdc1	0.829991	5.03072e-07
ENSMUSG00000032068	Plet1	2.7115	3.80236e-13
ENSMUSG00000032085	Tagln	1.08232	2.46476e-31
ENSMUSG00000032087	Dscaml1	-1.81169	0.0161146
ENSMUSG00000032089	Il10ra	-2.41197	8.32497e-11
ENSMUSG00000032092	Mpzl2	3.2525	2.29386e-102
ENSMUSG00000032101	Ddx25	-1.72523	2.46703e-09
ENSMUSG00000032118	Fez1	-1.76994	3.6364e-10
ENSMUSG00000032119	Hinfp	0.738511	6.46624e-07
ENSMUSG00000032120	C2cd2l	0.656413	0.00187258
ENSMUSG00000032122	Slc37a2	0.916844	1.31272e-06
ENSMUSG00000032125	Robo4	-1.94466	8.36724e-17
ENSMUSG00000032128	Robo3	-1.91053	0.000123259
ENSMUSG00000032135	Mcam	-1.8648	1.5448e-64
ENSMUSG00000032172	Olfm2	-1.92225	0.00949752
ENSMUSG00000032177	Pde4a	0.6864	3.7283e-05
ENSMUSG00000032186	Tmod2	-1.62266	9.00659e-09
ENSMUSG00000032192	Gnb5	-0.788884	0.00637933
ENSMUSG00000032193	Ldlr	1.15232	2.59559e-123
ENSMUSG00000032202	Rab27a	-1.39924	2.84191e-13
ENSMUSG00000032220	Myo1e	0.938471	1.49164e-26
ENSMUSG00000032224	Fam81a	1.72107	1.19847e-33
ENSMUSG00000032226	Gcnt3	2.17896	0.0169346
ENSMUSG00000032232	Cgnl1	-2.82499	2.30217e-156
ENSMUSG00000032243	Itga11	0.603786	0.0143011
ENSMUSG00000032246	Calml4	2.1773	0.0041958
ENSMUSG00000032251	Irak1bp1	-1.25225	1.70718e-07
ENSMUSG00000032261	Sh3bgrl2	0.735075	2.65314e-15
ENSMUSG00000032262	Elovl4	-2.87564	5.06676e-12
ENSMUSG00000032267	Usp28	-1.15897	8.08993e-96
ENSMUSG00000032269	Htr3a	-5.57186	0.000620889
ENSMUSG00000032291	Crabp1	-2.06457	3.3667e-83
ENSMUSG00000032298	Neil1	0.639457	0.00562918
ENSMUSG00000032313	Tmem266	2.01046	0.000169093
ENSMUSG00000032322	Pstpip1	1.08816	2.42409e-05
ENSMUSG00000032323	Cyp11a1	-1.30015	0.012398
ENSMUSG00000032332	Col12a1	1.73443	5.41351e-242
ENSMUSG00000032344	Cgas	1.09939	1.14839e-05
ENSMUSG00000032346	Ooep	1.22673	9.36168e-18
ENSMUSG00000032352	Lrrc1	-1.51572	2.13976e-17
ENSMUSG00000032366	Tpm1	0.781819	2.77306e-52
ENSMUSG00000032372	Plscr2	-2.05088	2.01276e-06
ENSMUSG00000032374	Plod2	0.615045	3.73499e-16
ENSMUSG00000032376	Usp3	0.673778	7.81331e-07
ENSMUSG00000032394	Igdcc3	1.46091	1.31505e-17
ENSMUSG00000032418	Me1	2.20548	9.03552e-157
ENSMUSG00000032419	Tbx18	1.53297	9.05365e-05
ENSMUSG00000032420	Nt5e	2.86762	9.27035e-07
ENSMUSG00000032431	Crtap	0.723682	1.24444e-26
ENSMUSG00000032434	Cmtm6	0.635815	1.507e-18
ENSMUSG00000032436	Cmtm7	1.76182	2.89854e-63
ENSMUSG00000032446	Eomes	2.17048	5.93032e-18
ENSMUSG00000032479	Map4	0.643557	3.67784e-56
ENSMUSG00000032482	Cspg5	-2.19691	8.73054e-05
ENSMUSG00000032487	Ptgs2	0.782961	0.00264981
ENSMUSG00000032489	Kif9	-1.20221	0.00604892
ENSMUSG00000032495	Lrrc2	0.663778	7.48622e-06
ENSMUSG00000032500	Dclk3	3.66865	9.49817e-06
ENSMUSG00000032517	Mobp	-2.51201	3.53409e-11
ENSMUSG00000032519	Slc25a38	0.613495	5.89378e-05
ENSMUSG00000032531	Amotl2	0.932119	7.62921e-38
ENSMUSG00000032548	Slco2a1	2.59103	1.22725e-12
ENSMUSG00000032554	Trf	-2.31712	0.00161673
ENSMUSG00000032558	Nphp3	0.944359	3.49901e-11
ENSMUSG00000032561	Acpp	1.31519	1.94001e-06
ENSMUSG00000032572	Col6a4	-2.60347	1.35616e-05
ENSMUSG00000032577	Mapkapk3	-1.24882	3.9562e-30
ENSMUSG00000032578	Cish	-1.04878	0.00987927
ENSMUSG00000032591	Mst1	2.90075	1.57882e-07
ENSMUSG00000032596	Uba7	-1.4493	4.64779e-19
ENSMUSG00000032601	Prkar2a	1.15135	1.26178e-69
ENSMUSG00000032602	Slc25a20	0.816203	4.33584e-16
ENSMUSG00000032607	Amt	1.49763	6.09817e-69
ENSMUSG00000032611	1700102P08Rik	-2.1729	0.00198982
ENSMUSG00000032633	Flcn	-0.644518	1.69875e-10
ENSMUSG00000032649	Colgalt2	1.31516	0.0464873
ENSMUSG00000032661	Oas3	-0.745185	2.52714e-10
ENSMUSG00000032667	Pon2	-0.708155	2.17952e-05
ENSMUSG00000032698	Lmo2	-3.05191	9.96491e-19
ENSMUSG00000032702	Kank1	-0.904245	5.07503e-08
ENSMUSG00000032715	Trib3	1.56986	1.44659e-36
ENSMUSG00000032717	Mdfi	-1.17215	0.00030849
ENSMUSG00000032725	Folr2	-1.87998	1.86156e-05
ENSMUSG00000032726	Bmp8a	1.15259	0.0228061
ENSMUSG00000032743	Katnip	-0.748821	3.43786e-05
ENSMUSG00000032766	Gng11	-0.744366	0.0166125
ENSMUSG00000032769	Trpa1	2.97897	5.44967e-05
ENSMUSG00000032776	Mctp2	-4.61437	6.17571e-07
ENSMUSG00000032788	Pdxk	0.986699	1.67384e-29
ENSMUSG00000032796	Lama1	1.03445	1.04339e-18
ENSMUSG00000032816	Igdcc4	-1.52079	1.38893e-24
ENSMUSG00000032826	Ank2	-1.52515	2.73246e-25
ENSMUSG00000032827	Ppp1r9a	-0.660964	2.32278e-11
ENSMUSG00000032841	Prr5l	1.60694	3.15723e-08
ENSMUSG00000032850	Rnft2	-1.10768	8.41054e-05
ENSMUSG00000032852	Rspo4	-0.754685	0.028199
ENSMUSG00000032854	Ugt8a	-2.96282	2.27899e-07
ENSMUSG00000032878	Ccdc85a	-3.54046	1.14415e-24
ENSMUSG00000032883	Acsl3	0.705319	1.0456e-27
ENSMUSG00000032936	Camkv	-2.4815	1.73368e-33
ENSMUSG00000032946	Rasgrp2	-2.87041	8.50731e-112
ENSMUSG00000032999	Nlrp4f	1.91807	5.56026e-30
ENSMUSG00000033004	Mycbp2	-0.934156	3.20977e-39
ENSMUSG00000033022	Cdo1	1.73985	8.35231e-23
ENSMUSG00000033033	Calhm2	0.864412	0.000119679
ENSMUSG00000033060	Lmo7	1.45304	1.78585e-33
ENSMUSG00000033066	Gas7	-1.3347	1.13565e-15
ENSMUSG00000033105	Lss	0.876304	4.0208e-46
ENSMUSG00000033149	Phldb2	1.158	4.4141e-28
ENSMUSG00000033152	Podxl2	-1.57713	0.00158824
ENSMUSG00000033170	Card10	-1.14858	1.15906e-05
ENSMUSG00000033174	Mgll	1.43214	9.87802e-08
ENSMUSG00000033192	Lpcat2	-1.37661	0.00253943
ENSMUSG00000033209	Ttc28	2.32849	2.30822e-88
ENSMUSG00000033220	Rac2	-1.72193	3.2752e-19
ENSMUSG00000033255	Gm5134	0.958242	0.0147109
ENSMUSG00000033256	Shf	1.7792	2.65373e-32
ENSMUSG00000033257	Ttll4	-0.819026	9.57077e-39
ENSMUSG00000033268	Duox1	2.56187	0.000756259
ENSMUSG00000033316	Galnt9	-7.02316	2.47545e-05
ENSMUSG00000033318	Gstt2	-2.06861	2.06681e-11
ENSMUSG00000033327	Tnxb	-4.76733	1.60444e-35
ENSMUSG00000033343	Magea4	5.4237	7.26863e-07
ENSMUSG00000033365	Ipo13	-0.651048	6.07218e-12
ENSMUSG00000033373	Fntb	0.710371	6.64739e-21
ENSMUSG00000033400	Agl	0.749137	9.33706e-10
ENSMUSG00000033419	Snap91	3.56832	1.54179e-09
ENSMUSG00000033434	Gtpbp6	-0.619796	4.48882e-07
ENSMUSG00000033436	Armcx2	-2.19197	8.99619e-67
ENSMUSG00000033460	Armcx1	-0.805435	3.56325e-11
ENSMUSG00000033486	Catsper2	0.87855	0.0236904
ENSMUSG00000033488	Cryzl2	-0.708377	0.00981339
ENSMUSG00000033491	Prss35	2.82938	2.7713e-38
ENSMUSG00000033526	Ppip5k1	0.900682	6.18229e-10
ENSMUSG00000033538	Casp4	-1.55315	1.78662e-10
ENSMUSG00000033576	Apol6	2.71849	3.25339e-34
ENSMUSG00000033577	Myo6	1.20176	1.9577e-18
ENSMUSG00000033578	Tmem35a	-1.2819	0.0257552
ENSMUSG00000033590	Myo5c	0.838445	4.44733e-06
ENSMUSG00000033596	Rfwd3	0.635642	5.9689e-44
ENSMUSG00000033597	Caskin1	2.13752	5.10604e-11
ENSMUSG00000033610	Pank1	1.21646	1.60536e-15
ENSMUSG00000033615	Cplx1	-3.25896	0.00474147
ENSMUSG00000033624	Pdpr	0.903762	3.05845e-17
ENSMUSG00000033644	Piwil2	-2.74557	1.17225e-29
ENSMUSG00000033676	Gabrb3	0.886395	0.000148676
ENSMUSG00000033721	Vav3	-0.827349	0.0332038
ENSMUSG00000033737	Fndc3c1	-8.42598	2.45759e-07
ENSMUSG00000033760	Rbm4b	-0.861885	0.00116607
ENSMUSG00000033763	Mtss2	1.14083	1.46679e-33
ENSMUSG00000033768	Nrxn2	-1.29199	1.0356e-06
ENSMUSG00000033769	Exoc6b	1.73913	6.6709e-74
ENSMUSG00000033777	Tlr13	-1.05356	5.49398e-07
ENSMUSG00000033792	Atp7a	0.629682	3.42052e-06
ENSMUSG00000033826	Dnah8	3.5952	8.56578e-122
ENSMUSG00000033871	Ppargc1b	-0.707756	0.0184112
ENSMUSG00000033949	Trim36	-1.05893	0.00308972
ENSMUSG00000033960	Jcad	1.15402	4.05432e-20
ENSMUSG00000033966	Cdkl4	1.87555	4.20689e-05
ENSMUSG00000033972	Zfp944	1.0473	2.23041e-10
ENSMUSG00000033983	Coil	0.601447	9.84945e-11
ENSMUSG00000033987	Dnah17	2.03699	2.22119e-05
ENSMUSG00000033998	Kcnk1	-4.32659	2.33704e-17
ENSMUSG00000034037	Fgd5	-2.90549	4.04787e-07
ENSMUSG00000034040	Galnt17	0.898162	0.000120398
ENSMUSG00000034066	Farp2	0.98701	0.000884976
ENSMUSG00000034108	Ccs	0.637611	7.39833e-07
ENSMUSG00000034116	Vav1	-0.809991	0.000861481
ENSMUSG00000034121	Mks1	0.890402	7.78096e-12
ENSMUSG00000034151	Zbbx	0.801538	0.0307574
ENSMUSG00000034156	Tspoap1	-1.77261	0.0041458
ENSMUSG00000034164	Emid1	-1.54973	0.00371891
ENSMUSG00000034165	Ccnd3	0.752009	3.52955e-55
ENSMUSG00000034171	Faah	-0.956422	0.0204022
ENSMUSG00000034177	Rnf43	3.13814	0.00398433
ENSMUSG00000034187	Nsf	0.891423	5.12844e-49
ENSMUSG00000034201	Gas2l1	0.646153	3.65718e-12
ENSMUSG00000034209	Rasl10a	3.81183	1.56337e-06
ENSMUSG00000034226	Rhov	1.1419	0.000484341
ENSMUSG00000034227	Foxj1	-2.85166	7.81241e-05
ENSMUSG00000034245	Hdac11	-1.36738	9.3076e-08
ENSMUSG00000034258	Flvcr2	2.45187	5.96878e-09
ENSMUSG00000034266	Batf	-1.33154	0.031298
ENSMUSG00000034271	Jdp2	1.32816	1.15738e-14
ENSMUSG00000034282	Evpl	-1.07323	0.00799824
ENSMUSG00000034295	Fhod3	-0.804582	1.57529e-06
ENSMUSG00000034330	Plcg2	-2.22936	4.07626e-44
ENSMUSG00000034336	Ina	-3.72922	1.58739e-222
ENSMUSG00000034403	Pja1	-1.09442	1.21889e-25
ENSMUSG00000034413	Neurl1b	-3.0448	0.000774038
ENSMUSG00000034416	Pkd1l2	1.68233	0.016107
ENSMUSG00000034422	Parp14	-1.46352	4.11006e-91
ENSMUSG00000034427	Myo15b	1.18536	0.00283025
ENSMUSG00000034445	Cyb561a3	0.727881	3.20938e-05
ENSMUSG00000034449	Dhrs11	0.772221	0.00247875
ENSMUSG00000034459	Ifit1	-0.717035	5.51164e-23
ENSMUSG00000034463	Scara3	-0.802903	0.0216215
ENSMUSG00000034471	Caskin2	0.836655	7.70041e-11
ENSMUSG00000034472	Rasd2	-1.90189	0.00847978
ENSMUSG00000034486	Gbx2	-1.77918	2.80705e-56
ENSMUSG00000034488	Edil3	0.91112	0.000901521
ENSMUSG00000034522	Zfp395	0.833605	6.21344e-12
ENSMUSG00000034532	Fbxo16	-2.66579	9.89193e-05
[truncated: 1,900 more rows]

## Sheet: 1E_ESCvsLEPSC
ensemblID	gene_name	logFC	FDR
ENSMUSG00000000031	H19	1.93195	3.78511e-268
ENSMUSG00000000056	Narf	-1.0952	1.88838e-10
ENSMUSG00000000078	Klf6	0.859296	2.41683e-25
ENSMUSG00000000094	Tbx4	1.48284	0.00214886
ENSMUSG00000000120	Ngfr	1.98364	1.34532e-44
ENSMUSG00000000126	Wnt9a	2.0525	1.73229e-10
ENSMUSG00000000194	Gpr107	0.890594	3.92601e-34
ENSMUSG00000000204	Slfn4	1.35253	5.47343e-06
ENSMUSG00000000247	Lhx2	1.22519	0.0312772
ENSMUSG00000000253	Gmpr	-2.17999	1.71503e-10
ENSMUSG00000000266	Mid2	0.985635	0.0186652
ENSMUSG00000000296	Tpd52l1	0.620955	6.81343e-05
ENSMUSG00000000303	Cdh1	0.771226	2.78355e-107
ENSMUSG00000000305	Cdh4	3.45638	1.78518e-23
ENSMUSG00000000308	Ckmt1	1.77714	2.08698e-24
ENSMUSG00000000317	Bcl6b	-3.65677	3.35692e-13
ENSMUSG00000000320	Alox12	3.34316	1.65626e-09
ENSMUSG00000000392	Fap	1.03294	0.0185259
ENSMUSG00000000402	Egfl6	2.57605	6.04361e-10
ENSMUSG00000000409	Lck	-1.15927	2.58525e-32
ENSMUSG00000000416	Cttnbp2	2.32518	2.22112e-08
ENSMUSG00000000538	Tom1l2	0.70628	7.83724e-06
ENSMUSG00000000544	Gpa33	0.660683	2.87837e-12
ENSMUSG00000000552	Zfp385a	0.926271	1.55217e-23
ENSMUSG00000000605	Clcn4	0.759127	0.000138946
ENSMUSG00000000730	Dnmt3l	-2.67462	0
ENSMUSG00000000731	Aire	-2.70811	2.54167e-31
ENSMUSG00000000732	Icosl	-1.24394	1.95234e-09
ENSMUSG00000000792	Slc5a5	-1.17277	0.00683722
ENSMUSG00000000805	Car4	-5.68007	0.000220785
ENSMUSG00000000811	Txnrd3	-0.931686	3.15906e-07
ENSMUSG00000000823	Zfp512b	-0.825989	2.063e-19
ENSMUSG00000000861	Bcl11a	-2.82325	8.43348e-07
ENSMUSG00000000934	Top1mt	-1.13359	1.49538e-09
ENSMUSG00000000948	Gm38393	-1.61622	9.14191e-94
ENSMUSG00000000958	Slc7a7	-3.15468	4.16549e-188
ENSMUSG00000000982	Ccl3	-2.05611	5.51305e-16
ENSMUSG00000001020	S100a4	-0.702109	3.32915e-06
ENSMUSG00000001039	B9d1	-0.687431	4.97277e-06
ENSMUSG00000001065	Zfp276	0.8296	2.02599e-07
ENSMUSG00000001098	Kctd10	0.601036	7.9302e-13
ENSMUSG00000001120	Pcbp3	-0.96277	3.06155e-08
ENSMUSG00000001123	Lgals9	1.35992	4.03716e-76
ENSMUSG00000001128	Cfp	-1.19519	4.4975e-14
ENSMUSG00000001131	Timp1	0.759134	9.23318e-22
ENSMUSG00000001151	Pcnt	0.670353	2.43841e-49
ENSMUSG00000001227	Sema6b	1.45148	0.000744756
ENSMUSG00000001228	Uhrf1	0.758392	1.07147e-129
ENSMUSG00000001247	Lsr	-1.41246	3.38134e-24
ENSMUSG00000001249	Hpn	-1.72562	0.0014767
ENSMUSG00000001270	Ckb	3.36513	0
ENSMUSG00000001281	Itgb7	-2.2271	2.56261e-34
ENSMUSG00000001288	Rarg	-1.094	1.15241e-95
ENSMUSG00000001333	Sync	2.46539	3.41873e-14
ENSMUSG00000001348	Acp5	0.611663	0.000139544
ENSMUSG00000001349	Cnn1	2.07618	8.01295e-09
ENSMUSG00000001417	NA	0.687135	0.0464212
ENSMUSG00000001420	Tmem79	1.17215	9.7012e-07
ENSMUSG00000001435	Col18a1	-0.79261	1.63541e-72
ENSMUSG00000001444	Tbx21	2.71416	0.0127971
ENSMUSG00000001506	Col1a1	2.59382	0
ENSMUSG00000001507	Itga3	1.06368	2.0123e-36
ENSMUSG00000001552	Jup	1.15253	8.7714e-81
ENSMUSG00000001588	Acap1	-2.25742	3.83511e-25
ENSMUSG00000001627	Ifrd1	-0.99868	2.19101e-49
ENSMUSG00000001655	Hoxc13	2.83133	1.28669e-19
ENSMUSG00000001656	Hoxc11	7.52547	2.09792e-07
ENSMUSG00000001657	Hoxc8	2.03398	3.18469e-08
ENSMUSG00000001661	Hoxc6	1.49873	1.82978e-06
ENSMUSG00000001761	Smo	-0.968044	5.31116e-14
ENSMUSG00000001768	Rin2	-0.671678	0.000374288
ENSMUSG00000001864	Aif1l	-1.11372	5.00146e-08
ENSMUSG00000001901	Kcnh6	-2.02842	0.00189466
ENSMUSG00000001911	Nfix	1.73559	2.99902e-46
ENSMUSG00000001918	Slc1a5	1.01116	3.57389e-40
ENSMUSG00000001930	Vwf	2.26969	1.03375e-10
ENSMUSG00000001943	Vsig2	-3.71765	1.21203e-17
ENSMUSG00000001946	Esam	-3.22411	4.32049e-17
ENSMUSG00000001985	Grik3	1.20993	2.84812e-69
ENSMUSG00000001995	Sipa1l2	0.855997	9.45188e-36
ENSMUSG00000002006	Pdzd4	-2.59429	2.20216e-195
ENSMUSG00000002020	Ltbp2	0.743402	1.43781e-10
ENSMUSG00000002059	Rab34	-0.603697	6.88217e-06
ENSMUSG00000002104	Rapsn	2.0982	0.000150323
ENSMUSG00000002105	Slc39a13	0.667022	3.78189e-05
ENSMUSG00000002108	Nr1h3	1.26003	0.00484052
ENSMUSG00000002190	Clgn	-1.5314	2.605e-14
ENSMUSG00000002228	Ppm1j	-3.05772	1.32555e-83
ENSMUSG00000002233	Rhoc	-0.766693	4.39613e-20
ENSMUSG00000002249	Tead3	0.770018	0.000844219
ENSMUSG00000002250	Ppard	0.625198	3.13345e-10
ENSMUSG00000002289	Angptl4	-0.911918	8.01686e-22
ENSMUSG00000002324	Rec8	-0.924865	1.08974e-06
ENSMUSG00000002393	Nr2f6	-0.613334	5.58582e-07
ENSMUSG00000002458	Rgs19	-0.963133	6.24388e-11
ENSMUSG00000002459	Rgs20	-3.60246	0.00889536
ENSMUSG00000002603	Tgfb1	-1.13042	2.84969e-13
ENSMUSG00000002688	Prkd1	1.8969	8.11554e-05
ENSMUSG00000002699	Lcp2	-1.027	0.011117
ENSMUSG00000002728	Naa20	-0.721705	4.63921e-15
ENSMUSG00000002799	Jag2	-3.20348	1.0815e-44
ENSMUSG00000002804	Nudt14	-1.24281	1.0519e-08
ENSMUSG00000002847	Pla1a	0.651851	0.0145653
ENSMUSG00000002897	Il17ra	0.624706	0.00140043
ENSMUSG00000002944	Cd36	-2.33479	1.38724e-41
ENSMUSG00000002997	Prkar2b	-1.89356	4.8054e-08
ENSMUSG00000003032	Klf4	0.834208	7.52475e-51
ENSMUSG00000003051	Elf3	3.07394	1.54485e-235
ENSMUSG00000003134	Tbc1d8	2.56648	8.41493e-67
ENSMUSG00000003135	Cnot11	0.776894	7.2483e-21
ENSMUSG00000003154	Foxj2	0.953917	1.48898e-07
ENSMUSG00000003233	Dvl3	0.949472	4.41107e-18
ENSMUSG00000003235	Eif2b5	1.08281	3.18336e-132
ENSMUSG00000003279	Dlgap1	2.70226	3.75475e-15
ENSMUSG00000003308	Keap1	1.30934	3.65478e-48
ENSMUSG00000003341	Atp8b3	-0.964275	0.0433075
ENSMUSG00000003355	Fkbp11	-0.795059	2.19276e-05
ENSMUSG00000003410	Elavl3	-1.3721	9.80978e-06
ENSMUSG00000003411	Rab3b	2.4942	7.30821e-05
ENSMUSG00000003420	Fcgrt	1.10483	9.15443e-11
ENSMUSG00000003458	Ncstn	0.713555	2.9762e-17
ENSMUSG00000003531	Dgcr6	-0.623111	3.70226e-05
ENSMUSG00000003534	Ddr1	0.79362	6.11363e-07
ENSMUSG00000003644	Rps6ka1	0.73877	4.90737e-41
ENSMUSG00000003746	Man1a	-0.743693	5.59343e-06
ENSMUSG00000003752	Itpkc	0.707308	1.94217e-05
ENSMUSG00000003812	Dnase2a	0.892795	6.98589e-12
ENSMUSG00000003824	Syce2	-1.09218	3.06644e-38
ENSMUSG00000003847	Nfat5	-0.698898	1.80714e-30
ENSMUSG00000003849	Nqo1	0.609411	5.10602e-13
ENSMUSG00000003863	Ppfia3	1.39086	5.87027e-12
ENSMUSG00000003865	Gys1	0.874985	3.91397e-26
ENSMUSG00000003882	Il7r	1.07437	8.17165e-05
ENSMUSG00000003929	Zfp81	-0.807375	3.57115e-07
ENSMUSG00000003934	Efnb3	0.664877	0.00120809
ENSMUSG00000003948	Mmd	-1.93583	5.38459e-17
ENSMUSG00000004056	Akt2	1.00662	7.76887e-52
ENSMUSG00000004105	Angptl2	0.659425	1.21e-11
ENSMUSG00000004113	Cacna1b	-1.71073	0.000198218
ENSMUSG00000004151	Etv1	-0.669666	6.1343e-07
ENSMUSG00000004233	Wars2	0.808661	3.44771e-05
ENSMUSG00000004263	Atn1	1.06139	1.14435e-65
ENSMUSG00000004328	Hif3a	-1.55565	2.18097e-10
ENSMUSG00000004359	Spic	3.60272	2.3754e-49
ENSMUSG00000004360	9330159F19Rik	-3.21624	4.47936e-06
ENSMUSG00000004451	Ralb	0.857298	2.44707e-23
ENSMUSG00000004558	Ndrg2	-1.27245	2.08132e-13
ENSMUSG00000004568	Arhgef18	0.806466	2.14794e-37
ENSMUSG00000004609	Cd33	-5.094	0.000744103
ENSMUSG00000004665	Cnn2	0.684784	3.26492e-12
ENSMUSG00000004707	Ly9	-0.666585	0.00969389
ENSMUSG00000004730	Adgre1	-2.55625	6.51697e-98
ENSMUSG00000004846	Plod3	0.715968	1.4694e-25
ENSMUSG00000004864	Mapk13	-0.649533	0.0184077
ENSMUSG00000004885	Crabp2	1.66818	6.53027e-14
ENSMUSG00000004891	Nes	1.9295	1.28635e-69
ENSMUSG00000004892	Bcan	0.978528	0.0176766
ENSMUSG00000004961	Syt5	-2.11198	0.0165231
ENSMUSG00000004988	Fxyd4	2.75734	0.0135144
ENSMUSG00000005043	Sgsh	1.07593	2.63636e-06
ENSMUSG00000005045	Chd5	-1.13	4.49874e-05
ENSMUSG00000005054	Cstb	0.691115	2.40934e-13
ENSMUSG00000005057	Sh2b2	-0.895172	0.0128701
ENSMUSG00000005103	Wdr1	0.956299	6.72038e-72
ENSMUSG00000005124	Ccn4	2.13662	2.69207e-69
ENSMUSG00000005251	Ripk4	-2.23607	1.41973e-10
ENSMUSG00000005320	Fgfr4	-1.56358	0.00019929
ENSMUSG00000005357	Slc1a6	1.78452	0.00093031
ENSMUSG00000005360	Slc1a3	-2.70812	1.52761e-46
ENSMUSG00000005373	Mlxipl	1.3736	0.00015014
ENSMUSG00000005397	Nid1	1.9788	0
ENSMUSG00000005442	Cic	0.903928	4.16093e-104
ENSMUSG00000005533	Igf1r	-0.652573	8.05395e-06
ENSMUSG00000005553	Atp4a	-4.2182	0.00491412
ENSMUSG00000005611	Irag1	1.50502	0.00673918
ENSMUSG00000005667	Mthfd2	0.600416	3.02917e-15
ENSMUSG00000005672	Kit	1.90634	1.36058e-293
ENSMUSG00000005804	Bloc1s6	-0.605291	2.66222e-06
ENSMUSG00000005892	Trh	-3.22729	6.10747e-145
ENSMUSG00000005947	Itgae	-2.15284	9.7621e-05
ENSMUSG00000005958	Ephb3	0.828541	3.50469e-13
ENSMUSG00000005968	Tuft1	-0.694833	0.0149119
ENSMUSG00000005973	Rcn1	0.861432	2.54023e-35
ENSMUSG00000006014	Prg4	2.31916	5.91298e-05
ENSMUSG00000006056	Calcoco2	4.77483	6.30629e-251
ENSMUSG00000006179	Prss16	2.71733	3.03644e-08
ENSMUSG00000006205	Htra1	1.10471	2.7911e-23
ENSMUSG00000006221	Hspb7	2.61153	0.000847429
ENSMUSG00000006289	Osgep	-0.825197	2.64732e-20
ENSMUSG00000006310	Zbtb32	-0.61524	0.000896317
ENSMUSG00000006342	Susd2	1.0205	4.93223e-09
ENSMUSG00000006345	Ggt1	-0.715651	0.000772309
ENSMUSG00000006403	Adamts4	0.724602	0.000885847
ENSMUSG00000006445	Epha2	-1.08414	1.67453e-90
ENSMUSG00000006457	Actn3	-0.883865	8.72767e-05
ENSMUSG00000006494	Pdk1	-3.03593	0
ENSMUSG00000006575	Rundc3a	2.90145	4.68957e-58
ENSMUSG00000006576	Slc4a3	-0.613911	0.0338942
ENSMUSG00000006587	Snai3	-4.98007	0.000752912
ENSMUSG00000006641	Slc5a6	0.933354	4.54098e-12
ENSMUSG00000006649	Nphs1	-2.01987	5.71101e-81
ENSMUSG00000006651	Aplp1	-1.1586	5.208e-28
ENSMUSG00000006675	P4htm	1.62105	9.21386e-09
ENSMUSG00000006717	Acot13	-1.16154	8.22213e-12
ENSMUSG00000006784	Odad4	1.06189	0.00591695
ENSMUSG00000006800	Sulf2	0.649727	1.09799e-60
ENSMUSG00000006818	Sod2	0.934712	1.78619e-66
ENSMUSG00000006850	Tmco6	-0.714452	4.90397e-05
ENSMUSG00000006906	Stambp	0.741769	0.00361698
ENSMUSG00000006930	Hap1	0.816273	1.48762e-39
ENSMUSG00000006941	Eif1b	-0.782531	5.63169e-08
ENSMUSG00000006958	Chrd	1.39506	0.000771182
ENSMUSG00000007279	Scube2	-1.20584	0.00946678
ENSMUSG00000007440	Pcdha10	1.94625	0.00023524
ENSMUSG00000007682	Dio2	2.0284	0.00850758
ENSMUSG00000007805	Twist2	0.976649	0.0016095
ENSMUSG00000007817	Zmiz1	0.964467	1.06544e-39
ENSMUSG00000007867	Ift43	0.669574	0.00490758
ENSMUSG00000007888	Crlf1	0.918848	0.00473366
ENSMUSG00000007989	Fzd3	-1.64922	5.30169e-08
ENSMUSG00000008090	Fgfrl1	0.729168	0.00167432
ENSMUSG00000008206	Cers4	-0.865084	1.86315e-16
ENSMUSG00000008475	Arpc5	0.754246	9.54167e-25
ENSMUSG00000008496	Pou2f2	-2.37704	3.30321e-07
ENSMUSG00000008734	Gprc5b	-1.09859	9.88721e-09
ENSMUSG00000008999	Bmp7	-1.42314	9.08792e-05
ENSMUSG00000009035	Tmem184b	0.682169	1.57414e-23
ENSMUSG00000009108	Gnat2	-2.69384	7.39812e-07
ENSMUSG00000009145	Dqx1	0.747971	0.0422853
ENSMUSG00000009216	Fam163b	-3.39352	0.00228014
ENSMUSG00000009418	Nav1	1.12714	1.03672e-62
ENSMUSG00000009596	Taf7l	-2.25434	0.0239111
ENSMUSG00000009628	Tex15	0.978728	7.37504e-08
ENSMUSG00000009670	Tex11	-1.65297	1.95135e-07
ENSMUSG00000009681	Bcr	0.809335	2.23467e-16
ENSMUSG00000009739	Pou6f1	2.544	1.47749e-75
ENSMUSG00000009894	Snap47	-0.812238	3.65632e-19
ENSMUSG00000010025	Aldh3a2	0.759994	2.40241e-12
ENSMUSG00000010045	Tmem115	0.620265	8.17165e-05
ENSMUSG00000010051	Hyal1	0.778424	0.000218516
ENSMUSG00000010064	Slc38a3	-1.02974	0.046238
ENSMUSG00000010342	Tex14	-1.39247	3.73248e-43
ENSMUSG00000010538	Tsacc	-0.762821	0.00348161
ENSMUSG00000010660	Plcd1	-1.10527	3.89215e-11
ENSMUSG00000010721	Lmbr1	0.600017	0.000318764
ENSMUSG00000010751	Tnfrsf22	-1.07043	1.30926e-10
ENSMUSG00000010755	Cars	1.18275	3.62026e-65
ENSMUSG00000010760	Phlda2	-4.28343	7.51771e-43
ENSMUSG00000011034	Slc5a1	3.74841	2.65495e-11
ENSMUSG00000011179	Odc1	-0.924597	6.90255e-218
ENSMUSG00000011267	Zfp296	1.04157	1.01051e-27
ENSMUSG00000011382	Dhdh	-0.780204	1.88627e-11
ENSMUSG00000011427	Zfp790	0.639532	0.00179625
ENSMUSG00000011884	Gltp	1.27686	6.30646e-59
ENSMUSG00000012017	Scarf2	1.11906	7.66841e-06
ENSMUSG00000012117	Dhdds	0.710677	2.42499e-07
ENSMUSG00000012123	Crybg2	-1.23445	1.88537e-06
ENSMUSG00000012126	Ubxn11	2.22505	1.85875e-13
ENSMUSG00000012282	Wnt8a	-2.90904	0.001989
ENSMUSG00000012396	Nanog	1.16881	1.42265e-245
ENSMUSG00000012429	Mplkip	-0.868195	2.21596e-10
ENSMUSG00000013033	Adgrl1	-0.930579	1.16698e-105
ENSMUSG00000013275	Slc41a1	0.642047	5.38454e-14
ENSMUSG00000013736	Trnt1	-0.805119	3.08455e-24
ENSMUSG00000013766	Ly6g6e	1.75741	5.429e-09
ENSMUSG00000013921	Clip3	-0.76516	1.46741e-07
ENSMUSG00000014158	Trpv4	3.75941	2.00709e-16
ENSMUSG00000014164	Klhl3	-1.88992	0.00407954
ENSMUSG00000014243	Zswim7	-0.689844	0.000286911
ENSMUSG00000014245	Pigl	1.04765	1.70117e-31
ENSMUSG00000014329	Bicc1	0.914334	1.80731e-05
ENSMUSG00000014361	Mertk	-0.790447	0.000101478
ENSMUSG00000014418	Hps5	0.6295	6.97499e-07
ENSMUSG00000014592	Camta1	-1.1582	9.33196e-11
ENSMUSG00000014773	Dll1	-1.34165	0.026129
ENSMUSG00000014782	Plekhg4	-2.32686	4.56494e-05
ENSMUSG00000014786	Slc9a5	-3.10129	3.91648e-57
ENSMUSG00000014867	Surf4	0.621618	2.52765e-29
ENSMUSG00000014932	Yes1	0.641273	3.46278e-22
ENSMUSG00000015001	Oc90	5.20375	0.00222113
ENSMUSG00000015023	Ddx19a	0.73251	1.89261e-26
ENSMUSG00000015053	Gata2	2.27319	0.00485118
ENSMUSG00000015094	Npdc1	0.849652	2.23905e-08
ENSMUSG00000015133	Lrrk1	0.981717	4.56527e-08
ENSMUSG00000015222	Map2	0.601296	0.00222058
ENSMUSG00000015243	Abca1	1.1599	1.83394e-36
ENSMUSG00000015305	Sash1	0.62615	3.57859e-15
ENSMUSG00000015312	Gadd45b	1.51329	1.56258e-19
ENSMUSG00000015314	Slamf6	0.794716	0.0474994
ENSMUSG00000015335	Zdhhc12	0.704152	4.85259e-10
ENSMUSG00000015340	Cybb	-1.50447	1.18115e-22
ENSMUSG00000015355	Cd48	-0.999919	0.0129518
ENSMUSG00000015365	Mov10l1	-2.78407	4.59609e-25
ENSMUSG00000015468	Notch4	-0.618627	6.96318e-10
ENSMUSG00000015501	Hivep2	0.89559	1.08924e-05
ENSMUSG00000015533	Itga2	-2.6181	0.015741
ENSMUSG00000015536	Mocs2	-0.677996	4.84676e-05
ENSMUSG00000015568	Lpl	1.19568	1.04206e-52
ENSMUSG00000015619	Gata3	4.80493	3.06561e-07
ENSMUSG00000015647	Lama5	1.17354	1.08438e-124
ENSMUSG00000015652	Steap1	-0.685545	0.000464384
ENSMUSG00000015653	Steap2	-0.983458	1.74827e-20
ENSMUSG00000015697	Setdb1	0.80836	5.07778e-61
ENSMUSG00000015709	Arnt2	-0.691879	0.00691968
ENSMUSG00000015714	Cers2	0.785319	7.47655e-25
ENSMUSG00000015843	Rxrg	-6.28034	8.77211e-05
ENSMUSG00000015846	Rxra	0.632575	5.84989e-09
ENSMUSG00000015850	Adamtsl4	0.887507	0.00331786
ENSMUSG00000015852	Fcrls	-0.715166	0.0378008
ENSMUSG00000015879	Fam184b	-1.32799	0.00386754
ENSMUSG00000015882	Lcorl	-0.791165	0.00078579
ENSMUSG00000015937	Macroh2a1	0.686108	3.94964e-36
ENSMUSG00000015950	Ncf1	-0.73949	0.000211551
ENSMUSG00000016028	Celsr1	1.22279	8.02147e-27
ENSMUSG00000016181	Utp25	-0.619782	8.76472e-08
ENSMUSG00000016252	Atp5e	-0.602955	1.17032e-11
ENSMUSG00000016262	Sertad4	1.46181	1.285e-06
ENSMUSG00000016283	H2-M2	2.25558	1.82291e-08
ENSMUSG00000016319	Slc25a5	-0.919959	2.2472e-172
ENSMUSG00000016344	Ppdpf	-0.821004	4.11912e-11
ENSMUSG00000016349	Eef1a2	1.31826	0.00890259
ENSMUSG00000016382	Pls3	0.866616	5.95536e-18
ENSMUSG00000016427	Ndufa1	-0.682066	2.67502e-07
ENSMUSG00000016458	Wt1	0.786579	0.0264212
ENSMUSG00000016494	Cd34	-1.12488	0.000730033
ENSMUSG00000016552	Foxred2	-0.949923	2.41208e-10
ENSMUSG00000016626	Nlrp14	-1.24779	0.00326341
ENSMUSG00000016756	Cmah	2.1176	0.00302775
ENSMUSG00000017144	Rnd3	1.54788	1.20004e-45
ENSMUSG00000017390	Aldoc	-0.86205	5.20559e-07
ENSMUSG00000017400	Stac2	-0.867589	9.22946e-06
ENSMUSG00000017417	Plxdc1	-1.1385	8.93783e-08
ENSMUSG00000017446	C1qtnf1	1.87959	2.47025e-06
ENSMUSG00000017453	Pipox	-0.792976	2.38657e-15
ENSMUSG00000017466	Timp2	0.89743	5.52504e-61
ENSMUSG00000017491	Rarb	1.75232	0.000346675
ENSMUSG00000017639	Rab11fip4	2.00533	4.44121e-130
ENSMUSG00000017652	Cd40	-0.893448	0.0310063
ENSMUSG00000017667	Zfp334	-1.19894	1.682e-10
ENSMUSG00000017670	Elmo2	0.702097	1.03175e-13
ENSMUSG00000017697	Ada	-0.67967	0.000269513
ENSMUSG00000017724	Etv4	-3.16775	0
ENSMUSG00000017737	Mmp9	-3.46232	1.53251e-09
ENSMUSG00000017740	Slc12a5	-1.53624	0.00176801
ENSMUSG00000017774	Myo1c	0.711637	6.84758e-33
ENSMUSG00000017817	Jph2	0.831658	0.01419
ENSMUSG00000017868	Sgk2	-0.964423	0.0224441
ENSMUSG00000017929	B4galt5	0.631858	1.31912e-23
ENSMUSG00000017943	Gdap1l1	-1.42484	0.0221425
ENSMUSG00000017950	Hnf4a	-2.29811	0.00015383
ENSMUSG00000017969	Ptgis	-1.62775	5.63736e-15
ENSMUSG00000018008	Cyth4	-0.865525	0.000563243
ENSMUSG00000018102	H2bc4	1.49352	1.07673e-06
ENSMUSG00000018169	Mfng	-3.37157	3.23952e-21
ENSMUSG00000018217	Pmp22	0.702687	7.68673e-06
ENSMUSG00000018334	Ksr1	0.889974	1.33785e-15
ENSMUSG00000018378	Cuedc1	0.662172	0.000118975
ENSMUSG00000018381	Abi3	-1.07307	0.0103985
ENSMUSG00000018398	Septin8	1.1971	8.6861e-42
ENSMUSG00000018411	Mapt	2.90734	2.41519e-23
ENSMUSG00000018427	Ypel2	1.12194	7.68171e-07
ENSMUSG00000018428	Akap1	0.850102	3.79973e-52
ENSMUSG00000018459	Slc13a3	-6.50862	4.5817e-34
ENSMUSG00000018501	Ncor1	0.645279	8.37431e-66
ENSMUSG00000018509	Cenpv	-0.62085	2.88322e-12
ENSMUSG00000018554	Ybx2	-1.37291	3.18405e-05
ENSMUSG00000018570	2810408A11Rik	-0.662617	0.00464792
ENSMUSG00000018581	Dnah11	-1.11621	0.0424084
ENSMUSG00000018593	Sparc	1.73285	0
ENSMUSG00000018604	Tbx3	1.78085	2.58703e-216
ENSMUSG00000018648	Dusp14	0.867742	9.55618e-05
ENSMUSG00000018666	Cbx1	-0.768023	1.32862e-67
ENSMUSG00000018672	Copz2	1.46931	1.42231e-06
ENSMUSG00000018727	Cpsf4l	-1.3599	4.65925e-07
ENSMUSG00000018819	Lsp1	1.20751	9.65099e-08
ENSMUSG00000018830	Myh11	1.30261	6.52632e-05
ENSMUSG00000018849	Wwc1	0.858269	5.04457e-23
ENSMUSG00000018865	Sult4a1	-1.764	3.95982e-33
ENSMUSG00000018924	Alox15	-2.66035	0.00121765
ENSMUSG00000018927	Ccl6	-7.61758	2.87831e-13
ENSMUSG00000019027	Dnah1	-2.72439	0.00312493
ENSMUSG00000019055	Plod1	0.651995	1.065e-14
ENSMUSG00000019102	Aldh3a1	0.610024	0.0337774
ENSMUSG00000019122	Ccl9	-2.84548	6.80479e-54
ENSMUSG00000019124	Scrn1	0.873305	9.32825e-06
ENSMUSG00000019139	Isyna1	-0.961478	4.28081e-45
ENSMUSG00000019214	Chtf18	0.659455	3.91535e-25
ENSMUSG00000019230	Lhx9	2.57102	0.00486188
ENSMUSG00000019256	Ahr	0.716561	0.000367039
ENSMUSG00000019278	Dpep1	3.11478	0.0058323
ENSMUSG00000019312	Grb7	-2.94944	1.69223e-69
ENSMUSG00000019429	Ffar3	4.49426	5.65319e-09
ENSMUSG00000019467	Arhgef25	-0.790726	2.59142e-09
ENSMUSG00000019558	Slc6a8	1.16734	4.8088e-97
ENSMUSG00000019647	Sema6a	2.19793	4.87532e-10
ENSMUSG00000019689	Fmc1	-0.81402	0.00060957
ENSMUSG00000019699	Akt3	-0.78658	2.55131e-10
ENSMUSG00000019710	Mrpl24	-0.705161	5.8165e-25
ENSMUSG00000019732	Calr3	-1.18889	0.00669228
ENSMUSG00000019774	Mtrf1l	0.672636	0.0122059
ENSMUSG00000019775	Rgs17	-1.52557	0.011878
ENSMUSG00000019779	Frk	2.30573	2.84674e-10
ENSMUSG00000019806	Aig1	1.28849	5.76677e-06
ENSMUSG00000019813	Cep57l1	0.777711	8.4402e-15
ENSMUSG00000019817	Plagl1	2.36906	3.70309e-229
ENSMUSG00000019822	Smpd2	0.685081	2.82257e-05
ENSMUSG00000019831	Wasf1	-0.625322	1.02283e-09
ENSMUSG00000019842	Traf3ip2	0.675716	3.41886e-05
ENSMUSG00000019846	Lama4	1.1172	3.39018e-22
ENSMUSG00000019849	Prep	0.861116	5.69696e-48
ENSMUSG00000019852	Arfgef3	1.39709	1.04094e-06
ENSMUSG00000019856	Fam184a	-4.36688	0.00251119
ENSMUSG00000019872	Smpdl3a	-0.966691	5.15401e-07
ENSMUSG00000019880	Rspo3	2.20491	1.49317e-05
ENSMUSG00000019888	Mgat4c	4.15322	0.00740643
ENSMUSG00000019899	Lama2	1.11296	5.39335e-08
ENSMUSG00000019943	Atp2b1	0.619332	3.46966e-20
ENSMUSG00000019944	Rhobtb1	-2.95644	2.27294e-13
ENSMUSG00000019947	Arid5b	0.732511	7.24246e-32
ENSMUSG00000019948	Actr6	-0.610199	0.000139455
ENSMUSG00000019960	Dusp6	-3.94114	2.13908e-181
ENSMUSG00000019970	Sgk1	1.17089	2.18618e-119
ENSMUSG00000019982	Myb	-1.45534	8.08279e-07
ENSMUSG00000019986	Ahi1	-1.01071	8.00808e-10
ENSMUSG00000019987	Arg1	-3.40612	0.00375149
ENSMUSG00000019989	Enpp3	-4.29376	1.72506e-91
ENSMUSG00000019996	Map7	0.637799	6.22019e-11
ENSMUSG00000019997	Ccn2	1.29918	9.40787e-34
ENSMUSG00000020015	Cdk17	-0.713666	1.05311e-10
ENSMUSG00000020019	Ntn4	0.919266	0.0425965
ENSMUSG00000020020	Usp44	-2.48474	2.84016e-37
ENSMUSG00000020027	Socs2	-0.650727	3.2003e-19
ENSMUSG00000020032	Nuak1	1.14583	1.28197e-06
ENSMUSG00000020037	Rfx4	1.99662	0.0466675
ENSMUSG00000020042	Btbd11	0.960398	2.2918e-08
ENSMUSG00000020044	Timp3	2.8057	1.28337e-302
ENSMUSG00000020059	Sycp3	-1.73001	1.51685e-05
ENSMUSG00000020061	Mybpc1	1.76364	0.00369087
ENSMUSG00000020067	Mypn	3.13093	3.28313e-62
ENSMUSG00000020068	NA	1.04588	0.0433615
ENSMUSG00000020080	Hkdc1	-2.51432	0.0178793
ENSMUSG00000020083	Fam241b	-0.603319	0.00805265
ENSMUSG00000020099	Unc5b	0.622102	1.08073e-08
ENSMUSG00000020100	Slc29a3	1.13678	1.07111e-23
ENSMUSG00000020101	Vsir	-1.0965	4.86882e-06
ENSMUSG00000020105	Lrig3	0.925188	7.2143e-08
ENSMUSG00000020120	Plek	-1.16857	2.39794e-21
ENSMUSG00000020121	Srgap1	1.79281	5.58354e-20
ENSMUSG00000020123	Avpr1a	2.09995	0.000470812
ENSMUSG00000020124	Usp15	-0.614336	3.1014e-28
ENSMUSG00000020128	Vps54	0.984704	1.81624e-35
ENSMUSG00000020131	Pcsk4	-1.48192	0.001499
ENSMUSG00000020140	Lgr5	5.62362	4.77526e-10
ENSMUSG00000020142	Slc1a4	2.38015	2.71935e-72
ENSMUSG00000020150	Gamt	1.26741	0.001841
ENSMUSG00000020173	Cobl	1.02145	1.71105e-116
ENSMUSG00000020182	Ddc	1.27317	1.52967e-12
ENSMUSG00000020183	Cpm	-1.73229	0.00810119
ENSMUSG00000020216	Jsrp1	-1.72702	0.0381318
ENSMUSG00000020227	Irak3	1.02535	2.8874e-18
ENSMUSG00000020230	Prmt2	-0.828045	3.76643e-05
ENSMUSG00000020232	Hmg20b	0.746037	6.48197e-16
ENSMUSG00000020235	Fzr1	0.627029	1.81157e-25
ENSMUSG00000020238	Ncln	0.647905	9.74682e-25
ENSMUSG00000020248	Nfyb	-0.81456	9.71117e-34
ENSMUSG00000020256	Aldh1l2	2.52362	3.10127e-18
ENSMUSG00000020262	Adarb1	-0.883656	5.97807e-07
ENSMUSG00000020277	Pfkl	-1.12919	7.97267e-110
ENSMUSG00000020297	Nsg2	-1.28603	0.00607121
ENSMUSG00000020300	Cpeb4	0.722747	1.28292e-06
ENSMUSG00000020303	Stc2	1.11333	5.20674e-05
ENSMUSG00000020309	Chac2	-0.742247	0.0219292
ENSMUSG00000020325	Fstl3	1.097	0.000145181
ENSMUSG00000020331	Hcn2	-0.644735	0.00497748
ENSMUSG00000020363	Gfpt2	-1.00582	2.02235e-22
ENSMUSG00000020381	Mrnip	-0.673498	0.000850056
ENSMUSG00000020387	Jade2	-0.661053	4.1997e-11
ENSMUSG00000020389	Cdkl3	-0.716794	0.024463
ENSMUSG00000020390	Ube2b	-0.677325	1.86029e-11
ENSMUSG00000020392	Cdkn2aipnl	-0.607734	3.53728e-18
ENSMUSG00000020396	Nefh	-1.06133	1.43543e-17
ENSMUSG00000020399	Havcr2	-0.892314	0.00378019
ENSMUSG00000020400	Tnip1	0.684677	3.85593e-12
ENSMUSG00000020427	Igfbp3	1.10727	8.11391e-29
ENSMUSG00000020431	Adcy1	-1.59519	4.75624e-13
ENSMUSG00000020437	Myo1g	-1.14268	2.2649e-09
ENSMUSG00000020453	Patz1	0.75204	1.04253e-20
ENSMUSG00000020467	Efemp1	1.18734	1.2758e-20
ENSMUSG00000020469	Myl7	0.900729	0.00930143
ENSMUSG00000020473	Aebp1	0.953544	3.03296e-67
ENSMUSG00000020474	Polm	0.759935	1.39469e-05
ENSMUSG00000020483	Dynll2	0.710808	2.31802e-37
ENSMUSG00000020484	Xbp1	0.659222	5.40997e-13
ENSMUSG00000020527	Myo19	0.714603	4.98385e-14
ENSMUSG00000020538	Srebf1	0.642838	4.65309e-31
ENSMUSG00000020541	Tom1l1	-1.7332	8.50667e-20
ENSMUSG00000020546	Stxbp4	-0.68074	0.000328675
ENSMUSG00000020547	Bzw2	-1.00264	7.55578e-81
ENSMUSG00000020553	Pctp	-2.27998	8.13181e-08
ENSMUSG00000020564	Atxn7l1	0.85882	8.49402e-08
ENSMUSG00000020573	Pik3cg	-1.83875	0.00209091
ENSMUSG00000020583	Matn3	-2.84955	8.44484e-06
ENSMUSG00000020589	Cyria	-0.865319	1.01439e-07
ENSMUSG00000020598	Nrcam	-1.47549	1.9111e-05
ENSMUSG00000020601	Trib2	-2.08727	1.74314e-10
ENSMUSG00000020607	Lratd1	-2.23405	0.00072887
ENSMUSG00000020614	Fam20a	2.00463	4.13061e-10
ENSMUSG00000020628	Trappc12	1.00684	1.20217e-20
ENSMUSG00000020629	Adi1	0.741715	1.42129e-18
ENSMUSG00000020634	Ubxn2a	0.798146	1.2935e-29
ENSMUSG00000020638	Cmpk2	-1.10547	6.62803e-13
ENSMUSG00000020639	Pfn4	-1.06206	0.0347542
ENSMUSG00000020642	Rnf144a	-3.13602	1.43648e-06
ENSMUSG00000020647	Ncoa1	0.744103	9.2218e-10
ENSMUSG00000020648	Dus4l	-0.660936	0.00303309
ENSMUSG00000020661	Dnmt3a	-1.91733	1.43534e-275
ENSMUSG00000020674	Pxdn	0.681023	9.64325e-10
ENSMUSG00000020684	Rasl10b	-1.08749	0.0273338
ENSMUSG00000020689	Itgb3	2.12471	1.87998e-18
ENSMUSG00000020695	Mrc2	1.19598	7.31774e-52
ENSMUSG00000020707	Rnf135	1.21417	7.33829e-08
ENSMUSG00000020717	Pecam1	1.12848	3.23849e-58
ENSMUSG00000020758	Itgb4	1.19428	6.86928e-06
ENSMUSG00000020766	Galk1	-0.80149	2.40544e-27
ENSMUSG00000020774	Aspa	6.31601	1.15747e-12
ENSMUSG00000020783	Ncbp3	1.06389	1.44884e-55
ENSMUSG00000020788	Atp2a3	1.28624	1.16457e-20
ENSMUSG00000020793	Galr2	1.29838	0.0469022
ENSMUSG00000020798	Spns3	3.7504	0.00872279
ENSMUSG00000020805	Slc13a5	1.1343	0.00495445
ENSMUSG00000020808	Pimreg	-0.719639	0.00358953
ENSMUSG00000020811	Wscd1	-8.36297	1.27157e-07
ENSMUSG00000020826	Nos2	1.42862	0.00480817
ENSMUSG00000020836	Coro6	1.41418	9.27526e-05
ENSMUSG00000020846	Rflnb	1.6903	8.19169e-09
ENSMUSG00000020847	Rph3al	-1.11636	0.0432577
ENSMUSG00000020866	Cacna1g	1.5062	1.34232e-11
ENSMUSG00000020875	Hoxb9	0.887068	0.00228873
ENSMUSG00000020886	Dlg4	-0.759142	0.000293267
ENSMUSG00000020905	Usp43	-1.33306	0.000943187
ENSMUSG00000020908	Myh3	-1.00711	0.00391105
ENSMUSG00000020910	Adprm	-1.00762	1.3121e-09
ENSMUSG00000020925	Ccdc43	1.16669	1.06231e-63
ENSMUSG00000020926	Adam11	0.874696	0.0158399
ENSMUSG00000021000	Mia2	0.614354	3.12814e-14
ENSMUSG00000021003	Galc	-0.624444	0.00159083
ENSMUSG00000021022	Ppp2r3c	-0.756319	5.20329e-10
ENSMUSG00000021040	Slirp	-0.711335	4.61985e-15
ENSMUSG00000021041	NA	-0.652053	0.044346
ENSMUSG00000021047	Nova1	-1.06835	1.3099e-05
ENSMUSG00000021054	Sgpp1	0.771774	0.000180492
ENSMUSG00000021056	Tex21	-1.01327	0.00999824
ENSMUSG00000021061	Sptb	-1.38754	2.28114e-20
ENSMUSG00000021062	Rab15	1.51956	1.09358e-13
ENSMUSG00000021068	Nin	1.04214	2.10125e-18
ENSMUSG00000021087	Rtn1	-1.1414	0.00567446
ENSMUSG00000021095	Gsc	4.61286	7.3365e-14
ENSMUSG00000021098	4930447C04Rik	-1.95551	5.72948e-58
ENSMUSG00000021130	Galnt16	1.01772	0.0312907
ENSMUSG00000021175	Cdca7l	-4.26691	1.0581e-104
ENSMUSG00000021185	Dglucy	1.83175	4.25317e-17
ENSMUSG00000021186	Fbln5	2.78278	9.50787e-68
ENSMUSG00000021196	Pfkp	0.644674	1.4301e-52
ENSMUSG00000021207	Akr1c21	0.6159	0.0469834
ENSMUSG00000021214	Akr1c18	1.706	0.0271996
ENSMUSG00000021250	Fos	-1.01461	0.00299013
ENSMUSG00000021253	Tgfb3	1.88644	4.99916e-22
ENSMUSG00000021256	Vash1	-0.824875	0.000556685
ENSMUSG00000021260	Hhipl1	0.736929	0.0133792
ENSMUSG00000021294	Kif26a	-3.30626	1.34053e-25
ENSMUSG00000021302	Ggps1	-0.728781	2.72639e-06
ENSMUSG00000021311	Mtr	0.619753	5.17799e-14
ENSMUSG00000021314	Amph	1.4285	1.22196e-17
ENSMUSG00000021318	Gli3	-0.720211	8.63262e-10
ENSMUSG00000021322	Aoah	1.33297	3.60835e-12
ENSMUSG00000021359	Tfap2a	2.31077	1.37525e-43
ENSMUSG00000021360	Gcnt2	0.700964	1.79693e-11
ENSMUSG00000021362	Gcm2	1.87297	0.0212499
ENSMUSG00000021365	Nedd9	0.700742	0.0338474
ENSMUSG00000021367	Edn1	2.57114	0.000343467
ENSMUSG00000021379	Id4	2.16706	2.24399e-06
ENSMUSG00000021388	Aspn	3.62598	8.17775e-25
ENSMUSG00000021390	Ogn	2.87569	1.23939e-40
ENSMUSG00000021395	Spin1	-0.765985	6.97255e-27
ENSMUSG00000021403	Serpinb9b	0.840368	5.11195e-07
ENSMUSG00000021408	Ripk1	0.720566	3.57664e-06
ENSMUSG00000021418	Rpp40	-0.784818	3.55699e-12
ENSMUSG00000021420	Fars2	-0.693948	9.70292e-05
ENSMUSG00000021453	Gadd45g	1.68857	4.24365e-18
ENSMUSG00000021456	Fbp2	2.8207	1.88838e-10
ENSMUSG00000021464	Ror2	0.669545	1.10622e-10
ENSMUSG00000021496	Pcbd2	0.801301	0.00181354
ENSMUSG00000021508	Cxcl14	3.52851	5.22353e-25
ENSMUSG00000021536	Adcy2	1.3651	0.000913359
ENSMUSG00000021552	Gkap1	0.646976	4.42611e-08
ENSMUSG00000021553	Slc28a3	3.05627	5.88651e-06
ENSMUSG00000021555	Naa35	0.658314	5.17076e-21
ENSMUSG00000021559	Dapk1	-2.41918	1.31568e-104
ENSMUSG00000021587	Pcsk1	3.37538	3.55659e-18
ENSMUSG00000021591	Glrx	0.765692	4.71748e-06
ENSMUSG00000021608	Lpcat1	0.913503	1.00755e-31
ENSMUSG00000021614	Vcan	0.667992	1.21424e-26
ENSMUSG00000021636	Marveld2	0.716023	0.0433473
ENSMUSG00000021638	Ocln	2.14641	2.29138e-12
ENSMUSG00000021676	Iqgap2	-1.56046	8.69041e-34
ENSMUSG00000021678	F2rl1	-1.65533	4.24396e-73
ENSMUSG00000021696	Elovl7	2.65432	5.98415e-26
ENSMUSG00000021701	Plk2	0.637095	2.13914e-10
ENSMUSG00000021708	Rasgrf2	2.91754	0.00274745
ENSMUSG00000021714	Cenpk	-0.921941	1.95808e-06
ENSMUSG00000021728	Emb	-4.03525	1.80555e-181
ENSMUSG00000021732	Fgf10	2.03604	9.51984e-15
ENSMUSG00000021733	Slc4a7	-0.812881	2.55213e-18
ENSMUSG00000021738	Atxn7	1.12124	4.54856e-09
ENSMUSG00000021747	Cfap20dc	0.882723	3.82196e-09
ENSMUSG00000021756	Il6st	0.822478	5.97656e-46
ENSMUSG00000021758	Ddx4	-2.16377	5.49482e-17
ENSMUSG00000021765	Fst	0.739017	0.0113982
ENSMUSG00000021767	Kat6b	0.887635	5.5527e-121
ENSMUSG00000021774	Ube2e1	-1.2716	2.28324e-26
ENSMUSG00000021779	Thrb	2.3625	0.000464636
ENSMUSG00000021782	Dlg5	1.12089	1.69787e-82
ENSMUSG00000021798	Ldb3	-0.790549	0.0274105
ENSMUSG00000021803	Cdhr1	2.73719	2.94176e-19
ENSMUSG00000021822	Plau	-1.99583	3.20325e-25
ENSMUSG00000021835	Bmp4	-1.6034	3.85279e-47
ENSMUSG00000021838	Samd4	0.734824	0.0026741
ENSMUSG00000021846	Peli2	1.78574	3.5789e-26
ENSMUSG00000021848	Otx2	-2.23256	3.65843e-61
ENSMUSG00000021871	Gm49342	-0.765135	7.87161e-19
ENSMUSG00000021884	Hacl1	-0.652259	0.00682516
ENSMUSG00000021892	Sh3bp5	-0.66926	0.0297281
ENSMUSG00000021902	Phf7	-0.621622	0.0151152
ENSMUSG00000021936	Mapk8	-1.02917	1.80496e-18
ENSMUSG00000021944	Gata4	-2.99597	5.66741e-07
ENSMUSG00000021945	Zmym2	-0.737495	1.627e-24
ENSMUSG00000021950	Anxa8	1.89523	2.73313e-09
ENSMUSG00000021951	Eef1akmt1	-0.613061	1.53071e-05
ENSMUSG00000021981	Cab39l	-0.616424	2.32535e-07
ENSMUSG00000021990	Spata13	-1.67919	5.59816e-35
ENSMUSG00000021998	Lcp1	-1.08983	9.42492e-15
ENSMUSG00000022012	Enox1	-2.66103	7.27945e-136
ENSMUSG00000022016	Akap11	-0.916404	9.00317e-34
ENSMUSG00000022021	Diaph3	0.655994	6.58891e-12
ENSMUSG00000022044	Stmn4	4.32795	0.00605179
ENSMUSG00000022054	Nefm	4.32378	6.35533e-94
ENSMUSG00000022055	Nefl	2.21532	2.0231e-107
ENSMUSG00000022092	Ppp3cc	-1.56565	1.39835e-05
ENSMUSG00000022094	Slc39a14	-2.32206	6.63896e-139
ENSMUSG00000022096	Hr	-0.814948	0.0152548
ENSMUSG00000022098	Bmp1	0.778561	1.88599e-21
ENSMUSG00000022101	Fgf17	-3.85092	1.73453e-33
ENSMUSG00000022102	Dok2	-2.58128	2.71569e-10
ENSMUSG00000022113	Trim52	-2.92939	8.69741e-07
ENSMUSG00000022114	Spry2	-0.917224	1.18618e-26
ENSMUSG00000022120	Obi1	-2.21017	1.44127e-11
ENSMUSG00000022126	Acod1	1.68479	2.30362e-08
ENSMUSG00000022146	Osmr	0.962595	8.11327e-16
ENSMUSG00000022150	Dab2	-1.67559	2.77577e-39
ENSMUSG00000022157	Mcpt8	-2.17136	0.000131073
ENSMUSG00000022206	Npr3	4.78582	2.63206e-82
ENSMUSG00000022208	Jph4	-2.32282	6.54905e-06
ENSMUSG00000022218	Tgm1	0.731126	0.000984652
ENSMUSG00000022220	Adcy4	1.06611	0.0466769
ENSMUSG00000022237	Ankrd33b	-1.91023	1.90015e-40
ENSMUSG00000022240	Ctnnd2	2.08254	3.14351e-19
ENSMUSG00000022241	Tars	0.772142	1.09573e-70
ENSMUSG00000022257	Laptm4b	-1.28959	3.00349e-52
ENSMUSG00000022261	Sdc2	0.892854	9.09552e-10
ENSMUSG00000022265	Ank	1.20694	1.00954e-11
ENSMUSG00000022270	Retreg1	1.37331	1.62533e-08
ENSMUSG00000022272	Myo10	0.921988	4.26133e-148
ENSMUSG00000022286	Grhl2	-1.10158	3.02724e-05
ENSMUSG00000022303	Dcstamp	3.36691	6.08325e-14
ENSMUSG00000022304	Dpys	1.17214	0.000323932
ENSMUSG00000022323	Rida	-0.918445	9.8851e-11
ENSMUSG00000022330	Osr2	2.87943	0.00101026
ENSMUSG00000022332	Khdrbs3	-1.27859	3.45587e-18
ENSMUSG00000022337	Emc2	0.691254	7.34784e-16
ENSMUSG00000022346	Myc	-1.91032	3.8209e-52
ENSMUSG00000022358	Fbxo32	0.993103	0.0260177
ENSMUSG00000022362	Gm29394	-0.897214	2.43158e-29
ENSMUSG00000022371	Col14a1	2.75107	2.42075e-09
ENSMUSG00000022429	Dmc1	-0.852303	0.000781805
ENSMUSG00000022432	Smc1b	-1.9679	1.30409e-15
ENSMUSG00000022436	Sh3bp1	1.90548	4.24534e-94
ENSMUSG00000022438	Parvb	-0.935914	1.07111e-23
ENSMUSG00000022440	C1qtnf6	1.58422	1.39697e-08
ENSMUSG00000022441	Efcab6	2.93115	0.00153392
ENSMUSG00000022451	Twf1	0.719418	4.87792e-31
ENSMUSG00000022453	Naga	0.685333	3.61777e-05
ENSMUSG00000022454	Nell2	1.08908	0.00678705
ENSMUSG00000022456	Septin3	-0.68013	0.00386135
ENSMUSG00000022475	Hdac7	1.03577	4.74365e-09
ENSMUSG00000022483	Col2a1	-0.926815	0.0191549
ENSMUSG00000022484	Hoxc10	3.87452	3.36095e-17
ENSMUSG00000022485	Hoxc5	2.83714	2.61527e-07
ENSMUSG00000022488	Nckap1l	0.818395	9.20594e-18
ENSMUSG00000022489	Pde1b	1.06526	1.21091e-05
ENSMUSG00000022490	Ppp1r1a	2.75044	1.57285e-13
ENSMUSG00000022498	Txndc11	0.64141	9.70901e-07
ENSMUSG00000022505	Emp2	1.26665	1.58272e-07
ENSMUSG00000022508	Bcl6	1.2345	1.34812e-08
ENSMUSG00000022519	Srl	-1.64856	3.08956e-41
ENSMUSG00000022528	Hes1	1.50131	3.21906e-34
ENSMUSG00000022537	Tmem44	0.600804	0.0407416
ENSMUSG00000022544	Eef2kmt	0.852911	1.00679e-07
ENSMUSG00000022545	Ercc4	0.660772	5.47843e-08
ENSMUSG00000022548	Apod	2.03819	6.28611e-55
ENSMUSG00000022562	Oplah	0.76117	0.00218332
ENSMUSG00000022574	Naprt	-1.012	2.06565e-05
ENSMUSG00000022575	Gsdmd	0.879039	6.55992e-06
ENSMUSG00000022580	Rhpn1	-1.15792	0.0138511
ENSMUSG00000022587	Ly6e	1.34837	7.21594e-194
ENSMUSG00000022602	Arc	0.704127	3.99267e-06
ENSMUSG00000022610	Mapk12	-2.02472	2.18966e-06
ENSMUSG00000022623	Shank3	-2.44644	5.0529e-11
ENSMUSG00000022639	Dubr	-1.01937	0.00247826
ENSMUSG00000022656	Nectin3	-0.880745	3.07727e-15
ENSMUSG00000022658	Tagln3	0.874164	0.0100909
ENSMUSG00000022661	Cd200	1.17264	0.00208975
ENSMUSG00000022665	Ccdc80	3.5792	0
ENSMUSG00000022667	Cd200r1	-1.13807	0.00138581
ENSMUSG00000022672	Prkdc	-0.622017	1.08731e-14
ENSMUSG00000022676	Snai2	0.972249	0.00162633
ENSMUSG00000022681	Ntan1	-0.618647	9.93457e-08
ENSMUSG00000022683	Pla2g10	-1.18745	2.73409e-07
ENSMUSG00000022687	Boc	1.41052	1.0871e-07
ENSMUSG00000022701	Ccdc191	-0.664221	0.00066901
ENSMUSG00000022708	Zbtb20	0.656147	0.00779245
ENSMUSG00000022722	Arl6	-1.17622	5.19551e-15
ENSMUSG00000022723	Crybg3	-2.25719	9.36045e-42
ENSMUSG00000022724	Riox2	-0.773262	8.82226e-20
ENSMUSG00000022748	Cmss1	-0.809696	2.3128e-08
ENSMUSG00000022750	Klhl22	0.852967	5.66891e-39
ENSMUSG00000022751	Nit2	-0.698819	6.56455e-12
ENSMUSG00000022763	Aifm3	-2.3256	2.25158e-08
ENSMUSG00000022773	Ypel1	-1.11004	0.00122753
ENSMUSG00000022781	Pak2	0.6184	2.10012e-22
ENSMUSG00000022788	Fgd4	1.15494	1.80107e-08
ENSMUSG00000022812	Gsk3b	0.618492	9.23715e-20
ENSMUSG00000022816	Fstl1	0.982948	1.07605e-109
ENSMUSG00000022817	Itgb5	1.54028	1.13361e-95
ENSMUSG00000022818	Cyp2ab1	5.08544	0.00216115
ENSMUSG00000022822	Abcc5	0.865505	4.10248e-56
ENSMUSG00000022829	Stxbp5l	4.48858	0.00444723
ENSMUSG00000022831	Hcls1	-0.929655	0.00165214
ENSMUSG00000022836	Mylk	1.15827	0.000878481
ENSMUSG00000022840	Adcy5	1.82716	0.0259095
ENSMUSG00000022843	Clcn2	0.765311	5.09228e-12
ENSMUSG00000022844	Pdia5	1.24168	1.14144e-26
ENSMUSG00000022853	Ehhadh	0.843459	0.00298938
ENSMUSG00000022868	Ahsg	1.09865	0.0202956
ENSMUSG00000022871	Fetub	2.50491	7.08935e-40
ENSMUSG00000022887	Masp1	1.59762	7.8464e-19
ENSMUSG00000022892	App	1.27118	3.37664e-129
ENSMUSG00000022893	Adamts1	1.92052	1.73352e-36
ENSMUSG00000022894	Adamts5	3.686	3.78492e-79
ENSMUSG00000022895	Ets2	1.32682	3.92475e-32
ENSMUSG00000022900	Ildr1	2.76659	1.6085e-76
ENSMUSG00000022941	Ripply3	-3.63786	0.00208632
ENSMUSG00000022946	Dop1b	0.921176	1.69057e-19
ENSMUSG00000022947	Cbr3	1.57345	1.18808e-32
ENSMUSG00000022951	Rcan1	1.13145	4.99163e-23
ENSMUSG00000022964	Tmem50b	0.710507	7.42877e-06
ENSMUSG00000023031	Cela1	-1.53016	0.00497961
ENSMUSG00000023033	Scn8a	-1.61129	7.15083e-05
ENSMUSG00000023043	Krt18	-0.720428	0.0165882
ENSMUSG00000023044	Csad	-1.12832	3.21389e-20
ENSMUSG00000023045	Soat2	-1.116	0.010141
ENSMUSG00000023046	Igfbp6	0.964113	0.0141196
ENSMUSG00000023048	Prr13	1.34117	6.02726e-40
ENSMUSG00000023064	Sncg	0.745695	0.00739723
ENSMUSG00000023067	Cdkn1a	0.741252	9.79028e-48
ENSMUSG00000023147	Get1	-0.682321	9.98621e-10
ENSMUSG00000023191	P3h3	0.879014	3.46343e-08
ENSMUSG00000023192	Grm2	4.08201	0.00752311
ENSMUSG00000023206	Il15ra	0.984298	0.0178385
ENSMUSG00000023224	Serping1	2.78807	1.27654e-64
ENSMUSG00000023243	Kcnk5	-0.961357	8.92021e-24
ENSMUSG00000023274	Cd4	3.02509	0.00222058
ENSMUSG00000023330	Dtwd1	-0.822536	0.000125585
ENSMUSG00000023349	Clec4n	-3.26215	1.11018e-37
ENSMUSG00000023393	Slc17a9	0.648653	2.86459e-05
ENSMUSG00000023411	Nfatc4	1.23584	8.97393e-18
ENSMUSG00000023443	Esx1	-1.36834	0.0237886
ENSMUSG00000023460	Rab12	0.683088	1.17332e-08
ENSMUSG00000023484	Prph	-2.13356	2.25445e-16
ENSMUSG00000023571	C1qtnf12	-0.835584	0.0114651
ENSMUSG00000023755	Rhebl1	-1.12807	2.51417e-12
ENSMUSG00000023764	Sfi1	0.88243	2.81455e-05
ENSMUSG00000023791	Pigx	-0.631462	3.75183e-05
ENSMUSG00000023795	Pisd-ps2	-0.784823	1.38991e-05
ENSMUSG00000023800	Tiam2	1.01285	0.0220393
ENSMUSG00000023805	Synj2	-0.832854	0.000917034
ENSMUSG00000023845	Lnpep	0.734232	5.10328e-12
ENSMUSG00000023906	Cldn6	-1.02388	0.00366304
ENSMUSG00000023911	Flywch2	-4.52958	4.13677e-08
ENSMUSG00000023912	Slc25a27	-1.21753	0.000363659
ENSMUSG00000023913	Pla2g7	-1.65996	2.0908e-12
ENSMUSG00000023915	Tnfrsf21	1.17558	2.91972e-33
ENSMUSG00000023927	Satb1	-0.91801	1.45962e-07
ENSMUSG00000023931	Efhb	1.74802	1.42922e-05
ENSMUSG00000023935	Spats1	0.794373	0.0259097
ENSMUSG00000023942	Slc29a1	-1.32419	6.78681e-196
ENSMUSG00000023951	Vegfa	1.30119	4.51918e-46
ENSMUSG00000023982	Guca1a	-1.68772	0.00262881
ENSMUSG00000023992	Trem2	-0.643282	5.19623e-05
ENSMUSG00000024018	Ccdc167	-0.642828	0.0226904
ENSMUSG00000024030	Abcg1	1.48463	2.18557e-19
ENSMUSG00000024039	Cbs	2.00705	4.42958e-34
ENSMUSG00000024042	Sik1	0.755488	2.20584e-30
ENSMUSG00000024059	Clip4	-2.06039	4.76675e-19
ENSMUSG00000024082	Ndufaf7	-0.606615	4.64372e-05
ENSMUSG00000024084	Qpct	1.84505	4.41212e-08
ENSMUSG00000024085	Man2a1	0.875336	4.9082e-36
ENSMUSG00000024087	Cyp1b1	1.74316	5.81605e-50
ENSMUSG00000024096	Ralbp1	0.873798	1.02974e-44
ENSMUSG00000024114	Prss41	-2.98607	1.46275e-19
ENSMUSG00000024130	Abca3	0.639752	1.3838e-07
ENSMUSG00000024142	Mlst8	0.662687	1.36118e-07
ENSMUSG00000024143	Rhoq	0.830657	6.68504e-11
ENSMUSG00000024145	Pigf	-0.645296	0.000261398
ENSMUSG00000024164	C3	3.08976	3.59799e-68
ENSMUSG00000024172	St6gal2	-2.18044	0.0454221
ENSMUSG00000024206	Rfx2	1.05482	8.67115e-31
ENSMUSG00000024207	Acsbg2	1.9649	0.000985962
ENSMUSG00000024208	Uqcc2	-0.68064	9.49071e-10
ENSMUSG00000024209	Acsbg3	1.80904	8.13013e-79
ENSMUSG00000024219	Anks1	0.757558	5.52333e-13
ENSMUSG00000024235	Map3k8	0.711871	0.046752
ENSMUSG00000024246	Thumpd2	-0.764062	0.000729971
ENSMUSG00000024247	Pkdcc	-0.895951	0.0250866
ENSMUSG00000024253	Dync2li1	-0.778123	0.000378718
ENSMUSG00000024266	Adad2	-0.751268	0.0184219
ENSMUSG00000024268	Celf4	-1.89635	1.59532e-08
ENSMUSG00000024299	Adamts10	-0.607461	0.000258048
ENSMUSG00000024300	Myo1f	0.973998	3.63104e-14
ENSMUSG00000024302	Dtna	-2.74531	2.73034e-17
ENSMUSG00000024308	Tapbp	1.00741	4.52867e-56
ENSMUSG00000024313	Mep1b	2.47473	9.69273e-35
ENSMUSG00000024338	Psmb8	0.849807	1.61709e-07
ENSMUSG00000024339	Tap2	1.17192	1.0903e-10
ENSMUSG00000024349	Sting1	0.962629	1.80203e-05
ENSMUSG00000024371	C2	0.950499	2.68684e-05
ENSMUSG00000024381	Bin1	-1.43252	5.55642e-22
ENSMUSG00000024391	Apom	0.995676	0.0170251
ENSMUSG00000024395	Lims2	1.53032	0.00494203
ENSMUSG00000024399	Ltb	-2.79932	0.00535957
ENSMUSG00000024401	Tnf	-2.43914	0.00111372
ENSMUSG00000024420	Zfp521	0.661043	0.0223416
ENSMUSG00000024421	Lama3	2.06502	6.13413e-32
ENSMUSG00000024424	Ttc39c	0.724593	0.0004695
ENSMUSG00000024427	Spry4	-4.88448	0
ENSMUSG00000024451	Arap3	-2.70012	6.59567e-10
ENSMUSG00000024459	H2-M5	1.54236	6.11245e-69
ENSMUSG00000024471	Myot	2.76561	0.000259371
ENSMUSG00000024472	Dcp2	0.845894	1.00602e-73
ENSMUSG00000024486	Hbegf	-0.934108	1.11203e-08
ENSMUSG00000024511	Rab27b	1.61156	0.0301437
ENSMUSG00000024521	Pmaip1	-1.86478	1.08289e-43
ENSMUSG00000024524	Gnal	2.83775	1.30769e-15
ENSMUSG00000024525	Impa2	0.852011	2.11482e-28
ENSMUSG00000024526	Cidea	2.87799	2.75615e-07
ENSMUSG00000024529	Lox	3.29714	0
ENSMUSG00000024530	Prelid3a	-3.26125	5.35486e-15
ENSMUSG00000024535	Snx24	-1.20699	3.12474e-09
ENSMUSG00000024537	Psmg2	-0.704472	2.65502e-09
ENSMUSG00000024544	Ldlrad4	0.873599	0.0105267
ENSMUSG00000024553	Galr1	4.44632	0.00638857
ENSMUSG00000024565	Sall3	0.88153	9.9268e-11
ENSMUSG00000024579	Pcyox1l	-0.708811	7.37554e-07
ENSMUSG00000024580	Grpel2	-0.704269	3.59327e-09
ENSMUSG00000024587	Nars	0.813271	1.9223e-96
ENSMUSG00000024593	Megf10	-3.04902	0.0136481
ENSMUSG00000024598	Fbn2	3.52821	5.63835e-56
ENSMUSG00000024601	Isoc1	-0.83146	7.77807e-14
ENSMUSG00000024619	Cdx1	0.725577	8.10236e-10
ENSMUSG00000024620	Pdgfrb	1.42423	8.88785e-37
ENSMUSG00000024621	Csf1r	-0.709081	6.32743e-05
ENSMUSG00000024640	Psat1	0.653312	1.9254e-55
ENSMUSG00000024645	Timm21	-1.01404	9.90142e-08
ENSMUSG00000024654	Asrgl1	-0.758862	1.11273e-09
ENSMUSG00000024663	Rab3il1	-0.8275	0.00271457
ENSMUSG00000024664	Fads3	1.76901	8.83796e-15
ENSMUSG00000024665	Fads2	0.730181	9.3538e-35
ENSMUSG00000024671	NA	-1.08699	0.00909358
ENSMUSG00000024672	Ms4a7	-1.47765	6.68191e-32
ENSMUSG00000024675	Ms4a4c	2.61941	7.61652e-11
ENSMUSG00000024679	Ms4a6d	-0.696347	2.98122e-05
ENSMUSG00000024691	Fam111a	-0.640711	4.25379e-18
ENSMUSG00000024713	Pcsk5	1.97517	0.00040218
ENSMUSG00000024725	Ostf1	0.840215	1.79305e-20
ENSMUSG00000024737	Slc15a3	-0.902655	1.00458e-06
ENSMUSG00000024743	Syt7	-1.37687	0.000680539
ENSMUSG00000024754	Cemip2	-0.778067	1.09195e-25
ENSMUSG00000024766	Lipo3	1.23327	2.16979e-08
ENSMUSG00000024772	Ehd1	0.853438	3.40806e-53
ENSMUSG00000024773	Atg2a	0.775173	1.37091e-24
ENSMUSG00000024777	Ppp2r5b	0.81785	5.89885e-09
ENSMUSG00000024781	Lipa	-1.03513	6.52879e-28
ENSMUSG00000024793	Tnfrsf25	-0.832558	0.0279915
ENSMUSG00000024810	Il33	-3.53531	2.81551e-26
ENSMUSG00000024817	Uhrf2	-0.886347	7.52718e-25
ENSMUSG00000024827	Gldc	-0.857303	1.80963e-67
ENSMUSG00000024837	Dmrt1	-3.3218	1.88999e-83
ENSMUSG00000024855	Pacs1	-0.610077	1.76599e-05
ENSMUSG00000024867	Pip5k1b	0.861484	0.000117518
ENSMUSG00000024873	Cnih2	-1.0848	0.00380713
ENSMUSG00000024883	Rin1	0.97784	5.33387e-06
ENSMUSG00000024897	Apba1	1.51324	0.000603795
ENSMUSG00000024899	Papss2	1.22241	4.98857e-05
ENSMUSG00000024901	Peli3	-0.928822	0.0222808
ENSMUSG00000024909	Efemp2	1.5282	6.68332e-53
ENSMUSG00000024912	Fosl1	-1.28478	9.78665e-07
ENSMUSG00000024921	Smarca2	0.604833	0.00523815
ENSMUSG00000024924	Vldlr	0.872656	0.000495966
ENSMUSG00000024935	Slc1a1	3.31952	3.52857e-05
ENSMUSG00000024942	Capn1	1.0904	1.06065e-43
ENSMUSG00000024952	NA	0.923088	2.67644e-09
ENSMUSG00000024985	Tcf7l2	1.15845	2.8943e-09
ENSMUSG00000024987	Cyp26a1	-5.78942	0.000737927
ENSMUSG00000024998	Plce1	1.09865	3.1589e-13
ENSMUSG00000025006	Sorbs1	0.650282	0.000947968
ENSMUSG00000025007	Aldh18a1	1.17164	3.17479e-52
ENSMUSG00000025034	Trim8	0.823394	5.61585e-23
ENSMUSG00000025044	Msr1	-3.35866	8.37877e-35
ENSMUSG00000025076	Casp7	0.606263	0.00423787
ENSMUSG00000025081	Tdrd1	-4.3818	0.00255419
ENSMUSG00000025082	Vwa2	-4.43249	0.00283161
ENSMUSG00000025083	Afap1l2	1.25672	0.00370986
ENSMUSG00000025085	Ablim1	1.63033	1.10876e-13
ENSMUSG00000025089	Gfra1	0.937028	0.0179403
ENSMUSG00000025092	Hspa12a	-0.762263	0.00551176
ENSMUSG00000025104	Hdgfl3	-1.10348	2.58495e-06
ENSMUSG00000025128	Bhlhe22	2.09843	3.52172e-05
ENSMUSG00000025140	Pycr1	1.44983	1.39363e-35
ENSMUSG00000025150	Cbr2	-2.60243	1.97382e-13
ENSMUSG00000025153	Fasn	0.621857	3.26821e-145
ENSMUSG00000025161	Slc16a3	-0.860885	1.79621e-24
ENSMUSG00000025185	Loxl4	1.53501	1.31736e-05
ENSMUSG00000025189	Cnnm1	-0.775945	0.0270695
ENSMUSG00000025192	Entpd7	0.862825	1.59331e-05
ENSMUSG00000025203	Scd2	0.761164	6.15336e-286
ENSMUSG00000025212	Sfxn3	1.81622	2.553e-35
ENSMUSG00000025215	Tlx1	3.70635	0.00961939
ENSMUSG00000025255	Zfhx4	1.05068	5.04433e-07
ENSMUSG00000025257	Ribc1	-0.877087	0.000694395
ENSMUSG00000025272	Tro	-2.97934	5.68994e-64
ENSMUSG00000025278	Flnb	1.06931	1.792e-200
ENSMUSG00000025314	Ptprj	0.634824	2.07932e-07
ENSMUSG00000025321	Itgb8	1.35295	0.0265521
ENSMUSG00000025323	Sp4	-0.869405	1.03361e-05
ENSMUSG00000025324	Atp10a	-0.879872	0.000141053
ENSMUSG00000025330	Padi4	2.60045	2.1993e-30
ENSMUSG00000025348	Itga7	1.82337	1.4852e-12
ENSMUSG00000025359	Pmel	-0.747066	0.00062565
ENSMUSG00000025401	Myo1a	1.51618	4.65344e-06
ENSMUSG00000025402	Nab2	1.27704	5.06039e-13
ENSMUSG00000025403	Shmt2	0.621708	1.204e-35
ENSMUSG00000025407	Gli1	-3.03499	3.74603e-25
ENSMUSG00000025408	Ddit3	2.20042	8.83622e-38
ENSMUSG00000025417	Pip4k2c	1.00815	1.10833e-30
ENSMUSG00000025425	St8sia5	6.47346	1.65461e-09
ENSMUSG00000025427	Rnf165	-1.43613	3.10722e-14
ENSMUSG00000025429	Pstpip2	-0.846781	0.00225895
ENSMUSG00000025453	Nnt	-0.658205	1.46914e-07
ENSMUSG00000025473	Adam8	-1.17757	1.1274e-28
ENSMUSG00000025480	Syce1	-0.917811	2.52306e-08
ENSMUSG00000025485	Ric8a	0.658849	3.09872e-11
ENSMUSG00000025486	Sirt3	-0.764615	4.38676e-05
ENSMUSG00000025489	Ifitm5	1.61156	0.0301437
ENSMUSG00000025491	Ifitm1	0.764664	2.86934e-07
ENSMUSG00000025492	Ifitm3	0.921241	1.80774e-103
ENSMUSG00000025498	Irf7	1.28451	6.99767e-82
ENSMUSG00000025509	Pnpla2	0.733985	6.95935e-08
ENSMUSG00000025511	Tspan4	-0.899108	1.35364e-12
ENSMUSG00000025555	Farp1	0.643884	2.03338e-06
ENSMUSG00000025557	Slc15a1	1.76797	4.07479e-18
ENSMUSG00000025558	Dock9	0.896342	2.35723e-16
ENSMUSG00000025572	Tmc6	0.681742	1.11791e-10
ENSMUSG00000025578	Cbx8	2.02497	9.114e-05
ENSMUSG00000025579	Gaa	0.705324	6.02074e-22
ENSMUSG00000025582	Nptx1	-3.72161	0.00148006
ENSMUSG00000025584	Pde8a	1.27188	2.03881e-22
ENSMUSG00000025588	Nat1	3.00152	0.000383725
ENSMUSG00000025608	Podxl	-1.88428	2.44488e-22
ENSMUSG00000025612	Bach1	0.647963	5.7005e-12
ENSMUSG00000025626	Phf6	-1.10383	2.43158e-29
ENSMUSG00000025656	Arhgef9	-2.6112	9.80978e-06
ENSMUSG00000025665	Rps6ka6	-1.52259	6.12608e-91
ENSMUSG00000025722	Wdr73	-0.605632	5.10826e-09
ENSMUSG00000025732	Mcrip2	-0.662898	0.00983052
ENSMUSG00000025742	Prps2	-2.90072	1.42111e-137
ENSMUSG00000025757	Hspa4l	-0.949388	3.74813e-05
ENSMUSG00000025785	Exosc7	-0.641923	1.85655e-11
ENSMUSG00000025791	Pgm1	-1.2398	2.83627e-21
ENSMUSG00000025792	Slc25a10	0.709308	0.000130368
ENSMUSG00000025795	Rassf3	-1.4147	2.10705e-36
ENSMUSG00000025804	Ccr1	-0.816737	0.0479423
ENSMUSG00000025813	Homer2	-0.663624	0.00155025
ENSMUSG00000025817	Nudt5	-1.13736	3.49435e-35
ENSMUSG00000025838	Pramel6	5.39877	1.06323e-06
ENSMUSG00000025839	Pramel7	6.07048	0.00145646
ENSMUSG00000025854	Fam20c	-1.00668	1.63831e-11
ENSMUSG00000025856	Pdgfa	0.785817	1.06782e-17
ENSMUSG00000025862	Stag2	-0.942214	3.98457e-50
ENSMUSG00000025875	Tspan17	0.610274	0.00101777
ENSMUSG00000025877	Hk3	-0.966244	2.26027e-06
ENSMUSG00000025902	Sox17	-2.10135	0.0165058
ENSMUSG00000025920	Stau2	-0.67422	0.000953271
ENSMUSG00000025927	Tfap2b	1.98013	0.0196214
ENSMUSG00000025930	Msc	3.94824	4.57025e-51
ENSMUSG00000025932	Eya1	3.20231	2.8159e-32
ENSMUSG00000025934	Gsta3	2.13849	1.2028e-12
ENSMUSG00000025937	Lactb2	1.1158	1.13109e-56
ENSMUSG00000025950	Idh1	0.971871	4.9909e-89
ENSMUSG00000025955	Akr1cl	3.97123	0.00684714
ENSMUSG00000025959	Klf7	0.665883	1.92588e-05
ENSMUSG00000025964	Adam23	-1.01193	4.64188e-64
ENSMUSG00000025991	Cps1	1.15064	0.0293218
ENSMUSG00000025993	Slc40a1	-0.802986	0.0194304
ENSMUSG00000026029	Casp8	0.643025	0.000304475
ENSMUSG00000026032	Ndufb3	-0.644686	7.47742e-08
ENSMUSG00000026042	Col5a2	2.45313	0
ENSMUSG00000026043	Col3a1	2.35004	0
ENSMUSG00000026080	Chst10	-1.2483	0.00432791
ENSMUSG00000026082	Rev1	-0.967721	3.20536e-28
ENSMUSG00000026094	Stk17b	-0.714591	1.08445e-06
ENSMUSG00000026098	Pms1	-0.618174	2.04953e-07
ENSMUSG00000026123	Plekhb2	1.38239	2.39581e-43
ENSMUSG00000026166	Ccl20	2.41839	0.00475061
ENSMUSG00000026185	Igfbp5	2.93928	5.02318e-49
ENSMUSG00000026204	Ptprn	-0.927706	7.53566e-06
ENSMUSG00000026222	Sp100	0.62561	2.17123e-05
ENSMUSG00000026235	Epha4	1.53963	1.83049e-102
ENSMUSG00000026255	Efhd1	1.13811	0.0244726
ENSMUSG00000026269	Rnpepl1	0.648543	5.33142e-08
ENSMUSG00000026271	Gpr35	1.44806	0.00257884
ENSMUSG00000026288	Inpp5d	0.950726	1.16767e-64
ENSMUSG00000026301	Iqca	2.83157	0.0108697
ENSMUSG00000026380	Tfcp2l1	2.10539	0
ENSMUSG00000026389	Steap3	0.745731	6.8821e-13
ENSMUSG00000026390	Marco	-5.77591	3.25083e-52
ENSMUSG00000026399	Cd55	1.74934	3.14917e-27
ENSMUSG00000026418	Tnni1	4.63893	0.00192449
ENSMUSG00000026421	Csrp1	1.39053	8.53549e-74
ENSMUSG00000026429	Ube2t	-0.649732	4.84802e-06
ENSMUSG00000026437	Cdk18	1.22679	2.32701e-25
ENSMUSG00000026442	Nfasc	-1.48877	0.000487667
ENSMUSG00000026443	Lrrn2	1.35119	1.00271e-09
ENSMUSG00000026463	Atp2b4	2.08911	7.63593e-37
ENSMUSG00000026473	Glul	-1.00432	1.52163e-84
ENSMUSG00000026475	Rgs16	-2.68181	1.36122e-15
ENSMUSG00000026478	Lamc1	1.047	1.30099e-245
ENSMUSG00000026479	Lamc2	2.17273	3.30631e-35
ENSMUSG00000026483	Niban1	1.09674	5.94539e-32
ENSMUSG00000026489	Coq8a	-0.786107	0.00143904
ENSMUSG00000026494	Kif26b	1.53547	6.70985e-16
ENSMUSG00000026495	Efcab2	-2.38138	3.18309e-08
ENSMUSG00000026502	Desi2	-1.01974	1.47745e-25
ENSMUSG00000026523	Wdr64	1.02321	0.00455632
ENSMUSG00000026532	Spta1	-1.07834	3.50807e-09
ENSMUSG00000026546	Cfap45	-1.83726	0.000496183
ENSMUSG00000026564	Dusp27	1.17937	2.48093e-47
ENSMUSG00000026576	Atp1b1	1.43675	2.23195e-92
ENSMUSG00000026578	Ccdc181	-1.28126	2.53905e-10
ENSMUSG00000026600	Soat1	-0.869346	1.93324e-16
ENSMUSG00000026626	Ppp2r5a	-1.18826	1.25029e-79
ENSMUSG00000026656	Fcgr2b	-1.68842	2.04702e-09
ENSMUSG00000026672	Optn	-1.2696	9.02555e-16
ENSMUSG00000026674	Ddr2	1.41414	1.39379e-42
ENSMUSG00000026676	Ccdc3	-3.39872	1.57534e-54
ENSMUSG00000026688	Mgst3	-0.774174	0.00047899
ENSMUSG00000026712	Mrc1	-3.22511	8.49458e-79
ENSMUSG00000026725	Tnn	2.63867	3.70615e-09
ENSMUSG00000026726	Cubn	-3.0149	3.09544e-11
ENSMUSG00000026737	Pip4k2a	0.675494	1.20527e-05
ENSMUSG00000026739	Bmi1	0.652436	2.77279e-05
ENSMUSG00000026748	Plxdc2	0.986627	9.45081e-09
ENSMUSG00000026773	Pfkfb3	-0.617935	1.83661e-06
ENSMUSG00000026786	Apbb1ip	-0.617636	0.00346099
ENSMUSG00000026811	St6galnac6	-0.873148	1.50696e-09
ENSMUSG00000026814	Eng	0.698682	1.07e-15
ENSMUSG00000026824	Kcnj3	-1.07793	0.0020868
ENSMUSG00000026829	Gbgt1	1.59613	0.00162339
ENSMUSG00000026831	1700007K13Rik	0.824084	2.13236e-05
ENSMUSG00000026836	Acvr1	0.67524	2.5809e-05
ENSMUSG00000026837	Col5a1	2.20629	0
ENSMUSG00000026853	Crat	0.674007	3.57642e-06
ENSMUSG00000026873	Phf19	-2.26637	2.64004e-05
ENSMUSG00000026874	Hc	3.9406	0.00683095
ENSMUSG00000026883	Dab2ip	0.773196	4.31091e-41
ENSMUSG00000026885	Ttll11	2.49504	0.00026671
ENSMUSG00000026893	Gca	0.641749	1.75572e-06
ENSMUSG00000026917	Wdr5	0.926997	9.54957e-104
ENSMUSG00000026921	Egfl7	-0.749635	4.30344e-08
ENSMUSG00000026922	Agpat2	0.698211	8.74187e-09
ENSMUSG00000026932	Nacc2	0.642767	0.00035566
ENSMUSG00000026939	Tmem141	-0.840635	0.0363038
ENSMUSG00000026946	Nmi	1.21952	1.59106e-05
ENSMUSG00000026950	Neb	1.88213	0.000267675
ENSMUSG00000026959	Grin1	3.68651	6.00175e-92
ENSMUSG00000026976	Pax8	-2.21921	0.0107079
ENSMUSG00000026980	Ly75	1.68227	1.02338e-128
ENSMUSG00000026981	Il1rn	0.792554	1.19849e-05
ENSMUSG00000026987	Baz2b	0.792855	8.86184e-19
ENSMUSG00000027001	Dusp19	-0.614053	0.00574587
ENSMUSG00000027009	Itga4	-0.79122	0.00707271
ENSMUSG00000027022	Xirp2	2.93251	1.80957e-06
ENSMUSG00000027035	Cers6	0.619306	1.74418e-08
ENSMUSG00000027048	Abcb11	6.16423	0.000222694
ENSMUSG00000027068	Dhrs9	-0.69885	0.0263095
ENSMUSG00000027077	Smtnl1	3.90417	5.50144e-26
ENSMUSG00000027078	Ube2l6	1.48759	2.37439e-21
ENSMUSG00000027087	Itgav	0.724941	1.68748e-21
ENSMUSG00000027099	Mtx2	-1.01321	9.6552e-26
ENSMUSG00000027102	Hoxd8	1.28051	0.0173472
ENSMUSG00000027133	Nop10	-0.857734	7.5196e-29
ENSMUSG00000027134	Lpcat4	-1.1818	1.12612e-09
ENSMUSG00000027168	Pax6	-2.71956	0.000360574
ENSMUSG00000027187	Cat	0.74748	1.13076e-43
ENSMUSG00000027188	Pamr1	2.03495	7.32379e-06
ENSMUSG00000027189	Trim44	-0.968089	1.2907e-35
ENSMUSG00000027194	Ttc17	1.48516	3.06409e-20
ENSMUSG00000027199	Gatm	-2.65094	2.47261e-11
ENSMUSG00000027200	Sema6d	-2.03687	2.96212e-06
ENSMUSG00000027204	Fbn1	2.01035	3.88825e-222
ENSMUSG00000027210	Meis2	1.42942	2.971e-38
ENSMUSG00000027220	Syt13	1.61821	5.58529e-09
ENSMUSG00000027223	Mapk8ip1	-1.88203	7.57512e-36
ENSMUSG00000027227	Sord	-0.608659	2.61493e-07
ENSMUSG00000027230	Creb3l1	1.38244	2.45915e-25
ENSMUSG00000027238	Frmd5	-2.21112	7.89127e-14
ENSMUSG00000027239	Mdk	-0.725587	7.7605e-38
ENSMUSG00000027242	Wdr76	0.648791	4.19192e-19
ENSMUSG00000027244	Atg13	0.835356	9.15131e-20
ENSMUSG00000027247	Arhgap1	0.902106	1.02141e-29
ENSMUSG00000027254	Map1a	0.817213	3.30328e-36
ENSMUSG00000027296	Itpka	0.721674	0.0012783
ENSMUSG00000027297	Ltk	2.52446	2.99206e-05
ENSMUSG00000027298	Tyro3	0.687907	1.0723e-21
ENSMUSG00000027300	Ubox5	-0.988105	2.72222e-13
ENSMUSG00000027313	Chac1	3.68346	1.06482e-34
ENSMUSG00000027315	Spint1	1.36753	1.04206e-52
ENSMUSG00000027317	Ppp1r14d	2.6603	3.31438e-14
ENSMUSG00000027322	Siglec1	-1.19799	8.04648e-17
ENSMUSG00000027333	Smox	0.751317	5.61184e-05
ENSMUSG00000027335	Adra1d	1.09919	0.046404
ENSMUSG00000027338	Prnd	2.20074	0.0254279
ENSMUSG00000027346	Gpcpd1	0.793644	3.19794e-08
ENSMUSG00000027347	Rasgrp1	0.818346	0.00627881
ENSMUSG00000027351	Spred1	-1.89879	1.57036e-107
ENSMUSG00000027358	Bmp2	-2.00216	0.0131407
ENSMUSG00000027359	Slc27a2	-1.2886	9.49196e-10
ENSMUSG00000027365	Trpm7	-0.605722	1.6995e-24
ENSMUSG00000027371	Fahd2a	-0.606332	0.0339445
ENSMUSG00000027375	Mal	7.64103	1.4072e-07
ENSMUSG00000027377	Mall	3.09181	0.000251339
ENSMUSG00000027381	Bcl2l11	-0.874103	1.4986e-09
ENSMUSG00000027387	Zc3h8	-0.757349	5.67467e-07
ENSMUSG00000027394	Ttl	0.919385	1.52572e-13
ENSMUSG00000027400	Pdyn	-5.49267	0.000981577
ENSMUSG00000027401	Tgm3	-2.96006	5.96634e-11
ENSMUSG00000027408	Cpxm1	0.690982	1.30501e-08
ENSMUSG00000027420	Bfsp1	1.69916	0.0140146
ENSMUSG00000027430	Dtd1	-1.2417	2.48979e-11
ENSMUSG00000027435	Cd93	-2.24334	3.12858e-16
ENSMUSG00000027456	Sdcbp2	-1.60429	0.000261225
ENSMUSG00000027460	Angpt4	1.9133	3.29897e-08
ENSMUSG00000027463	Slc52a3	1.22657	2.09342e-13
ENSMUSG00000027500	Stmn2	-0.810395	1.82606e-64
ENSMUSG00000027508	Pag1	2.06658	7.05512e-10
ENSMUSG00000027514	Zbp1	1.22131	2.0443e-25
ENSMUSG00000027520	Zdbf2	-0.914277	3.48296e-56
ENSMUSG00000027536	Chmp4c	1.56933	1.6418e-28
ENSMUSG00000027544	Nfatc2	-2.05084	3.23486e-10
ENSMUSG00000027546	Atp9a	0.938569	1.50235e-17
ENSMUSG00000027555	Car13	-0.882818	2.35682e-08
ENSMUSG00000027559	Car3	-1.66741	0.00824657
ENSMUSG00000027562	Car2	-0.976635	1.02768e-31
ENSMUSG00000027574	Nkain4	1.3095	0.0125595
ENSMUSG00000027577	Chrna4	-0.888151	0.0261964
ENSMUSG00000027579	Srms	-4.4323	0.00522928
ENSMUSG00000027580	Helz2	-0.822709	2.42125e-27
ENSMUSG00000027583	Zbtb46	-1.44525	0.000737927
ENSMUSG00000027603	Ggt7	0.87974	0.0149916
ENSMUSG00000027610	Gss	1.41431	3.6777e-47
ENSMUSG00000027615	Hps3	-1.08454	3.18019e-13
ENSMUSG00000027624	Epb41l1	0.70219	1.72828e-14
ENSMUSG00000027646	Src	0.674608	2.35356e-18
ENSMUSG00000027656	Ccn5	3.73804	1.78084e-93
ENSMUSG00000027660	Skil	-0.643268	4.79271e-14
ENSMUSG00000027661	Slc2a10	1.19614	0.0143913
ENSMUSG00000027668	Mfn1	1.04905	4.22192e-46
ENSMUSG00000027679	Dnajc19	-0.614958	2.2355e-08
ENSMUSG00000027684	Mecom	1.32373	0.000446857
ENSMUSG00000027695	Pld1	1.28347	6.38717e-07
ENSMUSG00000027702	Lrrc34	0.972833	2.24167e-09
ENSMUSG00000027703	Lrriq4	2.08532	2.92511e-08
ENSMUSG00000027710	Acad9	0.630387	1.00842e-14
ENSMUSG00000027737	Slc7a11	-1.53798	1.69033e-08
ENSMUSG00000027742	Cog6	-0.663194	2.02428e-08
ENSMUSG00000027750	Postn	1.2862	9.2899e-105
ENSMUSG00000027775	Mfsd1	0.842851	4.40159e-28
ENSMUSG00000027784	Ppm1l	1.29011	3.5759e-16
ENSMUSG00000027794	Sohlh2	-4.35456	7.86105e-57
ENSMUSG00000027797	Dclk1	1.80321	2.01715e-18
ENSMUSG00000027800	Tm4sf1	-2.71173	5.55586e-25
ENSMUSG00000027803	Wwtr1	0.708019	1.63194e-12
ENSMUSG00000027820	Mme	2.34604	7.05552e-98
ENSMUSG00000027832	Ptx3	3.70009	4.73644e-78
ENSMUSG00000027843	Ptpn22	1.51437	0.0227168
ENSMUSG00000027848	Olfml3	1.17462	1.60636e-10
ENSMUSG00000027860	Vangl1	0.741624	4.88793e-17
ENSMUSG00000027864	Ptgfrn	0.927154	2.9316e-69
ENSMUSG00000027868	Tbx15	2.19756	2.58419e-27
ENSMUSG00000027907	S100a11	1.02759	7.91027e-27
ENSMUSG00000027939	Nup210l	1.29328	0.017054
ENSMUSG00000027947	Il6ra	2.08742	4.979e-19
ENSMUSG00000027950	Chrnb2	-1.1843	0.01223
ENSMUSG00000027955	Gask1b	0.883739	1.193e-12
ENSMUSG00000027966	Col11a1	1.95904	1.93592e-32
ENSMUSG00000027968	Larp7	0.700567	1.05884e-24
ENSMUSG00000027977	Ndst3	-2.34963	0.0214153
ENSMUSG00000027985	Lef1	-5.60718	1.92677e-45
ENSMUSG00000027993	Trim2	0.779447	1.41238e-16
ENSMUSG00000027995	Tlr2	1.20501	5.73011e-12
ENSMUSG00000027999	Pla2g12a	-3.09884	1.2761e-58
ENSMUSG00000028019	Pdgfc	1.96011	2.35695e-24
ENSMUSG00000028023	Pitx2	-0.908632	0.00829537
ENSMUSG00000028031	Dkk2	1.79166	0.00155891
ENSMUSG00000028042	Zbtb7b	0.926928	3.9082e-14
ENSMUSG00000028047	Thbs3	-0.850336	9.21815e-06
ENSMUSG00000028063	Lmna	0.657513	1.36961e-20
ENSMUSG00000028064	Sema4a	-1.32588	3.56974e-12
ENSMUSG00000028076	Cd1d1	0.628756	0.00164442
ENSMUSG00000028078	Dclk2	0.768281	4.10429e-17
ENSMUSG00000028101	Pias3	0.818047	4.24996e-09
ENSMUSG00000028104	Polr3gl	-1.2152	3.30804e-09
ENSMUSG00000028128	F3	0.760586	4.9915e-05
ENSMUSG00000028133	Rwdd3	-1.06127	8.88659e-05
ENSMUSG00000028138	Adh5	-0.624331	1.54443e-50
ENSMUSG00000028149	Rap1gds1	-1.20193	6.30215e-39
ENSMUSG00000028158	Mttp	-1.96759	2.83294e-09
ENSMUSG00000028164	Manba	-0.928516	6.60085e-39
ENSMUSG00000028167	Bdh2	-2.72884	2.15003e-20
ENSMUSG00000028173	Wls	1.01211	3.71428e-21
ENSMUSG00000028179	Cth	2.28462	8.33335e-44
ENSMUSG00000028180	Zranb2	-0.621056	1.10477e-20
ENSMUSG00000028184	Adgrl2	-1.61808	3.78756e-38
ENSMUSG00000028195	Ccn1	1.0007	4.16675e-21
ENSMUSG00000028199	Cryz	0.971993	9.37529e-12
ENSMUSG00000028223	Decr1	-0.729574	7.26184e-07
ENSMUSG00000028238	Atp6v0d2	-0.912372	3.51415e-06
ENSMUSG00000028246	Faxc	-0.769937	0.0277322
ENSMUSG00000028278	Rragd	1.31883	3.69189e-36
ENSMUSG00000028289	Epha7	-2.06149	5.23271e-20
ENSMUSG00000028292	Rars2	-0.661637	6.53672e-10
ENSMUSG00000028294	Cfap206	5.03333	1.31882e-11
ENSMUSG00000028327	Stra6l	0.876388	0.011446
ENSMUSG00000028337	Coro2a	-1.26844	0.00297631
ENSMUSG00000028347	Tmeff1	0.776709	2.05277e-26
ENSMUSG00000028348	Cavin4	0.819189	0.0423648
ENSMUSG00000028354	Fmn2	0.969834	0.000179489
ENSMUSG00000028369	Svep1	3.5014	5.88691e-61
ENSMUSG00000028370	Pappa	2.20217	2.07111e-46
ENSMUSG00000028391	Wdr31	-1.496	2.4179e-15
ENSMUSG00000028392	Bspry	-2.09022	1.1318e-07
ENSMUSG00000028397	Kdm4c	-0.869819	8.07354e-25
ENSMUSG00000028399	Ptprd	0.918842	0.0107021
ENSMUSG00000028402	Mpdz	-0.803996	5.03903e-06
ENSMUSG00000028413	B4galt1	0.692971	1.4358e-18
ENSMUSG00000028423	Nfx1	-0.820637	3.26028e-50
ENSMUSG00000028434	Epb41l4b	2.44439	2.10019e-69
ENSMUSG00000028435	Aqp3	3.05981	1.74564e-112
ENSMUSG00000028438	Kif24	-0.613212	9.56263e-06
ENSMUSG00000028444	Cntfr	-5.01633	4.26163e-68
ENSMUSG00000028445	Enho	-1.138	0.00999619
ENSMUSG00000028459	Cd72	-1.24881	6.57082e-05
ENSMUSG00000028464	Tpm2	0.918838	7.90939e-14
ENSMUSG00000028465	Tln1	0.829364	1.41545e-105
ENSMUSG00000028469	Npr2	0.618963	0.00276725
ENSMUSG00000028480	Glipr2	0.72667	6.22139e-12
ENSMUSG00000028487	Bnc2	-1.44122	5.48093e-32
ENSMUSG00000028488	Sh3gl2	1.05327	1.07109e-28
ENSMUSG00000028494	Plin2	-0.718869	8.26791e-33
ENSMUSG00000028517	Plpp3	1.21518	2.02565e-26
ENSMUSG00000028518	Prkaa2	0.678888	3.14206e-06
ENSMUSG00000028519	Dab1	-3.76901	6.27128e-69
ENSMUSG00000028527	Ak4	2.18694	0
ENSMUSG00000028528	Dnajc6	1.45625	5.506e-58
ENSMUSG00000028541	B4galt2	-1.09713	0.000323316
ENSMUSG00000028542	Slc6a9	1.91209	1.12039e-10
ENSMUSG00000028545	Bend5	-1.07071	0.0233775
ENSMUSG00000028546	Elavl4	-1.56512	0.00380221
ENSMUSG00000028565	Nfia	0.674412	0.0354745
ENSMUSG00000028572	Hook1	-3.47999	6.06313e-206
ENSMUSG00000028573	Fggy	-1.56619	1.11512e-06
ENSMUSG00000028591	Pramel13	1.25801	1.34832e-23
ENSMUSG00000028597	Gpx7	0.850176	7.93438e-05
ENSMUSG00000028599	Tnfrsf1b	1.08204	7.7337e-25
ENSMUSG00000028600	Podn	2.73267	1.70803e-08
ENSMUSG00000028601	Echdc2	0.625424	3.69532e-10
ENSMUSG00000028602	Tnfrsf8	3.46613	4.33194e-38
ENSMUSG00000028610	Dmrtb1	-4.03199	4.45038e-05
ENSMUSG00000028613	Lrp8	-1.44271	1.38933e-24
ENSMUSG00000028626	Col9a2	0.97915	0.00252419
ENSMUSG00000028630	Dyrk2	-0.700216	0.00235737
ENSMUSG00000028641	P3h1	0.796565	7.53973e-19
ENSMUSG00000028645	Slc2a1	-1.16056	2.25283e-163
ENSMUSG00000028661	Epha8	-4.07157	0.00568612
ENSMUSG00000028691	Prdx1	-0.719159	5.93294e-114
ENSMUSG00000028698	Pik3r3	1.72196	5.44504e-32
ENSMUSG00000028701	Lurap1	1.04603	0.00337027
ENSMUSG00000028709	Mob3c	1.49301	2.37648e-10
ENSMUSG00000028729	Ebna1bp2	-0.713911	2.78629e-44
ENSMUSG00000028760	Eif4g3	0.958032	1.71838e-39
ENSMUSG00000028766	Alpl	0.63269	2.81569e-43
ENSMUSG00000028773	Fabp3	0.753558	4.56415e-14
ENSMUSG00000028776	Tinagl1	2.04166	1.14636e-20
ENSMUSG00000028780	Sema3c	1.69107	8.12211e-16
ENSMUSG00000028790	Khdrbs1	-0.742953	2.27645e-57
ENSMUSG00000028793	Rnf19b	0.936426	3.31573e-35
ENSMUSG00000028801	Stpg1	1.24991	0.00342827
ENSMUSG00000028803	Nipal3	1.16858	6.63895e-19
ENSMUSG00000028811	Yars	0.907472	1.4727e-55
ENSMUSG00000028822	Tmem50a	-0.639777	8.12327e-11
ENSMUSG00000028825	Rhd	-2.04657	0.00553533
ENSMUSG00000028826	Maco1	-1.38624	7.09827e-57
ENSMUSG00000028833	Ncdn	0.758783	1.14009e-15
ENSMUSG00000028834	Trim63	-1.15098	0.00141605
ENSMUSG00000028854	Slc9a1	0.723672	7.84276e-23
ENSMUSG00000028859	Csf3r	2.18461	2.35927e-07
ENSMUSG00000028862	Map3k6	1.26524	3.42537e-08
ENSMUSG00000028874	Fgr	-1.9457	4.10077e-05
ENSMUSG00000028906	Epb41	0.682492	3.68338e-15
ENSMUSG00000028909	Ptpru	-1.2872	0.000300501
ENSMUSG00000028917	Plekhm2	1.01696	3.76121e-17
ENSMUSG00000028919	Arhgef19	0.628779	0.01926
ENSMUSG00000028927	Padi2	2.80068	1.63733e-14
ENSMUSG00000028946	Hes3	-0.811877	0.0358521
ENSMUSG00000028957	Per3	-1.41243	9.71521e-09
ENSMUSG00000028961	Pgd	0.646198	9.28538e-19
ENSMUSG00000028970	Abcb1b	1.01713	3.95026e-13
ENSMUSG00000028978	Nos3	-3.30184	1.32721e-18
ENSMUSG00000028980	H6pd	1.1393	2.87548e-40
ENSMUSG00000028986	Klhl7	-0.738807	9.53889e-09
ENSMUSG00000028989	Angptl7	2.57212	3.37434e-06
ENSMUSG00000029009	Mthfr	0.625673	1.50174e-12
ENSMUSG00000029017	Pmpcb	-0.602487	1.32464e-17
ENSMUSG00000029022	Miip	-0.616102	0.00176801
ENSMUSG00000029032	Arhgef16	-2.01816	0.00145024
ENSMUSG00000029060	Mib2	0.692512	1.1411e-11
ENSMUSG00000029061	Mmp23	1.96321	1.92776e-09
ENSMUSG00000029066	Mrpl20	-0.685904	2.10247e-13
ENSMUSG00000029070	Mxra8	1.10671	4.11886e-16
ENSMUSG00000029082	Bst1	1.5081	7.53918e-07
ENSMUSG00000029084	Cd38	1.29931	1.94976e-19
ENSMUSG00000029086	Prom1	-1.10312	0.00290357
ENSMUSG00000029093	Sorcs2	1.90201	1.47554e-21
ENSMUSG00000029094	Afap1	0.869566	2.16835e-10
ENSMUSG00000029095	Ablim2	1.6546	0.000116914
ENSMUSG00000029096	Htra3	2.47528	2.97501e-12
ENSMUSG00000029097	Trmt44	0.979206	6.39792e-09
ENSMUSG00000029098	Acox3	1.22991	1.7153e-15
ENSMUSG00000029103	Lrpap1	1.20648	1.72537e-62
ENSMUSG00000029106	Add1	0.847844	2.79737e-68
ENSMUSG00000029119	Man2b2	0.736482	6.7027e-14
ENSMUSG00000029120	Ppp2r2c	3.87447	1.85609e-63
ENSMUSG00000029121	Crmp1	-3.87239	2.26278e-83
ENSMUSG00000029122	Evc	-2.80692	2.18273e-46
ENSMUSG00000029135	Fosl2	1.5048	6.38011e-31
ENSMUSG00000029142	NA	-0.63942	1.91025e-05
ENSMUSG00000029146	Snx17	0.640018	2.46167e-11
ENSMUSG00000029149	Krtcap3	-0.780253	0.0136114
ENSMUSG00000029154	Cwh43	0.98431	0.0378651
ENSMUSG00000029162	Khk	-1.27149	0.000700701
ENSMUSG00000029168	Dpysl5	-0.614997	0.0127491
ENSMUSG00000029171	Pgm2	0.721866	5.85558e-14
ENSMUSG00000029178	Klf3	0.908117	1.89712e-31
ENSMUSG00000029185	Fam114a1	0.870732	7.31301e-07
ENSMUSG00000029186	Pi4k2b	-1.8621	6.03702e-31
ENSMUSG00000029201	Ugdh	0.860398	4.63557e-29
ENSMUSG00000029205	Chrna9	-2.20678	6.49192e-12
ENSMUSG00000029233	Srd5a3	0.683682	0.000109817
ENSMUSG00000029235	Pdcl2	1.07211	0.0326583
ENSMUSG00000029238	Clock	0.699709	2.8755e-09
ENSMUSG00000029313	Aff1	1.18634	7.15931e-128
ENSMUSG00000029321	Slc10a6	-1.66011	0.0394046
ENSMUSG00000029330	Cds1	-1.2308	0.000848204
ENSMUSG00000029334	Prkg2	-1.12548	0.0456723
ENSMUSG00000029348	Asphd2	-1.84339	0.00853912
ENSMUSG00000029361	Nos1	0.664716	8.20445e-07
ENSMUSG00000029364	Wsb2	-0.7132	1.15975e-19
ENSMUSG00000029371	Cxcl5	1.84867	6.36936e-16
ENSMUSG00000029373	Pf4	-6.78968	1.26301e-14
ENSMUSG00000029376	Mthfd2l	-1.10503	0.0108954
ENSMUSG00000029377	Ereg	-3.29351	1.61247e-12
ENSMUSG00000029381	Shroom3	1.01401	7.60744e-42
ENSMUSG00000029385	Ccng2	-1.26026	3.49405e-12
ENSMUSG00000029392	Rilpl1	-0.99393	5.89885e-09
ENSMUSG00000029407	Uso1	0.705666	2.25657e-37
ENSMUSG00000029413	Naaa	0.907458	0.00138839
ENSMUSG00000029417	Cxcl9	1.64868	0.000780139
ENSMUSG00000029419	Ajm1	-0.608725	0.0156475
ENSMUSG00000029420	Rimbp2	-2.15861	0.000381757
ENSMUSG00000029484	Anxa3	0.720183	1.14051e-07
ENSMUSG00000029486	Mrpl1	-0.619703	3.33895e-08
ENSMUSG00000029512	Ulk1	1.05367	1.74564e-112
ENSMUSG00000029516	Cit	0.758084	1.88515e-22
ENSMUSG00000029534	St7	0.64687	0.021995
ENSMUSG00000029536	Gatc	0.646619	2.66322e-05
ENSMUSG00000029552	Tes	1.05844	1.40162e-13
ENSMUSG00000029556	Hnf1a	0.628928	0.00705401
ENSMUSG00000029561	Oasl2	0.786536	1.32031e-29
ENSMUSG00000029576	Radil	0.880904	0.000155395
ENSMUSG00000029591	Ung	0.849419	6.77494e-38
ENSMUSG00000029602	Rasal1	0.864534	0.00758892
ENSMUSG00000029603	Dtx1	0.982538	2.67687e-08
ENSMUSG00000029613	Eif2ak1	0.676381	1.53615e-17
ENSMUSG00000029632	Ndufa4	-0.617422	1.17559e-20
ENSMUSG00000029636	Wasf3	-1.22729	8.0774e-36
ENSMUSG00000029648	Flt1	-0.840125	0.000477529
ENSMUSG00000029656	C8b	-2.9039	0.00358765
ENSMUSG00000029658	Wdr95	3.956	6.73552e-07
ENSMUSG00000029659	Medag	1.6572	4.04116e-08
ENSMUSG00000029661	Col1a2	2.05942	0
ENSMUSG00000029664	Tfpi2	-2.18598	0.000124265
ENSMUSG00000029671	Wnt16	2.07526	0.0402116
ENSMUSG00000029675	Eln	1.3287	0.0398886
ENSMUSG00000029695	Aass	0.936282	0.000141752
ENSMUSG00000029713	Gnb2	0.665103	1.12642e-32
ENSMUSG00000029735	Tpk1	0.817417	3.939e-05
ENSMUSG00000029752	Asns	1.14952	2.22987e-200
ENSMUSG00000029761	Cald1	1.3036	2.56309e-129
ENSMUSG00000029765	Plxna4	1.90348	3.87308e-06
ENSMUSG00000029777	Gars	0.648126	7.37826e-64
ENSMUSG00000029778	Adcyap1r1	-2.12783	0.0167422
ENSMUSG00000029802	Abcg2	-0.921629	3.21442e-23
ENSMUSG00000029810	Tmem176b	0.621174	0.00101209
ENSMUSG00000029838	Ptn	1.11621	1.82685e-07
ENSMUSG00000029844	Hoxa1	0.919248	0.000347988
ENSMUSG00000029848	Stra8	-2.30707	3.17728e-14
ENSMUSG00000029851	Tcaf2	-0.767417	0.0156735
ENSMUSG00000029859	Epha1	-3.67372	3.37323e-30
ENSMUSG00000029861	Fam131b	-3.1903	0.000164218
ENSMUSG00000029864	Gstk1	-2.27019	0.000134905
ENSMUSG00000029911	Ssbp1	-0.868987	8.23098e-30
ENSMUSG00000029913	Prdm5	-3.02925	1.13458e-83
ENSMUSG00000029919	Hpgds	-0.789847	0.0108697
ENSMUSG00000029922	Mkrn1	-1.49672	0
ENSMUSG00000029925	Tbxas1	-4.27898	4.41057e-06
ENSMUSG00000030020	Prickle2	2.38769	1.71782e-26
ENSMUSG00000030022	Adamts9	1.92446	1.02555e-28
ENSMUSG00000030041	M1ap	0.608362	0.00169936
ENSMUSG00000030060	Hmces	-0.985414	3.80098e-30
ENSMUSG00000030064	Frmd4b	1.67001	3.12147e-21
ENSMUSG00000030067	Foxp1	-2.17193	1.27411e-85
ENSMUSG00000030077	Chl1	3.8511	3.72666e-09
ENSMUSG00000030086	Chchd6	-0.774226	1.29836e-06
ENSMUSG00000030087	Klf15	0.615307	0.00398456
ENSMUSG00000030088	Aldh1l1	1.26739	1.3993e-15
ENSMUSG00000030089	Slc41a3	0.753726	0.0239869
ENSMUSG00000030098	Grip2	-0.890179	0.0255825
ENSMUSG00000030102	Itpr1	-0.693796	1.18587e-17
ENSMUSG00000030116	Mfap5	1.36414	2.18999e-05
ENSMUSG00000030117	Gdf3	0.610449	8.35778e-17
ENSMUSG00000030122	Ptms	0.746178	1.40627e-45
ENSMUSG00000030134	Rasgef1a	2.80053	5.10611e-10
ENSMUSG00000030144	Clec4d	-1.37333	4.34377e-13
ENSMUSG00000030148	Clec4a2	-1.59285	0.00993066
ENSMUSG00000030170	Wnt5b	-1.51611	2.89233e-05
ENSMUSG00000030187	Klra2	-4.90773	0.00223867
ENSMUSG00000030199	Etv6	0.840314	6.90526e-21
ENSMUSG00000030200	Bcl2l14	2.05528	2.05403e-13
ENSMUSG00000030222	Rerg	-1.46664	1.87651e-06
ENSMUSG00000030256	Bhlhe41	-0.655227	0.0251736
ENSMUSG00000030257	Srgap3	0.67699	0.00135386
ENSMUSG00000030264	Thumpd3	-0.605728	3.56479e-16
ENSMUSG00000030268	Bcat1	1.2714	0
ENSMUSG00000030270	Cpne9	-1.22607	0.000306993
ENSMUSG00000030275	Etnk1	-0.869757	4.38092e-96
ENSMUSG00000030276	Ttll3	2.08273	2.90035e-18
ENSMUSG00000030281	Il17rc	1.61829	1.37934e-12
ENSMUSG00000030283	St8sia1	3.17533	1.37152e-89
ENSMUSG00000030284	Creld1	1.49317	7.32834e-27
ENSMUSG00000030306	Tmtc1	-0.871588	0.00308792
ENSMUSG00000030309	Caprin2	-0.623846	4.53314e-09
ENSMUSG00000030315	Vgll4	1.03832	1.19961e-06
ENSMUSG00000030341	Tnfrsf1a	1.10539	2.38525e-20
ENSMUSG00000030342	Cd9	0.820892	2.85692e-46
ENSMUSG00000030350	Prmt8	-2.98376	0.00494506
ENSMUSG00000030353	Tead4	1.83991	1.89347e-41
ENSMUSG00000030359	Pzp	1.42494	0.0181639
ENSMUSG00000030401	Rtn2	-1.47102	2.21539e-11
ENSMUSG00000030407	Qpctl	1.14789	1.22277e-09
ENSMUSG00000030411	Nova2	1.53735	4.84044e-08
ENSMUSG00000030431	Tmem238	-0.731542	0.00231966
ENSMUSG00000030468	Siglecg	1.19584	0.0475103
ENSMUSG00000030471	Zdhhc13	-1.15273	1.0378e-20
ENSMUSG00000030498	Gas2	-0.809427	2.7558e-05
ENSMUSG00000030513	Pcsk6	1.18514	1.45106e-41
ENSMUSG00000030515	Tarsl2	-0.641143	4.12183e-05
ENSMUSG00000030522	Mtmr10	0.703652	1.43319e-07
ENSMUSG00000030523	Trpm1	6.53836	1.37028e-17
ENSMUSG00000030525	Chrna7	-1.47893	0.00162699
ENSMUSG00000030527	Crtc3	0.861924	8.87447e-05
ENSMUSG00000030530	Furin	0.735446	4.80605e-13
ENSMUSG00000030536	Iqgap1	0.840477	8.47767e-116
ENSMUSG00000030539	Sema4b	1.12189	1.53524e-55
ENSMUSG00000030541	Idh2	0.695037	5.91334e-25
ENSMUSG00000030543	Mesp2	-2.14328	0.000448492
ENSMUSG00000030549	Rhcg	3.42167	0.000168656
ENSMUSG00000030551	Nr2f2	0.99578	0.00128758
ENSMUSG00000030554	Synm	-0.837424	0.00178038
ENSMUSG00000030559	Rab38	2.70166	2.57116e-10
ENSMUSG00000030560	Ctsc	0.656588	1.16042e-10
ENSMUSG00000030579	Tyrobp	-1.36871	1.67092e-14
ENSMUSG00000030584	Dpf1	-0.907856	1.52009e-07
ENSMUSG00000030589	Rasgrp4	-1.0319	4.49365e-07
ENSMUSG00000030590	Fam98c	-0.93054	2.72144e-10
ENSMUSG00000030592	Ryr1	-1.21863	5.21753e-11
ENSMUSG00000030604	Zfp626	0.631517	0.0358505
ENSMUSG00000030607	Acan	-0.650792	0.0129909
ENSMUSG00000030614	Tmem126b	-0.628211	0.000271878
ENSMUSG00000030616	Sytl2	1.34696	0.0311376
ENSMUSG00000030630	Fah	-0.826581	5.66081e-12
ENSMUSG00000030638	Sh3gl3	0.831543	0.000340324
ENSMUSG00000030647	Ndufc2	-0.602108	3.92422e-12
ENSMUSG00000030653	Gm45837	-3.56725	4.23372e-07
ENSMUSG00000030669	Calca	-3.8886	7.67792e-09
ENSMUSG00000030671	Pde3b	-1.7509	1.13872e-08
ENSMUSG00000030674	Qprt	-1.22989	6.742e-14
ENSMUSG00000030681	Mvp	0.840197	3.88014e-22
ENSMUSG00000030701	Plekhb1	-0.991734	3.73894e-07
ENSMUSG00000030706	Mrpl48	-0.643593	4.65134e-07
ENSMUSG00000030707	Coro1a	-0.996629	0.00100054
ENSMUSG00000030717	Nupr1	2.73007	1.15213e-106
ENSMUSG00000030722	Nfatc2ip	1.45429	5.87493e-106
ENSMUSG00000030744	Rps3	-0.665855	6.82535e-174
ENSMUSG00000030745	Il21r	-1.87792	0.000135272
ENSMUSG00000030752	Kdm8	0.657851	0.0143211
ENSMUSG00000030761	Myo7a	1.47643	1.0584e-10
ENSMUSG00000030766	Arhgap17	0.710058	3.9846e-18
ENSMUSG00000030769	Slc5a11	0.768272	0.00301586
ENSMUSG00000030772	Dkk3	2.09253	1.14313e-28
ENSMUSG00000030774	Pak1	-0.792244	1.08291e-16
ENSMUSG00000030780	Rusf1	0.607892	0.00155025
ENSMUSG00000030782	Tgfb1i1	0.970279	2.4674e-05
ENSMUSG00000030786	Itgam	-2.64287	1.13835e-33
ENSMUSG00000030788	Rnf141	-0.752366	3.43639e-10
ENSMUSG00000030792	Dkkl1	1.25742	0.00393356
ENSMUSG00000030822	Prr14	0.604045	1.09184e-11
ENSMUSG00000030823	9130019O22Rik	0.795416	0.0110576
ENSMUSG00000030830	Itgal	0.679942	0.00289547
ENSMUSG00000030844	Rgs10	-0.899784	0.00432542
ENSMUSG00000030849	Fgfr2	0.857111	0.0120882
ENSMUSG00000030851	Ldhc	3.41341	0.000575406
ENSMUSG00000030852	Tacc2	1.0386	4.33194e-38
ENSMUSG00000030862	Cpxm2	1.76233	8.56059e-05
ENSMUSG00000030897	Cnga4	4.65488	1.02523e-09
ENSMUSG00000030946	Lhpp	-0.630315	7.00308e-09
ENSMUSG00000030956	Fam53b	1.11929	1.3847e-25
ENSMUSG00000030970	Ctbp2	-0.694964	5.76889e-53
ENSMUSG00000030987	Stim1	-1.08309	9.69483e-20
ENSMUSG00000031026	Trim66	1.58797	0.0229499
ENSMUSG00000031028	Tub	-3.71679	8.34736e-12
ENSMUSG00000031066	Usp11	-1.86858	1.15291e-68
ENSMUSG00000031070	Mrgprf	1.76721	1.35276e-06
ENSMUSG00000031073	Fgf15	-1.89614	0.0003045
ENSMUSG00000031074	Fgf3	2.29951	3.56219e-07
ENSMUSG00000031075	Ano1	1.15326	0.0200491
ENSMUSG00000031077	Fadd	0.764082	0.00149258
ENSMUSG00000031090	Nadsyn1	-0.695014	0.00154834
ENSMUSG00000031099	Smarca1	-1.83086	8.96727e-05
ENSMUSG00000031103	Elf4	1.20122	3.90984e-23
ENSMUSG00000031109	Enox2	-0.845689	4.49899e-05
ENSMUSG00000031111	Igsf1	-3.43433	0.011531
ENSMUSG00000031112	Stk26	-3.28485	5.82111e-10
ENSMUSG00000031119	Gpc4	1.4875	1.31534e-18
ENSMUSG00000031137	Fgf13	-2.46466	1.80477e-13
ENSMUSG00000031139	Mcf2	1.64208	4.57228e-47
ENSMUSG00000031145	Prickle3	0.762686	0.00655187
ENSMUSG00000031150	Ccdc120	-0.671519	2.88871e-05
ENSMUSG00000031160	Eras	-2.12007	1.23347e-17
ENSMUSG00000031163	Glod5	1.57018	0.0200306
ENSMUSG00000031165	Was	1.70404	3.54969e-10
ENSMUSG00000031169	Porcn	-2.26597	3.35858e-57
ENSMUSG00000031174	Rpgr	-0.962196	1.33301e-07
ENSMUSG00000031198	Fundc2	-1.01636	6.23499e-17
ENSMUSG00000031231	Cox7b	-0.852909	2.28413e-14
ENSMUSG00000031239	Itm2a	0.912816	3.61235e-08
ENSMUSG00000031245	Hmgn5	-2.31722	6.4191e-29
ENSMUSG00000031246	Sh3bgrl	-0.727225	4.19661e-10
ENSMUSG00000031253	Srpx2	1.08	0.0016053
ENSMUSG00000031273	Col4a6	1.24345	0.00410164
ENSMUSG00000031274	Col4a5	1.47146	3.34689e-20
ENSMUSG00000031290	Lrch2	-0.713937	0.000122446
ENSMUSG00000031298	Adgrg2	0.865461	0.0330185
ENSMUSG00000031302	Nlgn3	-1.2031	0.021864
ENSMUSG00000031325	4930519F16Rik	1.54764	8.02603e-07
ENSMUSG00000031337	Mtm1	1.68502	8.47512e-15
ENSMUSG00000031342	Gpm6b	2.11318	3.21596e-08
ENSMUSG00000031347	Cetn2	-0.614242	1.59106e-05
ENSMUSG00000031351	Zfp185	0.77517	1.254e-07
ENSMUSG00000031355	Arhgap6	-1.45239	0.00542214
ENSMUSG00000031358	Msl3	-0.738403	0.00300104
ENSMUSG00000031360	Ctps2	-0.719308	2.82077e-07
ENSMUSG00000031362	Xlr4c	3.38218	1.41128e-09
ENSMUSG00000031381	Piga	0.675534	2.11061e-12
ENSMUSG00000031383	Dusp9	-2.64045	1.32617e-125
ENSMUSG00000031391	L1cam	-1.19586	5.81943e-05
ENSMUSG00000031398	Plxna3	-0.747718	2.92292e-07
ENSMUSG00000031399	Fam3a	0.673556	0.00314835
ENSMUSG00000031402	Mpp1	0.627724	3.15201e-10
ENSMUSG00000031434	Morc4	-1.11333	0.000180762
ENSMUSG00000031438	Rnf128	-0.621132	0.00357639
ENSMUSG00000031441	Atp11a	0.998239	1.97714e-42
ENSMUSG00000031442	Mcf2l	-1.00654	1.8557e-12
ENSMUSG00000031451	Gas6	0.627739	3.04384e-18
ENSMUSG00000031480	Thsd1	-0.751441	0.00349673
ENSMUSG00000031486	Adgra2	0.96262	1.18186e-12
ENSMUSG00000031488	Rab11fip1	1.21045	1.08661e-46
ENSMUSG00000031489	Adrb3	1.5702	2.1846e-38
ENSMUSG00000031490	Eif4ebp1	0.675248	9.26894e-73
ENSMUSG00000031530	Dusp4	-2.29396	1.70278e-29
ENSMUSG00000031538	Plat	0.852975	1.90077e-08
ENSMUSG00000031548	Sfrp1	4.03139	0
ENSMUSG00000031549	Ido2	1.47429	0.0189942
ENSMUSG00000031558	Slit2	1.52588	3.93567e-28
ENSMUSG00000031563	Wwc2	0.635975	3.58651e-31
ENSMUSG00000031596	Slc7a2	0.82358	4.22171e-05
ENSMUSG00000031613	Hpgd	1.6364	0.00171156
ENSMUSG00000031616	Ednra	-0.624681	0.0190985
ENSMUSG00000031626	Sorbs2	-1.97007	0.00564172
ENSMUSG00000031642	Sh3rf1	0.716042	2.59672e-10
ENSMUSG00000031644	Nek1	-0.880495	1.5802e-23
ENSMUSG00000031654	Cbln1	-1.72799	0.00605464
ENSMUSG00000031673	Cdh11	1.03047	8.33467e-32
ENSMUSG00000031688	Pou4f2	-1.33796	4.84288e-06
ENSMUSG00000031700	Gpt2	1.80986	3.11035e-85
ENSMUSG00000031730	Dhodh	-0.825849	2.43721e-26
ENSMUSG00000031732	Phlpp2	0.839473	9.7179e-07
ENSMUSG00000031750	Il34	3.58712	5.77185e-44
ENSMUSG00000031755	Bbs2	-0.705601	1.03551e-05
ENSMUSG00000031762	Mt2	2.18007	0
ENSMUSG00000031765	Mt1	2.08701	2.83954e-211
ENSMUSG00000031770	Herpud1	1.7706	8.25122e-28
ENSMUSG00000031785	Adgrg1	1.92337	2.38358e-10
ENSMUSG00000031788	Kifc3	-1.31972	1.17934e-45
ENSMUSG00000031789	Cngb1	-1.10689	0.036321
ENSMUSG00000031812	Map1lc3b	0.736725	7.64504e-32
ENSMUSG00000031825	Crispld2	0.837905	0.00950538
ENSMUSG00000031827	Cotl1	-2.89651	2.80184e-180
ENSMUSG00000031828	Klhl36	-0.739047	0.00291124
ENSMUSG00000031831	Dnaaf1	1.09065	0.0320377
ENSMUSG00000031837	Necab2	-2.40557	5.35782e-48
ENSMUSG00000031842	Pde4c	1.36482	0.000815261
ENSMUSG00000031844	Hsd17b2	5.70015	0.000872455
ENSMUSG00000031851	Ntpcr	-0.820918	7.93651e-09
ENSMUSG00000031861	Lpar2	-1.57917	3.52896e-18
ENSMUSG00000031875	Cmtm3	0.794895	1.80276e-06
ENSMUSG00000031887	Tradd	0.650533	0.00308659
ENSMUSG00000031897	Psmb10	-1.36783	1.34368e-30
ENSMUSG00000031910	Has3	1.28156	0.00682516
ENSMUSG00000031925	Maml2	1.17845	6.88102e-05
ENSMUSG00000031937	Vstm5	1.87238	0.000112155
ENSMUSG00000031950	Gabarapl2	1.03808	1.11629e-68
ENSMUSG00000031951	Tmem231	0.941158	2.90344e-24
ENSMUSG00000031955	Bcar1	-0.645299	1.32383e-16
ENSMUSG00000031960	Aars	0.975977	1.53205e-256
ENSMUSG00000031962	Cdh15	-3.3092	0.00107891
ENSMUSG00000031963	Bmper	1.1394	0.000139507
ENSMUSG00000031972	Acta1	1.49936	0.0404427
ENSMUSG00000031990	Jam3	1.63477	1.76098e-29
ENSMUSG00000031993	Snx19	0.706942	5.76222e-08
ENSMUSG00000031994	Adamts8	3.17058	1.56032e-08
ENSMUSG00000031995	St14	1.72375	1.30494e-61
ENSMUSG00000031997	Trpc6	5.96573	4.25953e-08
ENSMUSG00000032006	Pdgfd	1.62734	1.64512e-05
ENSMUSG00000032014	Oaf	-0.61273	0.000177443
ENSMUSG00000032015	Pou2f3	1.72534	1.88432e-13
ENSMUSG00000032020	Ubash3b	-2.05372	5.33528e-05
ENSMUSG00000032041	Tirap	0.724386	1.44747e-05
ENSMUSG00000032042	Srpr	0.787144	2.69991e-41
ENSMUSG00000032060	Cryab	2.31925	4.25123e-23
ENSMUSG00000032068	Plet1	1.21771	9.07818e-05
ENSMUSG00000032085	Tagln	1.43628	9.49356e-50
ENSMUSG00000032086	Bace1	0.727484	7.39812e-07
ENSMUSG00000032089	Il10ra	-1.43895	0.000136439
ENSMUSG00000032092	Mpzl2	1.65607	1.30493e-39
ENSMUSG00000032101	Ddx25	-1.48881	3.56933e-07
ENSMUSG00000032103	Pus3	-0.671645	1.30904e-05
ENSMUSG00000032118	Fez1	-0.841033	0.00386065
ENSMUSG00000032120	C2cd2l	0.99265	3.82123e-06
ENSMUSG00000032122	Slc37a2	0.967481	4.41489e-07
ENSMUSG00000032125	Robo4	-3.62191	5.07606e-60
ENSMUSG00000032128	Robo3	-1.18327	0.0118968
ENSMUSG00000032135	Mcam	-0.904307	1.05894e-14
ENSMUSG00000032172	Olfm2	-2.06425	0.00602558
ENSMUSG00000032186	Tmod2	-1.36938	1.604e-06
ENSMUSG00000032193	Ldlr	0.672484	6.68545e-45
ENSMUSG00000032194	Kank2	0.681806	4.26763e-31
ENSMUSG00000032202	Rab27a	-1.66605	1.94713e-18
ENSMUSG00000032216	Nedd4	-0.61097	2.4178e-167
ENSMUSG00000032220	Myo1e	1.21494	2.35814e-41
ENSMUSG00000032221	Mns1	-0.630295	4.85217e-08
ENSMUSG00000032224	Fam81a	0.624719	3.30938e-06
ENSMUSG00000032232	Cgnl1	-1.36995	1.76321e-33
ENSMUSG00000032243	Itga11	4.05441	2.01539e-23
ENSMUSG00000032251	Irak1bp1	-0.710088	0.00404737
ENSMUSG00000032262	Elovl4	-2.39488	1.30953e-08
ENSMUSG00000032265	Tent5a	1.01223	1.02061e-05
ENSMUSG00000032267	Usp28	-0.96902	2.91622e-65
ENSMUSG00000032269	Htr3a	-4.84391	0.00184739
ENSMUSG00000032271	Nnmt	1.80406	0.00263578
ENSMUSG00000032280	Tle3	0.649202	5.31055e-21
ENSMUSG00000032281	Acsbg1	-1.37783	0.0231005
ENSMUSG00000032291	Crabp1	-2.33542	4.75863e-107
ENSMUSG00000032300	1700017B05Rik	0.679824	2.68378e-13
ENSMUSG00000032311	Nrg4	-0.975539	0.00247337
ENSMUSG00000032323	Cyp11a1	-1.65022	0.00214892
ENSMUSG00000032330	Cox7a2	-0.655295	4.98247e-20
ENSMUSG00000032332	Col12a1	2.97172	0
ENSMUSG00000032334	Loxl1	1.76512	5.73868e-52
ENSMUSG00000032346	Ooep	0.611715	1.39013e-05
ENSMUSG00000032352	Lrrc1	-0.846548	6.43754e-06
ENSMUSG00000032363	Adamts7	1.35799	5.74653e-08
ENSMUSG00000032366	Tpm1	0.880297	9.57465e-64
ENSMUSG00000032369	Plscr1	0.891833	2.98115e-13
ENSMUSG00000032375	Aph1b	0.844901	0.0373518
ENSMUSG00000032398	Snapc5	-0.848857	8.33743e-07
ENSMUSG00000032402	Smad3	1.1522	2.29314e-17
ENSMUSG00000032412	Atp1b3	0.623504	7.44621e-28
ENSMUSG00000032413	Rasa2	-0.601604	0.000122672
ENSMUSG00000032418	Me1	1.07777	8.17764e-47
ENSMUSG00000032419	Tbx18	2.21529	3.46557e-07
ENSMUSG00000032420	Nt5e	-2.69549	1.63529e-10
ENSMUSG00000032431	Crtap	0.9346	1.41669e-41
ENSMUSG00000032436	Cmtm7	1.81707	1.09177e-64
ENSMUSG00000032440	Tgfbr2	1.11344	9.26582e-36
ENSMUSG00000032446	Eomes	-1.70767	1.56765e-23
ENSMUSG00000032452	Clstn2	2.56207	0.00607121
ENSMUSG00000032456	Nmnat3	-1.09162	0.0326684
ENSMUSG00000032470	Mras	1.3574	1.60995e-38
ENSMUSG00000032479	Map4	0.619217	1.27781e-51
ENSMUSG00000032482	Cspg5	-2.01278	0.000303306
ENSMUSG00000032487	Ptgs2	-0.726451	0.00187641
ENSMUSG00000032491	Nradd	-0.702035	0.000322335
ENSMUSG00000032492	Pth1r	-2.07093	0.00125386
ENSMUSG00000032500	Dclk3	2.87117	6.79047e-05
ENSMUSG00000032508	Myd88	1.35928	3.03181e-16
ENSMUSG00000032517	Mobp	-1.44067	0.000180195
ENSMUSG00000032526	Ss18l2	-0.79141	0.000647332
ENSMUSG00000032531	Amotl2	1.50472	3.37686e-85
ENSMUSG00000032536	Trak1	0.851133	1.31155e-31
ENSMUSG00000032548	Slco2a1	1.63114	6.48121e-07
ENSMUSG00000032549	Rab6b	0.806197	0.000213943
ENSMUSG00000032554	Trf	-4.7594	3.36735e-10
ENSMUSG00000032561	Acpp	3.1713	1.72622e-18
ENSMUSG00000032562	Gnai2	0.798494	7.53352e-80
ENSMUSG00000032572	Col6a4	-1.78739	0.00199647
ENSMUSG00000032577	Mapkapk3	-0.91267	4.28671e-16
ENSMUSG00000032591	Mst1	2.18227	1.29994e-05
ENSMUSG00000032602	Slc25a20	0.940596	2.92134e-20
ENSMUSG00000032607	Amt	0.647137	1.87413e-15
ENSMUSG00000032611	1700102P08Rik	-1.50382	0.0174747
ENSMUSG00000032649	Colgalt2	2.3872	0.0212772
ENSMUSG00000032679	Cd59a	0.691888	0.023483
ENSMUSG00000032698	Lmo2	-2.41945	6.52298e-12
ENSMUSG00000032702	Kank1	-1.02894	4.00183e-10
ENSMUSG00000032714	Syde1	1.27291	1.21e-11
ENSMUSG00000032715	Trib3	2.36969	5.15916e-67
ENSMUSG00000032717	Mdfi	-0.750508	0.0203626
ENSMUSG00000032718	Mansc1	1.38373	0.00839092
ENSMUSG00000032725	Folr2	-2.09267	1.93169e-06
ENSMUSG00000032727	Mier3	0.711104	5.05362e-13
ENSMUSG00000032754	Slc8b1	0.656208	4.03849e-07
ENSMUSG00000032766	Gng11	-0.932984	0.00238801
ENSMUSG00000032769	Trpa1	3.20119	2.34717e-05
ENSMUSG00000032776	Mctp2	-4.51493	1.06323e-06
ENSMUSG00000032788	Pdxk	0.886381	5.59073e-24
ENSMUSG00000032806	Slc10a3	0.648088	0.0139385
ENSMUSG00000032827	Ppp1r9a	-1.01824	3.64049e-26
ENSMUSG00000032841	Prr5l	2.59165	9.69042e-15
ENSMUSG00000032852	Rspo4	-4.22946	0.00610581
ENSMUSG00000032854	Ugt8a	-2.41309	2.48638e-05
ENSMUSG00000032860	P2ry2	-1.45288	0.000662238
ENSMUSG00000032878	Ccdc85a	-1.17296	0.00127781
ENSMUSG00000032890	Rims3	-0.78431	1.48298e-07
ENSMUSG00000032899	Styk1	-1.0751	0.0445015
ENSMUSG00000032925	Itgbl1	2.76952	1.24401e-13
ENSMUSG00000032936	Camkv	-1.92739	6.7655e-20
ENSMUSG00000032946	Rasgrp2	-2.18489	3.7318e-62
ENSMUSG00000032997	Chpf	0.694639	2.51635e-12
ENSMUSG00000033004	Mycbp2	-0.726212	2.38822e-23
ENSMUSG00000033022	Cdo1	2.16757	3.10495e-31
ENSMUSG00000033032	Afap1l1	-0.945297	0.0228017
ENSMUSG00000033033	Calhm2	1.53722	1.53232e-10
ENSMUSG00000033060	Lmo7	2.11416	1.28628e-59
ENSMUSG00000033102	Cdc14b	-0.896939	1.43153e-21
ENSMUSG00000033149	Phldb2	1.31282	4.52665e-34
ENSMUSG00000033174	Mgll	1.81219	1.60591e-10
ENSMUSG00000033207	Mamdc2	1.51558	0.000369193
ENSMUSG00000033209	Ttc28	1.88274	6.36914e-62
ENSMUSG00000033213	AA467197	1.59298	0.0146528
ENSMUSG00000033220	Rac2	-0.950131	2.36377e-06
ENSMUSG00000033256	Shf	0.981381	6.92845e-12
ENSMUSG00000033257	Ttll4	-0.634987	5.61585e-23
ENSMUSG00000033268	Duox1	1.73154	0.00720141
ENSMUSG00000033313	Fbxl8	0.923295	0.0321938
ENSMUSG00000033316	Galnt9	-0.961996	0.0286517
ENSMUSG00000033318	Gstt2	-1.31997	2.86383e-05
ENSMUSG00000033326	Kdm4a	0.648943	1.93397e-25
ENSMUSG00000033327	Tnxb	2.39699	0.0108272
ENSMUSG00000033343	Magea4	1.07419	0.0130845
ENSMUSG00000033361	Prrg3	-1.51657	2.56259e-06
ENSMUSG00000033419	Snap91	1.55125	0.000312631
ENSMUSG00000033420	Antxr1	1.23238	3.12025e-25
ENSMUSG00000033436	Armcx2	-1.49887	5.37877e-30
ENSMUSG00000033446	Lpar6	-1.16715	0.000203283
ENSMUSG00000033453	Adamts15	2.54109	1.84311e-07
ENSMUSG00000033460	Armcx1	-1.12189	5.42405e-21
ENSMUSG00000033470	Cysltr2	1.26695	0.0110502
ENSMUSG00000033491	Prss35	2.82099	6.2354e-37
ENSMUSG00000033526	Ppip5k1	0.825276	1.72478e-08
ENSMUSG00000033576	Apol6	2.71716	4.21109e-33
ENSMUSG00000033577	Myo6	1.38366	9.13397e-23
ENSMUSG00000033585	Ndn	0.691034	0.00386321
ENSMUSG00000033594	Spata2l	2.15927	0.000771182
ENSMUSG00000033597	Caskin1	2.69601	3.403e-14
ENSMUSG00000033644	Piwil2	-3.31128	1.86011e-43
ENSMUSG00000033684	Qsox1	1.03817	7.91151e-23
ENSMUSG00000033717	Adra2a	1.67568	0.00487677
ENSMUSG00000033737	Fndc3c1	-2.75801	0.0139966
ENSMUSG00000033763	Mtss2	0.984805	1.98831e-25
ENSMUSG00000033768	Nrxn2	-0.895707	0.000844361
ENSMUSG00000033777	Tlr13	-1.12453	8.81216e-08
ENSMUSG00000033781	Asb13	1.40944	1.85374e-08
ENSMUSG00000033788	Dysf	1.25672	1.71376e-07
ENSMUSG00000033847	Pla2g4c	0.972306	0.0113002
ENSMUSG00000033852	Gm28042	-0.720918	3.30187e-06
ENSMUSG00000033871	Ppargc1b	-1.92515	3.22545e-11
ENSMUSG00000033880	Lgals3bp	1.36628	1.2044e-119
ENSMUSG00000033949	Trim36	-1.16704	0.00108433
ENSMUSG00000033955	Tnks1bp1	1.56264	6.71797e-64
ENSMUSG00000033960	Jcad	0.777204	4.08412e-10
ENSMUSG00000033965	Slc16a2	1.95125	0.00209214
ENSMUSG00000033966	Cdkl4	0.873518	0.0256239
ENSMUSG00000033972	Zfp944	0.730046	8.53641e-06
ENSMUSG00000033987	Dnah17	3.13117	6.14399e-08
ENSMUSG00000033998	Kcnk1	-3.87992	4.61196e-14
ENSMUSG00000034037	Fgd5	-4.08805	6.31474e-13
ENSMUSG00000034040	Galnt17	2.01509	2.22454e-14
ENSMUSG00000034055	Phka1	1.17631	9.63567e-08
ENSMUSG00000034066	Farp2	1.21699	6.41701e-05
ENSMUSG00000034121	Mks1	0.677846	1.99158e-07
ENSMUSG00000034151	Zbbx	0.91483	0.0145136
ENSMUSG00000034164	Emid1	-2.3797	1.64312e-05
ENSMUSG00000034187	Nsf	0.7633	2.89643e-36
ENSMUSG00000034201	Gas2l1	0.712251	3.37711e-14
ENSMUSG00000034205	Loxl2	1.6721	1.67797e-169
ENSMUSG00000034209	Rasl10a	1.17787	0.0150802
ENSMUSG00000034224	Slc38a8	-1.26411	0.00324643
ENSMUSG00000034245	Hdac11	-1.29353	5.13057e-07
ENSMUSG00000034258	Flvcr2	2.20625	9.79262e-08
ENSMUSG00000034271	Jdp2	2.91208	1.18684e-42
ENSMUSG00000034282	Evpl	-1.37601	0.000763796
ENSMUSG00000034295	Fhod3	-0.798727	1.90694e-06
ENSMUSG00000034312	Iqsec1	0.716481	2.82195e-14
ENSMUSG00000034330	Plcg2	-2.34528	1.16159e-48
ENSMUSG00000034336	Ina	-2.40832	1.33287e-86
ENSMUSG00000034391	Fbxo15	0.73692	6.76997e-39
ENSMUSG00000034403	Pja1	-0.879873	1.89393e-16
ENSMUSG00000034413	Neurl1b	-1.99167	0.01328
ENSMUSG00000034438	Gbp8	3.15485	0.0117348
ENSMUSG00000034452	Slc24a1	-0.84645	0.0169908
ENSMUSG00000034459	Ifit1	0.794735	1.50949e-22
ENSMUSG00000034462	Pkd2	0.703413	7.68422e-12
ENSMUSG00000034471	Caskin2	1.11432	2.03021e-17
ENSMUSG00000034472	Rasd2	-4.31161	3.77209e-08
ENSMUSG00000034486	Gbx2	-2.33456	5.64876e-99
ENSMUSG00000034488	Edil3	1.36575	1.89867e-06
ENSMUSG00000034532	Fbxo16	-2.71859	7.44067e-05
ENSMUSG00000034551	Hdx	-0.832494	0.00804854
ENSMUSG00000034573	Ptpn13	-1.41125	1.61896e-25
ENSMUSG00000034574	Daam1	1.29213	2.64972e-25
ENSMUSG00000034586	Hid1	0.826053	0.0323196
ENSMUSG00000034591	Slc41a2	1.01214	0.00135997
ENSMUSG00000034593	Myo5a	-1.01604	1.1074e-55
ENSMUSG00000034607	Pof1b	1.99657	0.0310183
ENSMUSG00000034640	Tiparp	-1.37615	2.67152e-52
ENSMUSG00000034641	Cd300ld	2.77178	0.0119146
ENSMUSG00000034663	Bmp2k	-0.933649	7.47932e-07
ENSMUSG00000034684	Sema3f	0.900781	0.000176767
ENSMUSG00000034687	Fras1	-1.38593	0.00956022
ENSMUSG00000034701	Neurod1	-3.79676	0.00510927
ENSMUSG00000034714	Ttyh2	1.32004	1.25371e-31
ENSMUSG00000034723	Tmx4	-1.03207	4.63774e-07
ENSMUSG00000034731	Dgkh	-1.25733	1.27938e-07
ENSMUSG00000034758	Tle6	-0.692401	0.000781393
ENSMUSG00000034765	Dusp5	-1.716	1.90303e-11
ENSMUSG00000034777	Vax2	3.96428	1.80132e-08
ENSMUSG00000034786	Gpsm3	-0.889968	0.000645301
ENSMUSG00000034796	Cpne7	-1.41446	0.0310281
ENSMUSG00000034799	Unc13a	-1.44869	3.20689e-12
ENSMUSG00000034801	Sos2	0.609496	0.000127074
ENSMUSG00000034807	Colgalt1	0.907435	1.52163e-84
ENSMUSG00000034813	Grip1	-2.23267	0.000304449
ENSMUSG00000034845	Plvap	-2.43353	4.38299e-06
ENSMUSG00000034848	Ttc21b	-1.65792	2.69995e-07
ENSMUSG00000034850	Tmem127	0.738042	1.00228e-13
ENSMUSG00000034854	Mfsd12	0.782179	8.29302e-18
ENSMUSG00000034855	Cxcl10	-0.661562	0.00089942
ENSMUSG00000034868	Myl12b	0.696621	7.3288e-46
ENSMUSG00000034880	Mrpl34	-0.67246	1.97613e-11
ENSMUSG00000034902	Pip5k1c	0.7572	2.36669e-29
ENSMUSG00000034908	Sidt2	0.830338	6.02931e-23
ENSMUSG00000034911	Ushbp1	2.70778	2.45605e-15
ENSMUSG00000034930	Rtkn	1.07605	2.35334e-14
ENSMUSG00000034936	Arl4d	0.812563	0.000501469
ENSMUSG00000034947	Tmem106a	0.683955	1.74813e-06
ENSMUSG00000034981	Parm1	5.18512	1.19377e-111
ENSMUSG00000035011	Zbtb7a	0.75964	7.94078e-15
ENSMUSG00000035041	Creb3l3	-3.14845	0.00427964
ENSMUSG00000035042	Ccl5	3.48354	4.24024e-55
ENSMUSG00000035062	Zc4h2	-0.914144	0.000553385
ENSMUSG00000035104	Eva1a	-0.835296	0.0209813
ENSMUSG00000035105	Egln3	-2.70426	6.46184e-41
ENSMUSG00000035121	Neil2	-2.8456	2.74313e-12
ENSMUSG00000035131	Brinp3	4.86272	7.90776e-11
ENSMUSG00000035158	Mitf	2.01004	4.77693e-47
ENSMUSG00000035172	Plekhh3	0.965713	0.00109632
ENSMUSG00000035183	Slc24a5	2.06492	0.00255578
ENSMUSG00000035202	Lars2	-0.617412	0.00163523
ENSMUSG00000035208	Slfn8	0.78975	6.61549e-07
ENSMUSG00000035226	Rims4	-4.69622	0.00112949
ENSMUSG00000035258	Abi3bp	1.64325	9.48363e-05
ENSMUSG00000035274	Tpbg	1.77448	6.39082e-09
ENSMUSG00000035275	Raver2	-3.46799	7.33784e-57
ENSMUSG00000035279	Ssc5d	1.411	4.4483e-09
ENSMUSG00000035293	G2e3	-0.995592	5.99254e-26
ENSMUSG00000035299	Mid1	0.755909	0.00412416
ENSMUSG00000035351	Nup37	-0.718456	3.64154e-15
ENSMUSG00000035352	Ccl12	-4.6036	3.98501e-05
ENSMUSG00000035357	Pdzrn3	1.24454	3.63903e-11
ENSMUSG00000035407	Kank4	1.0859	1.61485e-13
ENSMUSG00000035469	Rcbtb1	-0.76223	2.67256e-29
ENSMUSG00000035486	Plk5	-1.66092	0.010646
ENSMUSG00000035493	Tgfbi	0.769577	5.29744e-05
ENSMUSG00000035506	Slc12a8	-0.721986	0.00093111
ENSMUSG00000035547	Capn5	1.33075	2.48729e-34
ENSMUSG00000035551	Igfbpl1	-2.47563	0.0003781
ENSMUSG00000035560	Wdr20rt	1.64103	6.85882e-05
ENSMUSG00000035561	Aldh1b1	-0.691061	0.000747398
ENSMUSG00000035566	Pcdh17	2.93587	1.48922e-05
ENSMUSG00000035576	L3mbtl1	-3.54032	0.00180789
ENSMUSG00000035594	Chrna5	-2.68682	0.000305576
ENSMUSG00000035601	Trmt10b	-0.69139	1.78712e-05
ENSMUSG00000035614	Togaram1	0.786208	4.87426e-17
ENSMUSG00000035640	Cbarp	-0.911467	1.14669e-09
ENSMUSG00000035642	Aamdc	-0.614863	0.0177836
ENSMUSG00000035673	Sbno2	0.658769	7.70737e-17
ENSMUSG00000035699	Slc51a	2.61045	2.43344e-11
ENSMUSG00000035713	Usp35	-0.990552	2.43548e-05
ENSMUSG00000035735	Dagla	-0.70772	0.0213126
ENSMUSG00000035772	Mrps2	0.76192	6.93917e-26
ENSMUSG00000035783	Acta2	2.07754	1.81702e-209
ENSMUSG00000035799	Twist1	1.02585	0.000180723
ENSMUSG00000035829	Ppp1r26	1.44811	4.14204e-12
ENSMUSG00000035873	Pawr	1.02511	1.20462e-18
ENSMUSG00000035877	Zhx3	0.681269	0.0463996
ENSMUSG00000035910	Dcdc2a	5.17185	0.000462791
ENSMUSG00000035929	H2-Q4	1.90629	3.34471e-48
ENSMUSG00000035934	Pknox2	3.60309	4.73091e-18
ENSMUSG00000035964	Tmem59l	-3.29348	0.0182193
ENSMUSG00000035967	Ints6l	-0.620541	0.000708025
ENSMUSG00000035969	Rusc2	0.976159	3.94224e-19
ENSMUSG00000036030	Prtg	-0.830096	8.93369e-16
ENSMUSG00000036052	Dnajb5	-1.12498	2.38576e-08
ENSMUSG00000036087	Slain2	0.681988	1.15204e-12
ENSMUSG00000036095	Dgkb	-3.67494	0.000967048
ENSMUSG00000036098	Myrf	-3.87583	4.02129e-201
ENSMUSG00000036109	Mbnl3	-2.30756	8.01747e-12
ENSMUSG00000036111	Lmo1	2.03454	0.0171443
ENSMUSG00000036139	Hoxc9	2.03441	0.0060893
ENSMUSG00000036155	Mgat5	1.45011	6.77253e-19
ENSMUSG00000036158	Prickle1	1.31956	2.76124e-08
ENSMUSG00000036181	H1f2	1.00409	8.9901e-09
ENSMUSG00000036206	Sh3bp4	0.807947	1.44735e-14
ENSMUSG00000036214	Polr1has	-1.09173	1.32826e-09
ENSMUSG00000036256	Igfbp7	1.39086	2.46172e-25
ENSMUSG00000036275	9530068E07Rik	0.727918	1.31108e-15
ENSMUSG00000036291	Ap5m1	-0.65555	3.72303e-05
ENSMUSG00000036353	P2ry12	-5.40092	0.000618508
ENSMUSG00000036356	Csgalnact1	0.81449	7.10262e-06
ENSMUSG00000036362	P2ry13	-2.05841	0.0107162
ENSMUSG00000036390	Gadd45a	-1.2651	2.02863e-20
[truncated: 1,748 more rows]

## Sheet: 1E_L-EPSCvsDEPSC
ensemblID	gene_name	logFC	FDR
ENSMUSG00000000031	H19	-2.14918	0
ENSMUSG00000000056	Narf	1.16234	3.44633e-11
ENSMUSG00000000078	Klf6	-0.799588	1.27758e-21
ENSMUSG00000000142	Axin2	2.83797	4.71624e-89
ENSMUSG00000000253	Gmpr	0.757488	0.00843672
ENSMUSG00000000296	Tpd52l1	0.847574	7.69569e-07
ENSMUSG00000000305	Cdh4	-1.18693	0.000937095
ENSMUSG00000000365	Rnf17	0.845439	1.33333e-16
ENSMUSG00000000386	Mx1	-2.36905	3.85145e-61
ENSMUSG00000000392	Fap	-0.776465	0.044813
ENSMUSG00000000409	Lck	0.641142	3.56175e-11
ENSMUSG00000000486	Septin1	1.07037	8.9804e-28
ENSMUSG00000000605	Clcn4	-0.987409	5.60525e-07
ENSMUSG00000000627	Sema4f	0.933137	0.00149973
ENSMUSG00000000682	Cd52	-1.9297	0.000473066
ENSMUSG00000000693	Loxl3	-0.877723	2.79536e-14
ENSMUSG00000000731	Aire	2.86625	5.9978e-32
ENSMUSG00000000753	Serpinf1	-0.894287	3.98316e-15
ENSMUSG00000000782	Tcf7	0.684933	2.55958e-17
ENSMUSG00000000805	Car4	-1.54945	0.00283623
ENSMUSG00000000861	Bcl11a	-3.34318	6.14333e-33
ENSMUSG00000000884	Gnb1l	0.750521	0.000167043
ENSMUSG00000000901	Mmp11	-1.00799	1.10499e-17
ENSMUSG00000000957	Mmp14	-1.00856	2.95166e-67
ENSMUSG00000001020	S100a4	-2.0928	5.52064e-63
ENSMUSG00000001025	S100a6	-0.768973	2.59825e-35
ENSMUSG00000001119	Col6a1	-1.10522	1.10255e-98
ENSMUSG00000001123	Lgals9	-0.727849	4.93873e-21
ENSMUSG00000001128	Cfp	-0.714855	4.27427e-07
ENSMUSG00000001227	Sema6b	-1.09018	0.00801515
ENSMUSG00000001270	Ckb	-0.861244	1.86134e-78
ENSMUSG00000001300	Efnb2	-2.31955	1.52678e-69
ENSMUSG00000001417	NA	1.31864	0.00186192
ENSMUSG00000001467	Cyp51	0.702997	9.41275e-32
ENSMUSG00000001506	Col1a1	-1.40183	8.45622e-265
ENSMUSG00000001507	Itga3	0.938546	4.11892e-22
ENSMUSG00000001555	Fkbp10	-1.16788	5.09633e-35
ENSMUSG00000001588	Acap1	1.96581	8.09133e-20
ENSMUSG00000001657	Hoxc8	-0.913175	0.00975708
ENSMUSG00000001661	Hoxc6	-0.956582	0.00211707
ENSMUSG00000001663	Gstt1	-1.74939	0.0106004
ENSMUSG00000001665	Gstt3	-0.815999	0.0201079
ENSMUSG00000001700	Gramd3	-0.969819	0.00185604
ENSMUSG00000001750	Tcirg1	-0.737485	9.2778e-20
ENSMUSG00000001751	Naglu	-0.815912	8.57346e-07
ENSMUSG00000001794	Capns1	0.733793	7.22425e-64
ENSMUSG00000001827	Folr1	1.12963	9.72282e-16
ENSMUSG00000001901	Kcnh6	-0.966804	0.0224657
ENSMUSG00000001911	Nfix	-1.4471	1.87591e-31
ENSMUSG00000001930	Vwf	-2.12552	2.42151e-09
ENSMUSG00000001943	Vsig2	1.72961	1.7565e-07
ENSMUSG00000001986	Gria3	-1.15579	1.89198e-10
ENSMUSG00000001999	Blvra	0.899732	3.56894e-05
ENSMUSG00000002020	Ltbp2	-1.68639	9.77704e-53
ENSMUSG00000002104	Rapsn	-1.06528	0.0241721
ENSMUSG00000002105	Slc39a13	-0.818908	3.53616e-07
ENSMUSG00000002107	Celf2	-0.796377	0.00126953
ENSMUSG00000002108	Nr1h3	-1.73937	0.000180174
ENSMUSG00000002111	Spi1	-1.43833	2.18246e-10
ENSMUSG00000002228	Ppm1j	1.37733	1.34536e-25
ENSMUSG00000002249	Tead3	-0.946105	3.54774e-05
ENSMUSG00000002265	Peg3	-0.912122	3.28944e-17
ENSMUSG00000002289	Angptl4	-0.878327	3.979e-25
ENSMUSG00000002341	Ncan	-1.8116	0.00308326
ENSMUSG00000002409	Dyrk1b	-0.810249	0.000642596
ENSMUSG00000002428	Hltf	-0.624722	2.7618e-17
ENSMUSG00000002489	Tiam1	-1.12346	7.78629e-27
ENSMUSG00000002602	Axl	-0.823344	1.71847e-24
ENSMUSG00000002668	Dennd1c	-1.23894	0.0109296
ENSMUSG00000002688	Prkd1	-1.04517	0.0163663
ENSMUSG00000002699	Lcp2	-0.828814	0.0148471
ENSMUSG00000002732	Fkbp7	-0.612449	0.0120754
ENSMUSG00000002885	Adgre5	0.669522	5.87558e-24
ENSMUSG00000002897	Il17ra	-0.714192	0.000212754
ENSMUSG00000002900	Lamb1	-0.629296	2.88783e-23
ENSMUSG00000002910	Arrdc2	1.00845	1.76454e-12
ENSMUSG00000002944	Cd36	2.67221	1.50948e-47
ENSMUSG00000002980	Bcam	0.621707	7.86514e-13
ENSMUSG00000002985	Apoe	-0.944376	1.72597e-37
ENSMUSG00000002997	Prkar2b	-0.672349	0.0133524
ENSMUSG00000003178	NA	0.807121	1.98034e-10
ENSMUSG00000003228	Grk5	-0.89843	0.000256166
ENSMUSG00000003283	Hck	-1.74534	1.73487e-27
ENSMUSG00000003352	Cacnb3	-0.737084	2.1191e-17
ENSMUSG00000003411	Rab3b	-1.28864	0.0180461
ENSMUSG00000003418	St8sia6	2.10455	2.17792e-07
ENSMUSG00000003469	Phyhip	-0.651664	0.0360912
ENSMUSG00000003518	Dusp3	-0.633002	5.34069e-07
ENSMUSG00000003534	Ddr1	-1.04658	3.10643e-11
ENSMUSG00000003541	Ier3	0.873386	1.82771e-06
ENSMUSG00000003617	Cp	-2.6513	3.21742e-08
ENSMUSG00000003824	Syce2	0.977044	1.50554e-30
ENSMUSG00000003849	Nqo1	1.48695	2.46102e-51
ENSMUSG00000003929	Zfp81	0.617895	0.00010529
ENSMUSG00000004032	Gstm5	-1.73784	7.5381e-12
ENSMUSG00000004043	Stat5a	-0.649276	0.00446597
ENSMUSG00000004098	Col5a3	-0.673733	1.19217e-08
ENSMUSG00000004105	Angptl2	-0.893782	1.42691e-20
ENSMUSG00000004113	Cacna1b	-0.937401	0.00689846
ENSMUSG00000004207	Psap	-0.60697	1.32983e-111
ENSMUSG00000004319	Clcn3	0.779992	2.16446e-40
ENSMUSG00000004359	Spic	0.784033	0.0130644
ENSMUSG00000004500	Zfp324	-0.766894	0.0014212
ENSMUSG00000004558	Ndrg2	1.21175	4.82887e-12
ENSMUSG00000004568	Arhgef18	-0.863685	3.43458e-42
ENSMUSG00000004609	Cd33	1.43927	0.0190902
ENSMUSG00000004631	Sgce	-0.682678	0.00919864
ENSMUSG00000004655	Aqp1	-1.06521	0.00085716
ENSMUSG00000004665	Cnn2	-0.75717	1.3656e-14
ENSMUSG00000004730	Adgre1	-0.666174	1.70029e-12
ENSMUSG00000004798	Ulk2	-0.662862	0.00374559
ENSMUSG00000004846	Plod3	-0.614985	1.27428e-18
ENSMUSG00000004885	Crabp2	-1.73181	1.13452e-14
ENSMUSG00000004948	Zp3	1.73988	4.91288e-08
ENSMUSG00000005043	Sgsh	-1.41404	5.53621e-10
ENSMUSG00000005057	Sh2b2	1.12967	0.00255813
ENSMUSG00000005124	Ccn4	-0.981172	3.68468e-14
ENSMUSG00000005125	Ndrg1	1.89779	6.01719e-29
ENSMUSG00000005148	Klf5	0.641967	3.00008e-21
ENSMUSG00000005267	Zfp287	-1.59473	0.000804152
ENSMUSG00000005268	Prlr	-2.0237	0.00122273
ENSMUSG00000005320	Fgfr4	1.47183	0.000484369
ENSMUSG00000005465	Il27ra	1.65694	0.00114177
ENSMUSG00000005968	Tuft1	0.932878	0.001318
ENSMUSG00000005983	1700037C18Rik	1.43939	0.0134522
ENSMUSG00000006056	Calcoco2	-0.972756	3.63205e-09
ENSMUSG00000006179	Prss16	-0.833791	0.0408245
ENSMUSG00000006205	Htra1	-1.15123	1.06797e-24
ENSMUSG00000006219	Fblim1	-0.685206	3.28901e-43
ENSMUSG00000006310	Zbtb32	1.68661	4.77662e-17
ENSMUSG00000006313	Upk1a	1.88735	4.8253e-05
ENSMUSG00000006342	Susd2	-1.13012	1.05429e-10
ENSMUSG00000006345	Ggt1	3.49686	2.15856e-30
ENSMUSG00000006378	Gcat	1.21443	1.88993e-59
ENSMUSG00000006386	Tek	-0.978682	0.00547738
ENSMUSG00000006403	Adamts4	-0.660531	0.00225802
ENSMUSG00000006445	Epha2	1.02949	1.75704e-80
ENSMUSG00000006457	Actn3	-1.7709	6.58485e-21
ENSMUSG00000006464	Bbs1	-0.908428	7.85203e-05
ENSMUSG00000006494	Pdk1	0.955406	8.63664e-78
ENSMUSG00000006517	Mvd	0.814271	2.73388e-27
ENSMUSG00000006567	Atp7b	-0.603219	0.0271625
ENSMUSG00000006576	Slc4a3	-0.893403	0.000711249
ENSMUSG00000006586	Runx1t1	-1.45724	1.15966e-05
ENSMUSG00000006649	Nphs1	1.17165	1.03474e-31
ENSMUSG00000006651	Aplp1	0.670037	1.49568e-10
ENSMUSG00000006906	Stambp	-0.823131	0.00106216
ENSMUSG00000006930	Hap1	0.730358	9.51841e-26
ENSMUSG00000006931	P3h4	-1.33381	1.55295e-19
ENSMUSG00000006958	Chrd	-1.17176	0.00382601
ENSMUSG00000007034	Slc44a4	1.52358	0.000152047
ENSMUSG00000007036	Abhd16a	-0.708639	2.30168e-06
ENSMUSG00000007216	Zfp775	0.853713	6.88975e-05
ENSMUSG00000007279	Scube2	1.44686	0.00335671
ENSMUSG00000007440	Pcdha10	-1.46951	0.00398221
ENSMUSG00000007783	Cpt1c	-0.650379	2.89567e-07
ENSMUSG00000007805	Twist2	-2.26348	1.52375e-13
ENSMUSG00000007867	Ift43	-0.936385	6.09783e-05
ENSMUSG00000007872	Id3	0.884987	1.02678e-06
ENSMUSG00000008393	Carhsp1	-0.745495	3.29374e-21
ENSMUSG00000008540	Mgst1	-1.45399	8.48386e-15
ENSMUSG00000009185	Ccl8	-1.28853	1.90241e-10
ENSMUSG00000009281	Rarres2	-3.02489	1.39455e-08
ENSMUSG00000010051	Hyal1	0.733121	0.00153163
ENSMUSG00000010066	Cacna2d2	-1.02257	0.0106092
ENSMUSG00000010175	Prox1	-1.71341	0.0108637
ENSMUSG00000010307	Tmem86a	-0.99116	4.58314e-05
ENSMUSG00000010476	Ebf3	-2.20959	0.00731287
ENSMUSG00000010760	Phlda2	2.0337	1.46171e-19
ENSMUSG00000011008	Mcoln2	-1.62216	6.46196e-06
ENSMUSG00000011171	Vipr2	-6.02684	0.000399093
ENSMUSG00000011382	Dhdh	0.741276	3.14549e-10
ENSMUSG00000011589	Fsd1	-0.640472	0.000994226
ENSMUSG00000011751	Sptbn4	0.639602	0.000189687
ENSMUSG00000012017	Scarf2	-1.38914	2.72711e-08
ENSMUSG00000012282	Wnt8a	2.71745	0.00376468
ENSMUSG00000012396	Nanog	0.682303	2.13566e-68
ENSMUSG00000012428	Steap4	-3.86466	2.2669e-34
ENSMUSG00000012519	Mlkl	-0.850881	2.90293e-05
ENSMUSG00000012889	Podnl1	2.35368	0.0055987
ENSMUSG00000013367	Iglon5	-0.687316	0.0367127
ENSMUSG00000013419	Zfp651	-0.913992	8.06292e-05
ENSMUSG00000013698	Pea15a	-0.736833	9.08549e-13
ENSMUSG00000013707	Tnfaip8l2	-0.964521	0.00585844
ENSMUSG00000013846	St3gal1	-0.705534	0.000813422
ENSMUSG00000013921	Clip3	-0.674097	5.61533e-07
ENSMUSG00000014164	Klhl3	-1.37554	0.00328981
ENSMUSG00000014243	Zswim7	0.630344	0.000908692
ENSMUSG00000014303	Glis2	-0.609469	6.09958e-09
ENSMUSG00000014329	Bicc1	-1.7725	1.19499e-17
ENSMUSG00000014470	Rnf166	-0.812086	4.49903e-06
ENSMUSG00000014599	Csf1	-1.06333	9.40291e-41
ENSMUSG00000014763	Fam120b	-0.79212	2.90309e-06
ENSMUSG00000014773	Dll1	-1.89349	0.000351503
ENSMUSG00000015094	Npdc1	-1.00009	4.40449e-11
ENSMUSG00000015133	Lrrk1	-0.837311	4.25719e-06
ENSMUSG00000015243	Abca1	-0.639784	3.37682e-11
ENSMUSG00000015340	Cybb	-1.40169	2.37178e-29
ENSMUSG00000015365	Mov10l1	0.650051	0.00272692
ENSMUSG00000015396	Cd83	-1.51646	0.0040305
ENSMUSG00000015468	Notch4	1.56845	4.46945e-48
ENSMUSG00000015568	Lpl	-1.2726	4.85914e-59
ENSMUSG00000015647	Lama5	0.886436	1.14247e-56
ENSMUSG00000015652	Steap1	0.710355	0.000299562
ENSMUSG00000015745	Plekho1	-0.87861	6.45389e-07
ENSMUSG00000015942	Gtf2ird2	-1.13985	5.59239e-05
ENSMUSG00000015944	Castor2	-0.659395	0.00151186
ENSMUSG00000015947	Fcgr1	-1.09776	6.44528e-14
ENSMUSG00000015950	Ncf1	-0.838974	3.67699e-06
ENSMUSG00000015957	Wnt11	2.62324	0.0116118
ENSMUSG00000016028	Celsr1	1.13975	1.03135e-16
ENSMUSG00000016087	Fli1	-0.920324	0.0153305
ENSMUSG00000016150	Tenm1	2.97492	2.41854e-07
ENSMUSG00000016206	H2-M3	-0.705641	0.0359894
ENSMUSG00000016262	Sertad4	-2.17183	5.01413e-13
ENSMUSG00000016344	Ppdpf	0.704846	2.00344e-08
ENSMUSG00000016458	Wt1	-2.54067	1.62157e-12
ENSMUSG00000016494	Cd34	-1.09676	0.000128955
ENSMUSG00000016496	Cd274	-0.748422	5.07586e-05
ENSMUSG00000016528	Mapkapk2	-0.761096	3.85343e-09
ENSMUSG00000016918	Sulf1	-0.837227	1.36187e-25
ENSMUSG00000017390	Aldoc	2.1283	6.1605e-28
ENSMUSG00000017400	Stac2	0.685349	0.000437117
ENSMUSG00000017446	C1qtnf1	-2.36565	3.94228e-09
ENSMUSG00000017466	Timp2	-1.35227	1.23271e-140
ENSMUSG00000017493	Igfbp4	-1.04733	1.09669e-12
ENSMUSG00000017561	Crlf3	0.726644	7.53584e-19
ENSMUSG00000017631	Abr	0.64894	1.26944e-19
ENSMUSG00000017723	Wfdc2	0.772942	2.4962e-06
ENSMUSG00000017724	Etv4	2.99115	1.0733e-286
ENSMUSG00000017760	Ctsa	-0.684578	1.60474e-36
ENSMUSG00000017830	Dhx58	-0.960238	0.000135983
ENSMUSG00000017969	Ptgis	1.4341	6.33597e-12
ENSMUSG00000017978	Cadps2	1.41844	0.000209315
ENSMUSG00000018008	Cyth4	-0.933497	2.91371e-05
ENSMUSG00000018012	Rac3	-0.615907	0.0390938
ENSMUSG00000018166	Erbb3	1.00566	9.99306e-13
ENSMUSG00000018217	Pmp22	-0.709815	6.61869e-06
ENSMUSG00000018339	Gpx3	-1.24341	6.16284e-17
ENSMUSG00000018340	Anxa6	-0.649586	2.91774e-22
ENSMUSG00000018377	Vezf1	-0.626354	9.64262e-10
ENSMUSG00000018378	Cuedc1	-1.40538	1.3928e-17
ENSMUSG00000018581	Dnah11	-2.20631	1.9895e-05
ENSMUSG00000018593	Sparc	-1.11744	6.52283e-260
ENSMUSG00000018648	Dusp14	0.78651	0.00137972
ENSMUSG00000018672	Copz2	-1.91506	3.5206e-10
ENSMUSG00000018774	Cd68	-0.617274	1.45241e-18
ENSMUSG00000018796	Acsl1	0.78369	3.76713e-16
ENSMUSG00000018819	Lsp1	-1.7735	2.45398e-15
ENSMUSG00000018899	Irf1	-0.982374	3.43261e-15
ENSMUSG00000018909	Arrb1	-0.938272	3.73707e-06
ENSMUSG00000018983	E2f2	0.904844	3.08928e-09
ENSMUSG00000018999	Slc35b4	-0.936311	6.52571e-15
ENSMUSG00000019124	Scrn1	-0.984376	5.72897e-07
ENSMUSG00000019189	Rnf145	0.611474	2.0791e-16
ENSMUSG00000019194	Scn1b	-1.03026	1.74977e-05
ENSMUSG00000019235	Rps6kl1	0.857978	0.00387899
ENSMUSG00000019312	Grb7	0.837753	8.98626e-10
ENSMUSG00000019467	Arhgef25	-0.631262	3.58168e-07
ENSMUSG00000019539	Rcn3	-0.759322	1.03837e-15
ENSMUSG00000019577	Pdk4	-1.82539	1.4789e-10
ENSMUSG00000019590	Cyb561	1.09975	0.00102355
ENSMUSG00000019647	Sema6a	-0.948378	0.00596979
ENSMUSG00000019732	Calr3	0.756935	0.0437604
ENSMUSG00000019774	Mtrf1l	-0.705595	0.00696484
ENSMUSG00000019779	Frk	-1.14688	0.00161857
ENSMUSG00000019806	Aig1	-0.93704	0.000949004
ENSMUSG00000019808	Adat2	0.894095	2.9686e-07
ENSMUSG00000019817	Plagl1	2.32604	9.24323e-86
ENSMUSG00000019820	Utrn	-0.669795	2.69347e-32
ENSMUSG00000019822	Smpd2	-0.721592	9.17627e-06
ENSMUSG00000019823	Mical1	-0.796173	3.33267e-13
ENSMUSG00000019826	Zbtb24	-0.603983	0.000101415
ENSMUSG00000019846	Lama4	-1.24048	6.99938e-27
ENSMUSG00000019848	Popdc3	1.94794	0.0106258
ENSMUSG00000019866	Crybg1	-1.97377	3.24046e-07
ENSMUSG00000019880	Rspo3	-2.64047	3.28378e-07
ENSMUSG00000019899	Lama2	-0.976849	2.48347e-06
ENSMUSG00000019917	Septin10	0.961367	1.23256e-16
ENSMUSG00000019929	Dcn	-1.36191	1.33104e-65
ENSMUSG00000019944	Rhobtb1	1.60541	4.99231e-06
ENSMUSG00000019960	Dusp6	0.646798	9.54916e-13
ENSMUSG00000019966	Kitl	-1.07233	1.10799e-08
ENSMUSG00000019987	Arg1	2.61078	0.00917868
ENSMUSG00000019989	Enpp3	-1.60905	6.66094e-68
ENSMUSG00000020009	Ifngr1	-0.837001	2.00105e-06
ENSMUSG00000020017	Hal	1.35319	2.09374e-12
ENSMUSG00000020019	Ntn4	-0.953121	0.0274328
ENSMUSG00000020023	Tmcc3	-0.674132	0.00765562
ENSMUSG00000020032	Nuak1	-1.49311	2.45307e-10
ENSMUSG00000020037	Rfx4	-2.49333	0.0356809
ENSMUSG00000020042	Btbd11	-1.65385	5.12766e-23
ENSMUSG00000020044	Timp3	-0.788049	2.087e-21
ENSMUSG00000020053	Igf1	-1.0697	8.02289e-08
ENSMUSG00000020057	Dram1	-0.789583	0.00173051
ENSMUSG00000020067	Mypn	-1.27513	3.59173e-10
ENSMUSG00000020077	Srgn	1.69442	5.20106e-05
ENSMUSG00000020105	Lrig3	-0.641077	0.000265599
ENSMUSG00000020108	Ddit4	0.701817	5.20734e-11
ENSMUSG00000020122	Egfr	-0.794503	6.9341e-06
ENSMUSG00000020123	Avpr1a	-2.35359	0.00012993
ENSMUSG00000020140	Lgr5	-1.57642	0.0300929
ENSMUSG00000020142	Slc1a4	-1.0264	5.20947e-13
ENSMUSG00000020143	Dock2	-1.06724	3.76717e-05
ENSMUSG00000020150	Gamt	-1.25153	0.00196278
ENSMUSG00000020160	Meis1	-2.16427	1.11926e-08
ENSMUSG00000020173	Cobl	1.0109	2.46736e-88
ENSMUSG00000020183	Cpm	-0.958242	0.0271862
ENSMUSG00000020227	Irak3	-1.39985	2.1321e-33
ENSMUSG00000020230	Prmt2	-0.789121	1.42592e-05
ENSMUSG00000020241	Col6a2	-1.31264	3.08047e-78
ENSMUSG00000020251	Glt8d2	-2.97731	0.00125454
ENSMUSG00000020277	Pfkl	0.80478	8.77351e-58
ENSMUSG00000020282	Rhbdf1	-0.719652	1.25276e-05
ENSMUSG00000020297	Nsg2	-1.59408	4.8896e-05
ENSMUSG00000020312	Shc2	-1.5961	7.80835e-09
ENSMUSG00000020346	Mgat1	-0.605716	6.15448e-07
ENSMUSG00000020357	Flt4	-1.19397	8.44031e-05
ENSMUSG00000020407	Upp1	0.6528	3.552e-33
ENSMUSG00000020423	Btg2	-0.800885	4.9459e-10
ENSMUSG00000020427	Igfbp3	-1.38041	2.3961e-44
ENSMUSG00000020431	Adcy1	-1.38361	9.66706e-15
ENSMUSG00000020432	Tcn2	-0.646627	2.25662e-09
ENSMUSG00000020437	Myo1g	0.960684	5.45673e-07
ENSMUSG00000020467	Efemp1	-2.00436	7.24617e-59
ENSMUSG00000020473	Aebp1	-0.83982	3.52637e-51
ENSMUSG00000020532	Acaca	0.860135	5.03162e-55
ENSMUSG00000020564	Atxn7l1	-1.02598	1.32632e-10
ENSMUSG00000020577	Tspan13	0.647637	7.17518e-07
ENSMUSG00000020593	Lpin1	0.889613	1.54887e-14
ENSMUSG00000020601	Trib2	-1.0607	1.60658e-05
ENSMUSG00000020607	Lratd1	1.54014	0.00801515
ENSMUSG00000020614	Fam20a	-1.4767	6.39299e-06
ENSMUSG00000020620	Abca8b	-0.796397	0.0348382
ENSMUSG00000020634	Ubxn2a	1.05298	9.96547e-41
ENSMUSG00000020635	Fkbp1b	0.682399	0.0182142
ENSMUSG00000020638	Cmpk2	-1.31322	1.2546e-23
ENSMUSG00000020639	Pfn4	1.08281	0.0268278
ENSMUSG00000020641	Rsad2	-1.16286	1.97177e-35
ENSMUSG00000020644	Id2	-0.608477	0.00201801
ENSMUSG00000020646	Mboat2	0.933735	6.25028e-08
ENSMUSG00000020650	Bcap29	0.87254	1.44155e-07
ENSMUSG00000020674	Pxdn	-1.19104	3.1262e-28
ENSMUSG00000020676	Ccl11	-4.81395	6.44238e-16
ENSMUSG00000020679	Hnf1b	5.2997	0.000875527
ENSMUSG00000020695	Mrc2	-1.30936	1.53544e-61
ENSMUSG00000020698	Cct6b	1.096	0.0143567
ENSMUSG00000020707	Rnf135	-0.6377	0.00546424
ENSMUSG00000020728	Cep112	1.94108	0.00236988
ENSMUSG00000020733	Slc9a3r1	0.676306	1.4354e-20
ENSMUSG00000020773	Trim47	-0.740621	0.0191112
ENSMUSG00000020793	Galr2	-1.87607	0.0182169
ENSMUSG00000020799	Tekt1	1.00901	0.00132349
ENSMUSG00000020811	Wscd1	-0.614455	0.0411086
ENSMUSG00000020818	Mfsd11	-0.774626	6.09483e-07
ENSMUSG00000020826	Nos2	-2.02831	0.000142086
ENSMUSG00000020836	Coro6	1.147	0.00667665
ENSMUSG00000020846	Rflnb	-0.731987	0.0111502
ENSMUSG00000020901	Pik3r5	-0.856602	0.000188839
ENSMUSG00000020902	Ntn1	2.16555	1.78856e-190
ENSMUSG00000020911	Krt19	0.868948	0.00842459
ENSMUSG00000020941	Map3k14	-0.613121	0.0349212
ENSMUSG00000020988	L2hgdh	-0.684741	1.63907e-15
ENSMUSG00000021022	Ppp2r3c	0.647151	1.44996e-07
ENSMUSG00000021025	Nfkbia	-0.928227	4.0245e-13
ENSMUSG00000021033	Gstz1	0.639593	8.12739e-05
ENSMUSG00000021087	Rtn1	-1.11187	0.00160168
ENSMUSG00000021091	Serpina3n	-2.61981	9.0591e-15
ENSMUSG00000021094	Dhrs7	-0.87304	0.000912012
ENSMUSG00000021108	Prkch	-0.85995	0.0269717
ENSMUSG00000021133	Susd6	-0.65472	1.86324e-18
ENSMUSG00000021136	Smoc1	0.649814	8.89063e-06
ENSMUSG00000021186	Fbln5	-1.96811	1.39718e-32
ENSMUSG00000021194	Chga	-0.990764	7.24947e-06
ENSMUSG00000021207	Akr1c21	-6.27393	0.000204728
ENSMUSG00000021226	Acot2	-1.11102	0.000521822
ENSMUSG00000021228	Acot3	-3.7599	0.00175524
ENSMUSG00000021234	Fam161b	0.818585	0.00861469
ENSMUSG00000021250	Fos	-1.20741	5.68418e-05
ENSMUSG00000021253	Tgfb3	-0.629398	0.0024534
ENSMUSG00000021268	Meg3	-0.897706	4.05894e-66
ENSMUSG00000021281	Tnfaip2	-1.13231	1.8882e-28
ENSMUSG00000021319	Sfrp4	-0.924949	0.00303387
ENSMUSG00000021322	Aoah	-0.944213	1.63731e-06
ENSMUSG00000021359	Tfap2a	0.897822	1.68248e-05
ENSMUSG00000021379	Id4	-0.896449	0.0256384
ENSMUSG00000021388	Aspn	-3.55056	1.91576e-23
ENSMUSG00000021390	Ogn	-2.31409	1.38027e-25
ENSMUSG00000021403	Serpinb9b	-0.77385	4.73807e-06
ENSMUSG00000021423	Ly86	-1.61422	0.000422689
ENSMUSG00000021453	Gadd45g	-1.46921	1.3133e-13
ENSMUSG00000021458	Aopep	-0.838129	2.4667e-09
ENSMUSG00000021464	Ror2	2.42982	1.77223e-69
ENSMUSG00000021469	Msx2	3.97876	2.0186e-13
ENSMUSG00000021506	Pitx1	2.22108	3.15997e-05
ENSMUSG00000021508	Cxcl14	-1.03066	0.00335507
ENSMUSG00000021583	Erap1	-0.993451	7.54297e-09
ENSMUSG00000021614	Vcan	-0.644205	2.57722e-24
ENSMUSG00000021619	Atg10	-0.700341	0.0375761
ENSMUSG00000021638	Ocln	1.07929	0.00418455
ENSMUSG00000021662	Arhgef28	-1.07691	0.000194607
ENSMUSG00000021670	Hmgcr	1.05105	2.26284e-121
ENSMUSG00000021725	Parp8	-0.649774	0.00322598
ENSMUSG00000021733	Slc4a7	0.908192	8.82668e-22
ENSMUSG00000021747	Cfap20dc	-1.03039	5.57062e-12
ENSMUSG00000021758	Ddx4	0.880762	0.000154561
ENSMUSG00000021763	Cspg4b	-2.07897	2.15093e-69
ENSMUSG00000021782	Dlg5	-0.859916	3.76815e-47
ENSMUSG00000021803	Cdhr1	-1.8267	6.77669e-09
ENSMUSG00000021819	Zswim8	-0.67932	4.75312e-15
ENSMUSG00000021831	Ero1a	1.23243	1.12208e-37
ENSMUSG00000021835	Bmp4	1.7446	2.2266e-52
ENSMUSG00000021838	Samd4	-0.603854	0.0119709
ENSMUSG00000021848	Otx2	-0.789601	8.62693e-14
ENSMUSG00000021876	Rnase4	-0.741742	3.60847e-09
ENSMUSG00000021879	Dnah12	-1.2031	0.0250274
ENSMUSG00000021892	Sh3bp5	-1.32942	2.4453e-06
ENSMUSG00000021944	Gata4	2.96798	1.53262e-06
ENSMUSG00000021947	Cryl1	0.810755	0.000614881
ENSMUSG00000021950	Anxa8	-2.45543	1.72717e-14
ENSMUSG00000021990	Spata13	-0.612369	2.45127e-07
ENSMUSG00000022014	Epsti1	-0.678119	0.00169112
ENSMUSG00000022015	Tnfsf11	-2.62447	0.000475214
ENSMUSG00000022048	Dpysl2	-1.89583	4.77971e-40
ENSMUSG00000022054	Nefm	1.20421	0.000233331
ENSMUSG00000022055	Nefl	2.59567	1.18968e-53
ENSMUSG00000022090	Pdlim2	-1.40426	9.83859e-06
ENSMUSG00000022091	Sorbs3	-1.00426	8.58306e-07
ENSMUSG00000022098	Bmp1	-0.857887	1.41749e-25
ENSMUSG00000022101	Fgf17	-0.835823	1.61014e-06
ENSMUSG00000022102	Dok2	0.67625	0.0324693
ENSMUSG00000022108	Itm2b	-1.01552	5.50241e-132
ENSMUSG00000022113	Trim52	2.77825	3.8688e-06
ENSMUSG00000022122	Ednrb	-2.10055	1.59959e-07
ENSMUSG00000022126	Acod1	-1.54644	4.17796e-07
ENSMUSG00000022146	Osmr	-1.82854	1.14247e-56
ENSMUSG00000022197	Pdzd2	-1.43291	3.11295e-12
ENSMUSG00000022199	Slc22a17	-1.10951	6.04229e-05
ENSMUSG00000022206	Npr3	0.738187	0.028201
ENSMUSG00000022208	Jph4	-0.782165	0.0197142
ENSMUSG00000022211	Carmil3	-1.26332	0.0189293
ENSMUSG00000022237	Ankrd33b	2.48589	8.05508e-57
ENSMUSG00000022240	Ctnnd2	1.32806	7.81323e-06
ENSMUSG00000022286	Grhl2	-1.33875	2.21899e-09
ENSMUSG00000022299	Slc25a32	0.640369	9.34051e-05
ENSMUSG00000022303	Dcstamp	1.78635	0.0126187
ENSMUSG00000022309	Angpt1	-2.22868	2.7886e-08
ENSMUSG00000022330	Osr2	-1.28746	0.0376766
ENSMUSG00000022346	Myc	1.20203	3.14564e-23
ENSMUSG00000022353	Mtss1	-0.660186	1.38847e-23
ENSMUSG00000022358	Fbxo32	-1.53664	0.00124289
ENSMUSG00000022361	Zhx1	-0.852634	2.6018e-05
ENSMUSG00000022371	Col14a1	-2.60109	2.64876e-08
ENSMUSG00000022419	Deptor	0.838611	1.92099e-14
ENSMUSG00000022422	Dscc1	0.647795	8.78904e-05
ENSMUSG00000022440	C1qtnf6	-1.20076	2.29827e-05
ENSMUSG00000022454	Nell2	-1.70865	4.28254e-05
ENSMUSG00000022462	Slc38a2	-0.928111	2.43863e-97
ENSMUSG00000022469	Rapgef3	0.742631	0.00598147
ENSMUSG00000022475	Hdac7	-0.953055	9.89581e-08
ENSMUSG00000022483	Col2a1	-1.51379	2.02653e-05
ENSMUSG00000022484	Hoxc10	-1.24222	0.00574808
ENSMUSG00000022489	Pde1b	-1.70965	1.1286e-12
ENSMUSG00000022490	Ppp1r1a	-3.41659	3.52181e-20
ENSMUSG00000022519	Srl	0.666151	1.13065e-08
ENSMUSG00000022548	Apod	-2.44259	3.70514e-79
ENSMUSG00000022564	Grina	-0.898713	3.67476e-27
ENSMUSG00000022575	Gsdmd	-0.925789	2.20781e-06
ENSMUSG00000022587	Ly6e	-1.09911	2.83323e-125
ENSMUSG00000022594	Lynx1	-1.18627	7.01781e-06
ENSMUSG00000022610	Mapk12	-0.918154	0.00366778
ENSMUSG00000022617	Chkb	-0.756895	2.35494e-05
ENSMUSG00000022619	Mapk8ip2	-1.37898	0.000656748
ENSMUSG00000022620	Arsa	-0.838073	4.61848e-08
ENSMUSG00000022629	Kif21a	-1.26631	4.90797e-05
ENSMUSG00000022665	Ccdc80	-1.18838	5.17982e-45
ENSMUSG00000022676	Snai2	-0.94212	0.00199634
ENSMUSG00000022686	B3gnt5	0.849654	1.65541e-11
ENSMUSG00000022742	Cpox	0.707881	4.57702e-11
ENSMUSG00000022750	Klhl22	0.853367	2.79855e-31
ENSMUSG00000022754	Tmem45a	0.90518	2.58738e-05
ENSMUSG00000022758	P2rx6	-2.40592	0.0036242
ENSMUSG00000022793	B4galt4	-0.992359	0.0294809
ENSMUSG00000022816	Fstl1	-1.0979	1.556e-136
ENSMUSG00000022817	Itgb5	-1.16967	2.94118e-53
ENSMUSG00000022863	Btg3	1.01961	9.51233e-09
ENSMUSG00000022867	Usp25	-0.956528	1.93258e-14
ENSMUSG00000022871	Fetub	1.26949	1.0411e-06
ENSMUSG00000022883	Robo1	-0.674127	8.61338e-06
ENSMUSG00000022887	Masp1	-0.680291	0.000340169
ENSMUSG00000022892	App	-1.1696	4.03478e-107
ENSMUSG00000022893	Adamts1	-1.3527	8.35656e-18
ENSMUSG00000022894	Adamts5	-3.25048	2.38656e-60
ENSMUSG00000022899	Slc15a2	-1.77483	5.88103e-08
ENSMUSG00000022912	Pros1	-0.730377	5.72001e-11
ENSMUSG00000022947	Cbr3	0.819533	2.36857e-07
ENSMUSG00000022951	Rcan1	-0.731677	6.72386e-10
ENSMUSG00000022952	Runx1	-0.766828	0.000442782
ENSMUSG00000022964	Tmem50b	0.708635	5.32964e-05
ENSMUSG00000022969	Il10rb	-0.610528	0.0102426
ENSMUSG00000022971	Ifnar2	-0.762941	3.1135e-06
ENSMUSG00000022994	Adcy6	-0.747568	8.46776e-05
ENSMUSG00000022995	Enah	-0.789833	2.28675e-93
ENSMUSG00000023032	Slc4a8	-0.608682	0.00105628
ENSMUSG00000023033	Scn8a	-1.14586	0.000391221
ENSMUSG00000023043	Krt18	1.24784	0.00010907
ENSMUSG00000023046	Igfbp6	-3.4065	1.22219e-17
ENSMUSG00000023064	Sncg	-1.13733	3.93856e-05
ENSMUSG00000023088	Abcc1	0.737727	2.8788e-20
ENSMUSG00000023092	Fhl1	-0.760637	0.000210009
ENSMUSG00000023186	Vwa5a	-0.956734	1.39612e-20
ENSMUSG00000023191	P3h3	-1.28484	2.63428e-16
ENSMUSG00000023206	Il15ra	-2.19322	6.98577e-07
ENSMUSG00000023224	Serping1	-2.71545	1.85016e-60
ENSMUSG00000023249	Parp3	-1.20296	1.35596e-12
ENSMUSG00000023341	Mx2	-1.08152	6.82678e-15
ENSMUSG00000023367	Tmem176a	-2.26256	2.27034e-19
ENSMUSG00000023393	Slc17a9	0.702061	3.7543e-05
ENSMUSG00000023403	Stk31	0.614787	0.000524846
ENSMUSG00000023411	Nfatc4	-0.899057	1.2779e-09
ENSMUSG00000023456	Tpi1	1.06649	2.30791e-140
ENSMUSG00000023467	Tulp2	1.09918	0.00109113
ENSMUSG00000023473	Celsr3	-1.24198	1.58153e-12
ENSMUSG00000023764	Sfi1	-1.72066	3.55277e-17
ENSMUSG00000023805	Synj2	-0.665507	0.00320581
ENSMUSG00000023827	Agpat4	-0.782246	3.25791e-05
ENSMUSG00000023861	Mpc1	1.52348	9.69046e-19
ENSMUSG00000023886	Smoc2	-2.46815	1.04967e-10
ENSMUSG00000023902	Zscan10	-0.65464	2.2554e-26
ENSMUSG00000023903	Mmp25	-2.60531	4.70177e-06
ENSMUSG00000023906	Cldn6	-0.85025	0.00505307
ENSMUSG00000023931	Efhb	-1.0769	0.00547901
ENSMUSG00000023942	Slc29a1	0.831371	3.01312e-82
ENSMUSG00000023951	Vegfa	1.25522	1.98808e-30
ENSMUSG00000023964	Calcr	-2.99317	0.000646276
ENSMUSG00000024013	Fgd2	-1.38475	0.00129321
ENSMUSG00000024014	Pim1	1.3452	1.02018e-53
ENSMUSG00000024026	Glo1	0.601075	2.10692e-16
ENSMUSG00000024030	Abcg1	-1.20808	7.8679e-13
ENSMUSG00000024039	Cbs	1.00969	1.24695e-06
ENSMUSG00000024053	Emilin2	-0.604638	0.00119132
ENSMUSG00000024065	Ehd3	-1.59498	2.80212e-05
ENSMUSG00000024066	Xdh	-1.19302	6.13712e-32
ENSMUSG00000024087	Cyp1b1	-2.05941	9.88928e-70
ENSMUSG00000024143	Rhoq	-0.895571	2.28228e-12
ENSMUSG00000024164	C3	-3.96837	4.34248e-114
ENSMUSG00000024165	Jpt2	0.614099	7.6597e-31
ENSMUSG00000024177	Nme4	0.816753	9.62936e-18
ENSMUSG00000024180	Pgap6	0.960075	1.44247e-27
ENSMUSG00000024186	Rgs11	1.57179	8.30164e-06
ENSMUSG00000024190	Dusp1	1.49485	6.343e-40
ENSMUSG00000024235	Map3k8	-1.41515	0.000132566
ENSMUSG00000024236	Svil	-1.165	6.58353e-21
ENSMUSG00000024247	Pkdcc	-0.653249	0.0482812
ENSMUSG00000024266	Adad2	1.23579	0.000294148
ENSMUSG00000024295	Cyp4f41-ps	0.973115	0.0406408
ENSMUSG00000024302	Dtna	-0.640007	0.0047083
ENSMUSG00000024308	Tapbp	-0.987309	5.53472e-53
ENSMUSG00000024313	Mep1b	-2.07874	5.37899e-24
ENSMUSG00000024325	Ring1	-0.629325	0.00105733
ENSMUSG00000024338	Psmb8	-1.80699	3.00156e-31
ENSMUSG00000024339	Tap2	-1.90654	5.98741e-27
ENSMUSG00000024352	Spata24	1.33272	2.37317e-05
ENSMUSG00000024371	C2	-1.16834	2.34155e-07
ENSMUSG00000024378	Stard4	1.35085	1.38624e-73
ENSMUSG00000024381	Bin1	1.15978	5.1026e-15
ENSMUSG00000024391	Apom	1.052	0.023843
ENSMUSG00000024397	Aif1	-0.755021	0.0337192
ENSMUSG00000024401	Tnf	-1.3071	0.00412373
ENSMUSG00000024420	Zfp521	-1.80793	2.21445e-10
ENSMUSG00000024427	Spry4	0.739413	5.10361e-33
ENSMUSG00000024451	Arap3	-0.641881	0.0231748
ENSMUSG00000024459	H2-M5	0.631515	1.51973e-09
ENSMUSG00000024485	Slc4a9	4.40264	0.00540889
ENSMUSG00000024486	Hbegf	1.78499	1.04383e-23
ENSMUSG00000024501	Dpysl3	-1.09764	9.24729e-22
ENSMUSG00000024502	Jakmip2	-3.25949	0.000512384
ENSMUSG00000024503	Spink1	-2.07548	0.0152002
ENSMUSG00000024526	Cidea	2.81977	0.0263053
ENSMUSG00000024529	Lox	-1.40674	4.43876e-135
ENSMUSG00000024538	Ppic	0.704929	1.11071e-10
ENSMUSG00000024548	Setbp1	-0.834223	0.000743096
ENSMUSG00000024558	Mapk4	0.854126	2.55879e-08
ENSMUSG00000024578	Il17b	-5.96092	0.000381458
ENSMUSG00000024594	Prrc1	0.639341	3.04894e-21
ENSMUSG00000024597	Slc12a2	-0.72642	7.0635e-12
ENSMUSG00000024598	Fbn2	-1.38738	1.06559e-08
ENSMUSG00000024617	Camk2a	1.7597	1.2599e-05
ENSMUSG00000024619	Cdx1	8.22333	4.66302e-22
ENSMUSG00000024620	Pdgfrb	-1.52237	1.7054e-41
ENSMUSG00000024621	Csf1r	-0.929387	7.80353e-09
ENSMUSG00000024659	Anxa1	-0.778563	7.89337e-23
ENSMUSG00000024663	Rab3il1	-1.57367	5.87479e-11
ENSMUSG00000024664	Fads3	-0.765086	0.001218
ENSMUSG00000024665	Fads2	0.687888	1.42251e-25
ENSMUSG00000024671	NA	-0.967828	0.00605264
ENSMUSG00000024675	Ms4a4c	-2.04017	6.51185e-07
ENSMUSG00000024677	Ms4a6b	-0.67259	0.0143254
ENSMUSG00000024678	Ms4a4d	-2.83075	3.12786e-20
ENSMUSG00000024679	Ms4a6d	-0.661514	1.62857e-05
ENSMUSG00000024691	Fam111a	0.85279	1.05988e-29
ENSMUSG00000024713	Pcsk5	-1.18194	0.0171638
ENSMUSG00000024736	Tmem132a	-0.796305	3.77574e-12
ENSMUSG00000024738	Pga5	-1.68526	0.00781506
ENSMUSG00000024743	Syt7	-1.25753	0.000159496
ENSMUSG00000024766	Lipo3	-0.602711	0.00707517
ENSMUSG00000024778	Fas	-1.17629	0.000166842
ENSMUSG00000024781	Lipa	-0.662725	1.43774e-14
ENSMUSG00000024799	Tm7sf2	1.33849	7.877e-19
ENSMUSG00000024810	Il33	2.7319	1.10381e-19
ENSMUSG00000024818	Slc25a45	-1.52434	0.000484152
ENSMUSG00000024837	Dmrt1	2.03722	1.74371e-43
ENSMUSG00000024851	Pitpnm1	-0.806055	0.000142977
ENSMUSG00000024867	Pip5k1b	1.11752	1.87985e-05
ENSMUSG00000024868	Dkk1	5.49017	0.000904173
ENSMUSG00000024887	Asah2	-0.88333	0.000174665
ENSMUSG00000024897	Apba1	-1.38472	0.00161981
ENSMUSG00000024900	Cpt1a	-0.603657	1.75164e-24
ENSMUSG00000024909	Efemp2	-0.945875	9.70896e-20
ENSMUSG00000024921	Smarca2	-1.48446	6.77021e-13
ENSMUSG00000024927	Rela	-0.614198	1.13712e-07
ENSMUSG00000024935	Slc1a1	-0.953824	0.0380013
ENSMUSG00000024940	Ltbp3	-1.09086	2.22377e-16
ENSMUSG00000024975	Pdcd4	-0.767814	1.15902e-06
ENSMUSG00000024981	Acsl5	-0.671603	6.19674e-05
ENSMUSG00000024989	Cep55	0.952428	1.84942e-36
ENSMUSG00000024998	Plce1	-1.69893	1.47102e-30
ENSMUSG00000025017	Pik3ap1	-0.89647	8.45395e-10
ENSMUSG00000025037	Maoa	0.905857	1.29964e-16
ENSMUSG00000025038	Efhc2	0.903806	0.0003719
ENSMUSG00000025044	Msr1	0.695567	0.00512584
ENSMUSG00000025068	Gsto1	-0.615414	1.8257e-08
ENSMUSG00000025083	Afap1l2	-0.766215	0.042381
ENSMUSG00000025085	Ablim1	-1.40436	3.29326e-10
ENSMUSG00000025089	Gfra1	-2.6484	2.15902e-10
ENSMUSG00000025092	Hspa12a	-0.946978	0.000120514
ENSMUSG00000025102	3110040N11Rik	0.711598	0.000408498
ENSMUSG00000025103	Btbd1	0.750762	4.31552e-18
ENSMUSG00000025153	Fasn	0.608581	2.77617e-123
ENSMUSG00000025161	Slc16a3	1.48725	2.90143e-62
ENSMUSG00000025185	Loxl4	-0.724452	0.0270808
ENSMUSG00000025202	Scd3	1.03254	0.00812835
ENSMUSG00000025203	Scd2	1.72445	0
ENSMUSG00000025221	Kcnip2	1.3057	0.00129521
ENSMUSG00000025225	Nfkb2	-0.720373	6.44372e-06
ENSMUSG00000025232	Hexa	-0.664259	7.582e-23
ENSMUSG00000025255	Zfhx4	-1.2642	1.40247e-09
ENSMUSG00000025265	Fgd1	-0.723899	1.33176e-30
ENSMUSG00000025268	Maged2	-0.717352	2.02534e-08
ENSMUSG00000025321	Itgb8	-1.58284	0.0133661
ENSMUSG00000025324	Atp10a	-0.690802	0.000967638
ENSMUSG00000025348	Itga7	-0.998977	0.000154555
ENSMUSG00000025352	Gdf11	-0.841779	0.000945365
ENSMUSG00000025355	Mmp19	-1.00539	2.51656e-09
ENSMUSG00000025359	Pmel	0.72209	0.000928533
ENSMUSG00000025370	Cdh9	-5.05616	9.19018e-08
ENSMUSG00000025383	Il23a	1.65255	0.00937584
ENSMUSG00000025407	Gli1	-1.03563	1.68057e-05
ENSMUSG00000025427	Rnf165	-0.855335	1.27815e-07
ENSMUSG00000025429	Pstpip2	1.14098	7.38749e-05
ENSMUSG00000025473	Adam8	0.651344	6.24308e-10
ENSMUSG00000025486	Sirt3	0.612147	0.00104832
ENSMUSG00000025491	Ifitm1	-1.13128	1.02208e-14
ENSMUSG00000025492	Ifitm3	-1.18256	3.20515e-171
ENSMUSG00000025498	Irf7	-1.21279	1.82942e-71
ENSMUSG00000025505	Tmem80	-0.75836	0.0359086
ENSMUSG00000025515	Muc2	2.33231	0.00557455
ENSMUSG00000025537	Phkg1	1.05127	0.0012952
ENSMUSG00000025557	Slc15a1	1.41715	5.54284e-08
ENSMUSG00000025579	Gaa	-0.602098	7.20432e-16
ENSMUSG00000025584	Pde8a	0.619357	3.26397e-05
ENSMUSG00000025665	Rps6ka6	0.755266	1.91014e-25
ENSMUSG00000025726	Slc28a1	1.07633	1.75263e-08
ENSMUSG00000025732	Mcrip2	1.24807	4.17973e-06
ENSMUSG00000025743	Sdc3	-0.917738	1.88254e-47
ENSMUSG00000025776	Crispld1	-2.16276	0.000485133
ENSMUSG00000025780	Itih5	-1.80334	0.00516235
ENSMUSG00000025790	Slco3a1	-1.67143	7.24368e-09
ENSMUSG00000025804	Ccr1	2.87818	1.71019e-06
ENSMUSG00000025810	Nrp1	-0.758134	4.3596e-07
ENSMUSG00000025813	Homer2	0.99363	3.84593e-06
ENSMUSG00000025854	Fam20c	-0.7073	2.43714e-07
ENSMUSG00000025856	Pdgfa	1.02761	4.20146e-23
ENSMUSG00000025867	Cplx2	-2.00134	2.44976e-07
ENSMUSG00000025887	Casp12	-2.09866	4.51818e-12
ENSMUSG00000025888	Casp1	-0.786324	0.0167962
ENSMUSG00000025892	Gria4	-2.08248	0.000961214
ENSMUSG00000025902	Sox17	5.7614	0.000684171
ENSMUSG00000025927	Tfap2b	-2.39682	0.00981175
ENSMUSG00000025930	Msc	-1.92811	4.55977e-12
ENSMUSG00000025931	Paqr8	-1.49509	8.36676e-09
ENSMUSG00000025932	Eya1	-0.920323	0.00137054
ENSMUSG00000025938	Slco5a1	0.748346	0.014107
ENSMUSG00000025969	Nrp2	-0.893424	8.00919e-23
ENSMUSG00000025991	Cps1	-1.1168	0.0257803
ENSMUSG00000026029	Casp8	-0.886854	4.17324e-07
ENSMUSG00000026031	Cflar	-0.821625	3.95934e-12
ENSMUSG00000026042	Col5a2	-1.42654	7.50371e-179
ENSMUSG00000026043	Col3a1	-2.28331	0
ENSMUSG00000026072	Il1r1	-1.34256	1.06535e-12
ENSMUSG00000026080	Chst10	-0.85456	0.014895
ENSMUSG00000026102	Inpp1	-1.36703	6.25715e-05
ENSMUSG00000026117	Zap70	2.26701	1.68343e-05
ENSMUSG00000026121	Sema4c	-1.0331	7.42748e-05
ENSMUSG00000026123	Plekhb2	-0.768259	2.66844e-13
ENSMUSG00000026126	Ptpn18	-1.62012	0.000406718
ENSMUSG00000026134	Prim2	0.606544	7.15106e-12
ENSMUSG00000026166	Ccl20	-1.58491	0.0263499
ENSMUSG00000026185	Igfbp5	-2.34116	3.9005e-30
ENSMUSG00000026199	Ankzf1	0.85493	4.67289e-11
ENSMUSG00000026208	Des	1.01976	8.80757e-08
ENSMUSG00000026211	Obsl1	-0.828278	3.78922e-09
ENSMUSG00000026222	Sp100	-1.61875	2.15455e-31
ENSMUSG00000026228	Htr2b	1.34571	0.0132091
ENSMUSG00000026235	Epha4	-0.654102	1.26371e-17
ENSMUSG00000026249	Serpine2	-0.657026	4.9806e-18
ENSMUSG00000026255	Efhd1	-3.78757	2.11549e-11
ENSMUSG00000026278	Bok	0.809683	1.40813e-05
ENSMUSG00000026303	Mlph	-0.86288	0.0483098
ENSMUSG00000026321	Tnfrsf11a	-0.978396	0.00161545
ENSMUSG00000026335	Pam	-1.02494	3.44206e-18
ENSMUSG00000026360	Rgs2	-0.661578	0.0491589
ENSMUSG00000026365	Cfh	-1.09383	0.000483212
ENSMUSG00000026380	Tfcp2l1	1.34273	2.99162e-208
ENSMUSG00000026389	Steap3	-0.906628	1.77514e-18
ENSMUSG00000026390	Marco	0.857995	8.20514e-08
ENSMUSG00000026395	Ptprc	-0.631768	0.00350522
ENSMUSG00000026399	Cd55	-0.746946	1.43028e-05
ENSMUSG00000026430	Rassf5	-0.801802	0.0281467
ENSMUSG00000026435	Slc45a3	1.13178	0.00122155
ENSMUSG00000026442	Nfasc	-1.30674	0.000126051
ENSMUSG00000026466	Tor1aip1	-0.782152	6.1396e-14
ENSMUSG00000026475	Rgs16	1.02507	0.000265599
ENSMUSG00000026482	Rgl1	-0.876923	3.71936e-06
ENSMUSG00000026494	Kif26b	-1.12101	1.02117e-08
ENSMUSG00000026523	Wdr64	-1.23495	0.000669023
ENSMUSG00000026535	Ifi202b	-1.28221	2.22496e-42
ENSMUSG00000026536	Ifi211	-1.07764	9.88451e-07
ENSMUSG00000026564	Dusp27	-1.12537	2.4026e-42
ENSMUSG00000026574	Dpt	-2.0901	8.36354e-29
ENSMUSG00000026614	Slc30a10	4.28942	0.00314698
ENSMUSG00000026620	Mark1	-0.708606	0.00135625
ENSMUSG00000026626	Ppp2r5a	0.792125	2.94026e-37
ENSMUSG00000026640	Plxna2	-0.957601	1.60658e-05
ENSMUSG00000026656	Fcgr2b	1.20896	1.07762e-05
ENSMUSG00000026675	Hsd17b7	0.631394	7.90714e-07
ENSMUSG00000026676	Ccdc3	1.39181	9.19093e-16
ENSMUSG00000026688	Mgst3	-1.02311	2.20419e-07
ENSMUSG00000026726	Cubn	2.38596	2.28821e-08
ENSMUSG00000026737	Pip4k2a	-0.638367	3.84836e-05
ENSMUSG00000026739	Bmi1	-0.741412	1.66739e-06
ENSMUSG00000026748	Plxdc2	-2.11053	9.32183e-38
ENSMUSG00000026764	Kif5c	-0.855112	3.09692e-07
ENSMUSG00000026786	Apbb1ip	-0.770232	5.83666e-05
ENSMUSG00000026821	Ralgds	-0.656615	5.86042e-07
ENSMUSG00000026824	Kcnj3	-2.31658	2.62474e-16
ENSMUSG00000026827	Gpd2	0.666416	6.60093e-26
ENSMUSG00000026833	Olfm1	-0.739527	0.00626967
ENSMUSG00000026837	Col5a1	-1.25476	3.27061e-205
ENSMUSG00000026872	Zeb2	-0.742233	3.35175e-09
ENSMUSG00000026879	Gsn	-1.14607	4.36713e-68
ENSMUSG00000026896	Ifih1	-1.3102	3.19541e-23
ENSMUSG00000026930	Gpsm1	-0.830568	0.000520423
ENSMUSG00000026932	Nacc2	-0.662849	0.000211437
ENSMUSG00000026941	Mamdc4	-0.718275	0.0405179
ENSMUSG00000026946	Nmi	-1.01226	0.000348713
ENSMUSG00000026950	Neb	-2.06268	8.65568e-05
ENSMUSG00000026956	Uap1l1	-0.918894	1.56162e-15
ENSMUSG00000026959	Grin1	0.730677	0.00282194
ENSMUSG00000026976	Pax8	-0.861538	0.0461321
ENSMUSG00000026979	Psd4	-0.612855	0.0490961
ENSMUSG00000026980	Ly75	1.27698	1.5224e-49
ENSMUSG00000026981	Il1rn	0.847798	1.88667e-05
ENSMUSG00000027001	Dusp19	0.662301	0.00269039
ENSMUSG00000027022	Xirp2	-1.33258	0.0142773
ENSMUSG00000027068	Dhrs9	1.54311	1.08027e-05
ENSMUSG00000027070	Lrp2	-2.1119	7.38016e-117
ENSMUSG00000027075	Slc43a1	1.12548	3.0009e-08
ENSMUSG00000027078	Ube2l6	-0.982012	1.40532e-09
ENSMUSG00000027102	Hoxd8	-1.89231	0.00130353
ENSMUSG00000027107	Chrna1	3.86376	0.00894069
ENSMUSG00000027168	Pax6	-3.96376	1.45146e-29
ENSMUSG00000027171	Prrg4	-1.01498	6.53808e-07
ENSMUSG00000027188	Pamr1	-3.40547	5.52263e-14
ENSMUSG00000027189	Trim44	1.00055	9.36534e-37
ENSMUSG00000027194	Ttc17	-1.02711	6.63808e-10
ENSMUSG00000027195	Hsd17b12	0.604036	4.35454e-16
ENSMUSG00000027200	Sema6d	0.982587	0.00839633
ENSMUSG00000027204	Fbn1	-1.43724	1.73149e-108
ENSMUSG00000027208	Fgf7	-2.32268	3.41766e-09
ENSMUSG00000027220	Syt13	-2.10454	2.72632e-14
ENSMUSG00000027230	Creb3l1	-1.11072	3.49399e-16
ENSMUSG00000027233	Patl2	-0.771411	0.0392007
ENSMUSG00000027313	Chac1	-1.69935	9.85633e-08
ENSMUSG00000027315	Spint1	0.649171	4.4124e-10
ENSMUSG00000027317	Ppp1r14d	1.65443	0.0011922
ENSMUSG00000027318	Adam33	-1.37099	1.00707e-05
ENSMUSG00000027322	Siglec1	-1.01458	5.65025e-16
ENSMUSG00000027329	Spef1	-0.741485	0.0429625
ENSMUSG00000027347	Rasgrp1	1.30362	0.000315218
ENSMUSG00000027359	Slc27a2	-1.90085	2.15055e-29
ENSMUSG00000027371	Fahd2a	0.785987	0.00585537
ENSMUSG00000027401	Tgm3	1.79647	5.44495e-06
ENSMUSG00000027408	Cpxm1	-0.886265	1.95476e-13
ENSMUSG00000027420	Bfsp1	-2.0547	0.0054801
ENSMUSG00000027447	Cst3	-0.622063	3.68422e-15
ENSMUSG00000027452	Acss1	-1.32051	2.88629e-11
ENSMUSG00000027456	Sdcbp2	2.14995	7.93576e-06
ENSMUSG00000027463	Slc52a3	0.642288	0.000653565
ENSMUSG00000027487	Cdk5rap1	0.728921	1.8968e-06
ENSMUSG00000027508	Pag1	-0.770865	0.0165591
ENSMUSG00000027514	Zbp1	-1.39944	7.09501e-33
ENSMUSG00000027520	Zdbf2	0.650289	2.72234e-29
ENSMUSG00000027544	Nfatc2	-0.652117	0.00934688
ENSMUSG00000027562	Car2	-0.802925	8.95582e-26
ENSMUSG00000027574	Nkain4	-2.65933	4.54373e-06
ENSMUSG00000027583	Zbtb46	0.7056	0.0457588
ENSMUSG00000027646	Src	0.703174	6.09529e-17
ENSMUSG00000027656	Ccn5	-2.30021	1.19522e-33
ENSMUSG00000027660	Skil	0.675077	4.9918e-15
ENSMUSG00000027737	Slc7a11	2.88728	1.78714e-18
ENSMUSG00000027750	Postn	-0.602569	4.03527e-22
ENSMUSG00000027794	Sohlh2	-0.877178	1.4738e-10
ENSMUSG00000027796	Smad9	1.90452	0.031843
ENSMUSG00000027797	Dclk1	-1.83041	1.2404e-18
ENSMUSG00000027799	Nbea	-0.892863	1.81059e-06
ENSMUSG00000027820	Mme	-0.764673	4.36022e-10
ENSMUSG00000027832	Ptx3	-2.80963	1.49259e-43
ENSMUSG00000027834	Serpini1	-0.827688	0.00963741
ENSMUSG00000027848	Olfml3	-1.07081	8.53491e-09
ENSMUSG00000027858	Tspan2	-2.34721	3.38474e-10
ENSMUSG00000027868	Tbx15	-1.64172	4.17047e-15
ENSMUSG00000027907	S100a11	-0.792619	6.57025e-16
ENSMUSG00000027931	Npr1	0.759077	7.18497e-05
ENSMUSG00000027952	Pmvk	0.749627	8.18975e-16
ENSMUSG00000027962	Vcam1	-1.1824	8.11291e-22
ENSMUSG00000027966	Col11a1	-0.913399	1.90875e-07
ENSMUSG00000027984	Hadh	-0.711934	6.19551e-27
ENSMUSG00000027985	Lef1	1.25632	4.15123e-12
ENSMUSG00000027993	Trim2	-1.65862	1.4625e-75
ENSMUSG00000027995	Tlr2	-1.93972	7.05296e-30
ENSMUSG00000027996	Sfrp2	-2.79864	5.21174e-56
ENSMUSG00000027999	Pla2g12a	0.932134	1.46542e-09
ENSMUSG00000028015	Ctso	-0.81894	0.00522107
ENSMUSG00000028019	Pdgfc	-0.692564	0.000679968
ENSMUSG00000028036	Ptgfr	-2.62327	0.00012982
ENSMUSG00000028037	Ifi44	-1.48521	2.81864e-37
ENSMUSG00000028080	Lrba	0.608855	1.77804e-10
ENSMUSG00000028111	Ctsk	-0.957073	2.64716e-16
ENSMUSG00000028125	Abca4	-1.19193	0.0318439
ENSMUSG00000028149	Rap1gds1	0.667713	1.99195e-13
ENSMUSG00000028158	Mttp	0.633006	0.0237534
ENSMUSG00000028167	Bdh2	0.898143	0.000249209
ENSMUSG00000028173	Wls	-0.693516	4.25177e-10
ENSMUSG00000028179	Cth	0.737876	0.000331217
ENSMUSG00000028194	Ddah1	1.85261	5.07678e-151
ENSMUSG00000028197	Col24a1	-1.60289	0.000484369
ENSMUSG00000028212	Ccne2	0.965355	3.25316e-11
ENSMUSG00000028226	Mmp16	-0.916869	0.0259199
ENSMUSG00000028238	Atp6v0d2	0.620319	0.00146002
ENSMUSG00000028251	Tstd3	0.657031	8.29301e-05
ENSMUSG00000028268	Gbp3	-1.37497	1.60736e-33
ENSMUSG00000028270	Gbp2	-2.04256	3.24456e-52
ENSMUSG00000028289	Epha7	1.91047	3.15423e-17
ENSMUSG00000028300	C9orf72	0.609507	0.000342406
ENSMUSG00000028369	Svep1	-3.03657	6.71522e-45
ENSMUSG00000028370	Pappa	-0.660825	9.15656e-05
ENSMUSG00000028378	Ptgr1	0.689035	3.91158e-09
ENSMUSG00000028402	Mpdz	-0.936666	4.23076e-09
ENSMUSG00000028434	Epb41l4b	1.36708	1.18815e-12
ENSMUSG00000028435	Aqp3	-0.621458	2.05723e-05
ENSMUSG00000028443	Nudt2	0.756085	3.30215e-05
ENSMUSG00000028445	Enho	-0.694202	0.0455545
ENSMUSG00000028458	Tesk1	-0.908999	3.35394e-06
ENSMUSG00000028459	Cd72	-1.03348	9.48819e-05
ENSMUSG00000028467	Gba2	-0.690089	7.6492e-06
ENSMUSG00000028469	Npr2	-0.803532	7.73939e-05
ENSMUSG00000028488	Sh3gl2	0.875658	1.6978e-15
ENSMUSG00000028494	Plin2	-0.610764	1.52139e-27
ENSMUSG00000028497	Hacd4	-0.784183	5.63501e-05
ENSMUSG00000028517	Plpp3	-1.24222	5.52656e-27
ENSMUSG00000028518	Prkaa2	0.969464	2.23422e-09
ENSMUSG00000028524	Sgip1	-1.30602	0.014846
ENSMUSG00000028525	Pde4b	-2.36447	3.90693e-05
ENSMUSG00000028527	Ak4	1.50583	1.13311e-103
ENSMUSG00000028542	Slc6a9	-1.19144	7.42748e-05
ENSMUSG00000028565	Nfia	-1.44668	7.88985e-06
ENSMUSG00000028571	Cyp2j13	-1.36955	0.0236011
ENSMUSG00000028591	Pramel13	1.0448	4.15123e-12
ENSMUSG00000028597	Gpx7	-0.791435	0.000238928
ENSMUSG00000028600	Podn	-2.38904	1.16492e-06
ENSMUSG00000028601	Echdc2	0.653237	1.94501e-09
ENSMUSG00000028613	Lrp8	1.71179	2.36942e-31
ENSMUSG00000028640	Tfap2c	-1.08582	5.65073e-29
ENSMUSG00000028645	Slc2a1	0.86819	1.11715e-93
ENSMUSG00000028646	Rragc	-0.657793	1.59871e-12
ENSMUSG00000028683	Eif2b3	0.639489	5.70734e-12
ENSMUSG00000028760	Eif4g3	-1.64112	1.30753e-118
ENSMUSG00000028763	Hspg2	-0.902707	1.43377e-171
ENSMUSG00000028766	Alpl	0.8692	9.1506e-66
ENSMUSG00000028773	Fabp3	-1.74588	1.10899e-75
ENSMUSG00000028776	Tinagl1	-0.61608	0.00709503
ENSMUSG00000028782	Adgrb2	1.10919	5.87475e-12
ENSMUSG00000028795	Ccdc28b	1.0026	0.00186509
ENSMUSG00000028825	Rhd	1.73624	0.0118966
ENSMUSG00000028832	Stmn1	-0.842366	3.93911e-51
ENSMUSG00000028849	Map7d1	-0.762589	7.64489e-23
ENSMUSG00000028859	Csf3r	-1.08135	0.00714757
ENSMUSG00000028864	Hgf	-0.957363	0.0323287
ENSMUSG00000028893	Sesn2	-0.615375	8.41226e-20
ENSMUSG00000028917	Plekhm2	-0.767568	6.41328e-10
ENSMUSG00000028926	Cdk14	-0.692546	0.00482071
ENSMUSG00000028927	Padi2	-1.34057	0.000315688
ENSMUSG00000028931	Kcnab2	-0.711859	0.0141564
ENSMUSG00000028946	Hes3	-3.97055	1.1836e-06
ENSMUSG00000028977	Casz1	-0.812536	5.11836e-05
ENSMUSG00000028978	Nos3	1.6494	7.862e-08
ENSMUSG00000028982	Slc25a33	0.649362	0.000209723
ENSMUSG00000028989	Angptl7	-2.83358	4.56181e-07
ENSMUSG00000029005	Draxin	-1.06303	0.00332594
ENSMUSG00000029009	Mthfr	-0.792021	1.78661e-19
ENSMUSG00000029022	Miip	-0.883725	7.50647e-07
ENSMUSG00000029026	Trp73	-1.23945	0.000273928
ENSMUSG00000029033	Acap3	-0.68247	8.55986e-07
ENSMUSG00000029061	Mmp23	-1.36999	3.68662e-05
ENSMUSG00000029070	Mxra8	-1.02214	1.22686e-13
ENSMUSG00000029082	Bst1	-0.835032	0.00536607
ENSMUSG00000029096	Htra3	-2.44007	1.03606e-11
ENSMUSG00000029121	Crmp1	-1.05123	4.3056e-23
ENSMUSG00000029122	Evc	-1.18128	2.10653e-19
ENSMUSG00000029154	Cwh43	1.69538	0.0119526
ENSMUSG00000029162	Khk	-0.765346	0.0124541
ENSMUSG00000029163	Emilin1	-0.899315	6.4223e-15
ENSMUSG00000029166	Mapre3	-0.7433	0.00606025
ENSMUSG00000029168	Dpysl5	-1.08822	1.26681e-06
ENSMUSG00000029185	Fam114a1	-0.840348	2.05154e-06
ENSMUSG00000029201	Ugdh	0.746663	9.63176e-18
ENSMUSG00000029205	Chrna9	0.706422	0.00945078
ENSMUSG00000029231	Pdgfra	-1.44793	6.81134e-38
ENSMUSG00000029287	Tgfbr3	-1.66088	8.55995e-25
ENSMUSG00000029298	Gbp9	-1.87491	2.17386e-48
ENSMUSG00000029311	Hsd17b11	-0.869778	3.22157e-17
ENSMUSG00000029312	Klhl8	-0.616504	2.18097e-06
ENSMUSG00000029314	Gpat3	-1.25838	0.0235168
ENSMUSG00000029322	Plac8	-2.07426	6.48223e-15
ENSMUSG00000029330	Cds1	-1.95733	9.31679e-11
ENSMUSG00000029337	Fgf5	-1.69149	0.0216784
ENSMUSG00000029359	Tesc	1.0618	0.0281973
ENSMUSG00000029371	Cxcl5	-4.38171	2.1021e-92
ENSMUSG00000029373	Pf4	4.1205	1.00539e-21
ENSMUSG00000029376	Mthfd2l	-0.80089	0.0249208
ENSMUSG00000029380	Cxcl1	-3.15123	4.29483e-33
ENSMUSG00000029385	Ccng2	1.2428	1.46441e-11
ENSMUSG00000029417	Cxcl9	-3.28479	5.79251e-11
ENSMUSG00000029420	Rimbp2	0.871771	0.0418205
ENSMUSG00000029428	Stx2	-0.604959	0.000728379
ENSMUSG00000029468	P2rx7	-1.01045	1.87085e-05
ENSMUSG00000029470	P2rx4	-1.0208	1.46867e-14
ENSMUSG00000029471	Camkk2	0.73718	2.35286e-06
ENSMUSG00000029482	Aacs	1.11234	3.89405e-39
ENSMUSG00000029544	Cabp1	0.712833	0.000355681
ENSMUSG00000029552	Tes	1.03368	5.22727e-10
ENSMUSG00000029556	Hnf1a	1.12252	1.78994e-05
ENSMUSG00000029561	Oasl2	-1.20858	1.01901e-69
ENSMUSG00000029570	Lfng	-2.20271	0.00673446
ENSMUSG00000029602	Rasal1	-0.647545	0.0339768
ENSMUSG00000029605	Oas1b	-0.61891	0.00239792
ENSMUSG00000029646	Cdx2	2.18787	0.0223375
ENSMUSG00000029659	Medag	-2.32714	8.52824e-15
ENSMUSG00000029661	Col1a2	-1.37431	0
ENSMUSG00000029675	Eln	-2.55718	0.00217293
ENSMUSG00000029695	Aass	-1.38078	1.57425e-08
ENSMUSG00000029699	Ssc4d	0.84526	0.00154455
ENSMUSG00000029718	Pcolce	-0.731107	1.30149e-33
ENSMUSG00000029722	Agfg2	0.60737	1.86042e-05
ENSMUSG00000029752	Asns	0.828105	3.17297e-80
ENSMUSG00000029765	Plxna4	-0.897533	0.017808
ENSMUSG00000029769	Ccdc136	-0.891149	1.12514e-06
ENSMUSG00000029782	Tmem209	0.654551	3.59873e-17
ENSMUSG00000029790	Cep41	0.713423	2.49725e-05
ENSMUSG00000029798	Herc6	-1.78566	1.99053e-29
ENSMUSG00000029810	Tmem176b	-1.81738	9.90154e-25
ENSMUSG00000029838	Ptn	-3.62624	2.89756e-76
ENSMUSG00000029848	Stra8	0.610509	0.0159104
ENSMUSG00000029859	Epha1	3.24723	7.06202e-26
ENSMUSG00000029860	Zyx	1.00203	5.62023e-27
ENSMUSG00000029911	Ssbp1	0.650498	3.16054e-17
ENSMUSG00000029922	Mkrn1	1.14077	9.47615e-283
ENSMUSG00000030020	Prickle2	-0.861129	0.000295646
ENSMUSG00000030041	M1ap	1.13487	1.583e-07
ENSMUSG00000030067	Foxp1	-0.718527	2.4915e-16
ENSMUSG00000030077	Chl1	-3.31718	5.60525e-07
ENSMUSG00000030103	Bhlhe40	1.07588	4.38066e-24
ENSMUSG00000030111	A2m	0.752727	0.000147559
ENSMUSG00000030123	Plxnd1	-0.609358	8.06075e-08
ENSMUSG00000030142	Clec4e	-0.874677	0.00468095
ENSMUSG00000030157	Clec2d	-1.09711	0.000337499
ENSMUSG00000030170	Wnt5b	3.32454	9.99306e-13
ENSMUSG00000030213	Atf7ip	-0.919141	3.66714e-46
ENSMUSG00000030222	Rerg	2.58468	7.81421e-13
ENSMUSG00000030223	Ptpro	-1.10867	0.000731516
ENSMUSG00000030246	Ldhb	-2.25806	4.58083e-239
ENSMUSG00000030255	Sspn	-1.26679	0.00413568
ENSMUSG00000030257	Srgap3	-1.56049	1.29043e-14
ENSMUSG00000030270	Cpne9	1.52365	2.18025e-05
ENSMUSG00000030283	St8sia1	-2.13661	9.43207e-39
ENSMUSG00000030310	Slc6a1	3.52249	2.16376e-08
ENSMUSG00000030323	Ift122	-0.738454	0.00034237
ENSMUSG00000030339	Ltbr	-1.04073	2.08903e-09
ENSMUSG00000030341	Tnfrsf1a	-1.23538	6.12857e-25
ENSMUSG00000030351	Tspan11	-1.09306	0.000859962
ENSMUSG00000030353	Tead4	1.58047	7.50967e-18
ENSMUSG00000030376	Slc8a2	-0.695119	0.026272
ENSMUSG00000030402	Ppm1n	1.09547	0.00710242
ENSMUSG00000030411	Nova2	-1.65385	5.59353e-09
ENSMUSG00000030413	Pglyrp1	5.88914	3.59389e-08
ENSMUSG00000030428	Ttyh1	-0.983684	4.02899e-08
ENSMUSG00000030431	Tmem238	0.900201	0.000221978
ENSMUSG00000030491	Tdrd12	1.25682	9.95069e-18
ENSMUSG00000030498	Gas2	0.728973	0.000165558
ENSMUSG00000030499	Kctd15	-0.783946	9.42331e-06
ENSMUSG00000030513	Pcsk6	0.708901	2.71501e-12
ENSMUSG00000030519	Apba2	-3.63239	0.0124034
ENSMUSG00000030525	Chrna7	-0.935562	0.0098906
ENSMUSG00000030539	Sema4b	-0.722205	2.02577e-22
ENSMUSG00000030598	Fbxo17	0.856533	0.000199048
ENSMUSG00000030606	Hapln3	3.35216	0.00213288
ENSMUSG00000030630	Fah	0.749663	6.28279e-10
ENSMUSG00000030643	Rab30	-0.859662	0.00180631
ENSMUSG00000030649	Anapc15	0.62642	1.2076e-13
ENSMUSG00000030669	Calca	-0.857258	0.00782014
ENSMUSG00000030671	Pde3b	-0.868887	0.000439596
ENSMUSG00000030672	Mylpf	1.68528	1.07476e-115
ENSMUSG00000030695	Aldoa	1.07918	0
ENSMUSG00000030701	Plekhb1	1.20255	2.18149e-09
ENSMUSG00000030717	Nupr1	-1.06739	2.75184e-15
ENSMUSG00000030742	Lat	1.4935	1.07762e-05
ENSMUSG00000030748	Il4ra	-1.13521	7.46555e-33
ENSMUSG00000030769	Slc5a11	-1.25145	1.06598e-06
ENSMUSG00000030770	Parva	-0.955818	9.61716e-15
ENSMUSG00000030772	Dkk3	-2.39324	4.14734e-37
ENSMUSG00000030798	Cd37	1.15508	2.17941e-13
ENSMUSG00000030822	Prr14	-0.796232	1.42976e-19
ENSMUSG00000030825	Hsd17b14	1.07732	1.43234e-31
ENSMUSG00000030849	Fgfr2	-3.06255	5.97899e-20
ENSMUSG00000030851	Ldhc	-1.07523	0.0494699
ENSMUSG00000030862	Cpxm2	-0.806331	0.0370347
ENSMUSG00000030882	Dnhd1	-0.784573	0.0230539
ENSMUSG00000030921	Trim30a	-1.19872	2.09544e-24
ENSMUSG00000030930	Chst15	-2.53272	6.93777e-17
ENSMUSG00000030934	Oat	1.37846	3.09908e-89
ENSMUSG00000030946	Lhpp	1.83598	4.43936e-54
ENSMUSG00000030956	Fam53b	0.73547	2.33809e-09
ENSMUSG00000031023	Akip1	0.734024	4.38761e-05
ENSMUSG00000031070	Mrgprf	-1.09501	0.00230384
ENSMUSG00000031073	Fgf15	-2.87995	4.25703e-17
ENSMUSG00000031074	Fgf3	1.53135	0.0108798
ENSMUSG00000031077	Fadd	-0.646743	0.00645319
ENSMUSG00000031090	Nadsyn1	0.651391	0.00282128
ENSMUSG00000031129	Slc9a9	-1.16922	0.00117689
ENSMUSG00000031137	Fgf13	1.41783	2.99081e-06
ENSMUSG00000031153	Gripap1	-0.750674	5.68214e-09
ENSMUSG00000031155	Pim2	-1.42819	4.13495e-22
ENSMUSG00000031163	Glod5	-2.35299	0.00238487
ENSMUSG00000031168	Ebp	1.28413	2.5694e-25
ENSMUSG00000031169	Porcn	1.70478	1.43861e-35
ENSMUSG00000031202	Rab39b	-0.945088	0.0421357
ENSMUSG00000031217	Efnb1	-0.693611	0.00191532
ENSMUSG00000031224	Magee2	1.09095	0.0238202
ENSMUSG00000031239	Itm2a	-0.775309	4.3061e-06
ENSMUSG00000031250	Tnmd	-3.07672	0.00196634
ENSMUSG00000031253	Srpx2	-2.27816	2.84486e-11
ENSMUSG00000031258	Xkrx	-0.83443	0.0295608
ENSMUSG00000031273	Col4a6	-0.895553	0.0240204
ENSMUSG00000031274	Col4a5	-1.38795	1.08557e-17
ENSMUSG00000031278	Acsl4	0.690949	2.19445e-17
ENSMUSG00000031289	Il13ra2	-3.5114	0.000480458
ENSMUSG00000031297	Slc7a3	-0.747538	1.1081e-25
ENSMUSG00000031304	Il2rg	-1.12859	0.00104832
ENSMUSG00000031310	Zmym3	0.611178	9.60522e-14
ENSMUSG00000031314	Taf1	0.657492	4.2308e-28
ENSMUSG00000031342	Gpm6b	-2.69061	2.04132e-12
ENSMUSG00000031343	Gabra3	-2.77181	0.00521254
ENSMUSG00000031349	Nsdhl	1.12662	8.10874e-30
ENSMUSG00000031351	Zfp185	1.40941	6.5847e-16
ENSMUSG00000031375	Bgn	-1.0871	4.88322e-155
ENSMUSG00000031379	Pir	0.940603	7.13256e-16
ENSMUSG00000031380	Vegfd	-0.938211	7.01536e-05
ENSMUSG00000031381	Piga	0.983921	1.13991e-19
ENSMUSG00000031383	Dusp9	2.13979	3.09908e-89
ENSMUSG00000031387	Renbp	-0.615368	3.30655e-10
ENSMUSG00000031428	Zcchc18	-1.05632	0.0152372
ENSMUSG00000031431	Tsc22d3	-0.634504	0.00616008
ENSMUSG00000031451	Gas6	-1.63027	2.16852e-126
ENSMUSG00000031461	Myom2	-1.35381	0.00978285
ENSMUSG00000031486	Adgra2	-0.845728	8.01308e-10
ENSMUSG00000031489	Adrb3	-1.22101	8.61516e-23
ENSMUSG00000031504	Rab20	-0.752495	0.0240784
ENSMUSG00000031530	Dusp4	1.02641	3.27206e-08
ENSMUSG00000031538	Plat	-1.03887	5.98795e-12
ENSMUSG00000031548	Sfrp1	-1.6713	8.69614e-82
ENSMUSG00000031549	Ido2	1.67319	0.0155929
ENSMUSG00000031557	Plekha2	1.36275	1.37954e-65
ENSMUSG00000031558	Slit2	-1.47552	7.40249e-26
ENSMUSG00000031570	Plpp5	0.625394	0.000342193
ENSMUSG00000031595	Pdgfrl	-0.640407	0.000760193
ENSMUSG00000031604	Msmo1	1.2543	8.14569e-112
ENSMUSG00000031613	Hpgd	-0.875936	0.0402648
ENSMUSG00000031627	Irf2	-0.694189	0.0163132
ENSMUSG00000031639	Tlr3	-1.67867	1.08268e-14
ENSMUSG00000031647	Mfap3l	-1.33876	6.3248e-07
ENSMUSG00000031651	Triml1	1.00148	2.49509e-46
ENSMUSG00000031673	Cdh11	-1.00276	1.37909e-29
ENSMUSG00000031688	Pou4f2	-1.47567	1.31338e-09
ENSMUSG00000031712	Il15	-0.840218	0.0477254
ENSMUSG00000031722	Hp	-2.28631	0.00702078
ENSMUSG00000031737	Irx5	-1.11225	0.00825314
ENSMUSG00000031740	Mmp2	-1.15463	1.91997e-43
ENSMUSG00000031748	Gnao1	-1.3246	0.0140692
ENSMUSG00000031762	Mt2	1.05819	6.62614e-68
ENSMUSG00000031765	Mt1	0.700975	1.56738e-17
ENSMUSG00000031770	Herpud1	-0.800644	3.10377e-06
ENSMUSG00000031809	1700018B08Rik	1.51206	0.0018656
ENSMUSG00000031824	6430548M08Rik	-0.870586	0.0245125
ENSMUSG00000031825	Crispld2	-1.62606	6.93869e-07
ENSMUSG00000031828	Klhl36	-0.664779	0.00295654
ENSMUSG00000031837	Necab2	1.39409	5.91369e-20
ENSMUSG00000031841	Cdh13	-2.10939	6.21215e-19
ENSMUSG00000031875	Cmtm3	-0.837789	5.1897e-07
ENSMUSG00000031910	Has3	-1.59142	0.00112829
ENSMUSG00000031925	Maml2	-0.765638	0.00829155
ENSMUSG00000031950	Gabarapl2	1.22003	6.91797e-70
ENSMUSG00000031972	Acta1	-2.64579	0.00590001
ENSMUSG00000031987	Egln1	0.693046	3.07598e-14
ENSMUSG00000032006	Pdgfd	-1.05521	0.00406111
ENSMUSG00000032009	Sesn3	-0.627738	0.00325673
ENSMUSG00000032011	Thy1	-0.93051	2.62741e-07
ENSMUSG00000032015	Pou2f3	3.83555	1.04995e-13
ENSMUSG00000032018	Sc5d	0.620093	1.10903e-07
ENSMUSG00000032024	Clmp	-1.03913	6.24305e-06
ENSMUSG00000032059	Alg9	0.6066	8.18045e-06
ENSMUSG00000032060	Cryab	-0.684496	0.00548158
ENSMUSG00000032062	2310030G06Rik	1.32875	0.000207894
ENSMUSG00000032064	Dixdc1	0.892905	7.56233e-08
ENSMUSG00000032068	Plet1	1.27311	0.000813314
ENSMUSG00000032086	Bace1	-0.706185	1.85144e-06
ENSMUSG00000032089	Il10ra	-0.739253	0.0140779
ENSMUSG00000032092	Mpzl2	1.56522	6.84869e-22
ENSMUSG00000032118	Fez1	-0.776374	0.00266287
ENSMUSG00000032125	Robo4	1.62573	3.40172e-21
ENSMUSG00000032135	Mcam	-0.938211	3.41812e-19
ENSMUSG00000032224	Fam81a	1.06342	1.03073e-12
ENSMUSG00000032232	Cgnl1	-1.4375	8.57573e-54
ENSMUSG00000032243	Itga11	-3.3695	4.35454e-16
ENSMUSG00000032246	Calml4	3.47057	2.36851e-05
ENSMUSG00000032265	Tent5a	-1.50949	2.87309e-11
ENSMUSG00000032271	Nnmt	-1.32899	0.0152372
ENSMUSG00000032313	Tmem266	0.97994	0.0294637
ENSMUSG00000032322	Pstpip1	0.658822	0.0101501
ENSMUSG00000032332	Col12a1	-1.2315	5.52199e-79
ENSMUSG00000032334	Loxl1	-1.66506	1.84531e-45
ENSMUSG00000032352	Lrrc1	-0.60943	0.000383154
ENSMUSG00000032353	Tmed3	-0.642758	6.46553e-05
ENSMUSG00000032363	Adamts7	-1.60461	1.49234e-10
ENSMUSG00000032372	Plscr2	-2.10583	3.15673e-06
ENSMUSG00000032374	Plod2	0.913574	3.13752e-34
ENSMUSG00000032376	Usp3	0.625903	6.23814e-06
ENSMUSG00000032394	Igdcc3	1.69446	5.38638e-23
ENSMUSG00000032402	Smad3	-0.74275	1.30724e-07
ENSMUSG00000032413	Rasa2	0.730438	3.78757e-06
ENSMUSG00000032418	Me1	1.11572	8.99723e-37
ENSMUSG00000032420	Nt5e	5.79395	3.83825e-23
ENSMUSG00000032440	Tgfbr2	-1.23307	2.1727e-43
ENSMUSG00000032446	Eomes	3.92646	3.33999e-59
ENSMUSG00000032452	Clstn2	-1.76721	0.025917
ENSMUSG00000032470	Mras	-0.753693	7.33707e-12
ENSMUSG00000032487	Ptgs2	1.58155	4.87812e-10
ENSMUSG00000032492	Pth1r	0.883749	0.0444704
ENSMUSG00000032494	Tdgf1	0.768445	3.81601e-121
ENSMUSG00000032495	Lrrc2	0.621344	3.34112e-05
ENSMUSG00000032508	Myd88	-1.00373	4.05327e-09
ENSMUSG00000032517	Mobp	-0.830027	0.00759647
ENSMUSG00000032540	Abhd5	-0.711351	0.000576508
ENSMUSG00000032548	Slco2a1	0.674989	0.0445693
ENSMUSG00000032554	Trf	2.01947	1.6637e-05
ENSMUSG00000032558	Nphp3	0.884993	1.07444e-09
ENSMUSG00000032561	Acpp	-1.70443	5.60023e-06
ENSMUSG00000032596	Uba7	-1.6936	3.14564e-23
ENSMUSG00000032601	Prkar2a	1.051	3.76196e-56
ENSMUSG00000032607	Amt	0.837047	1.56474e-20
ENSMUSG00000032661	Oas3	-1.01605	9.90329e-17
ENSMUSG00000032667	Pon2	-0.767828	6.27805e-06
ENSMUSG00000032714	Syde1	-1.02526	8.81765e-08
ENSMUSG00000032715	Trib3	-0.763369	3.36404e-07
ENSMUSG00000032733	Snx33	-0.838784	0.00095924
ENSMUSG00000032796	Lama1	1.16561	4.54779e-23
ENSMUSG00000032816	Igdcc4	-1.02581	3.36533e-12
ENSMUSG00000032826	Ank2	-1.41473	3.02983e-21
ENSMUSG00000032841	Prr5l	-0.765516	0.0187959
ENSMUSG00000032878	Ccdc85a	-2.19334	1.21012e-13
ENSMUSG00000032883	Acsl3	0.803228	5.70426e-35
ENSMUSG00000032925	Itgbl1	-2.65895	2.07066e-12
ENSMUSG00000032946	Rasgrp2	-0.663472	3.91635e-10
ENSMUSG00000032997	Chpf	-0.773386	6.70208e-15
ENSMUSG00000032999	Nlrp4f	1.63173	3.70754e-21
ENSMUSG00000033032	Afap1l1	1.16133	0.00726892
ENSMUSG00000033060	Lmo7	-0.627042	1.04048e-05
ENSMUSG00000033066	Gas7	-1.80721	5.08742e-24
ENSMUSG00000033102	Cdc14b	0.68795	3.58846e-13
ENSMUSG00000033105	Lss	1.18264	2.39346e-83
ENSMUSG00000033192	Lpcat2	-0.763875	0.0426778
ENSMUSG00000033207	Mamdc2	-1.41288	0.000868305
ENSMUSG00000033220	Rac2	-0.701905	0.00011582
ENSMUSG00000033255	Gm5134	0.821488	0.0246592
ENSMUSG00000033256	Shf	0.752417	3.05075e-06
ENSMUSG00000033316	Galnt9	-2.36191	0.00377006
ENSMUSG00000033327	Tnxb	-7.70511	3.52979e-13
ENSMUSG00000033343	Magea4	3.93039	0.000309222
ENSMUSG00000033361	Prrg3	0.749216	0.0103173
ENSMUSG00000033400	Agl	0.664164	1.10208e-07
ENSMUSG00000033419	Snap91	1.57429	0.00521128
ENSMUSG00000033420	Antxr1	-1.7803	1.32205e-52
ENSMUSG00000033436	Armcx2	-0.666014	6.61158e-09
ENSMUSG00000033453	Adamts15	-1.90704	9.94931e-05
ENSMUSG00000033470	Cysltr2	-2.11385	8.51581e-05
ENSMUSG00000033538	Casp4	-1.63887	9.54593e-11
ENSMUSG00000033585	Ndn	-1.14577	1.07093e-06
ENSMUSG00000033590	Myo5c	0.912696	6.17814e-07
ENSMUSG00000033610	Pank1	1.06123	1.10504e-11
ENSMUSG00000033684	Qsox1	-0.833179	1.34103e-14
ENSMUSG00000033720	Sfxn5	-0.612763	0.0186295
ENSMUSG00000033722	BC034090	-0.704458	0.0203434
ENSMUSG00000033737	Fndc3c1	-3.56525	1.15253e-06
ENSMUSG00000033767	Tmem131l	-0.649972	1.66254e-08
ENSMUSG00000033769	Exoc6b	1.46486	1.10114e-50
ENSMUSG00000033773	Rpap2	0.616161	2.46546e-05
ENSMUSG00000033781	Asb13	-1.2101	1.9003e-06
ENSMUSG00000033788	Dysf	-1.6403	7.3664e-12
ENSMUSG00000033826	Dnah8	3.29863	3.36706e-100
ENSMUSG00000033871	Ppargc1b	1.0782	8.04434e-05
ENSMUSG00000033880	Lgals3bp	-1.23176	2.75089e-95
ENSMUSG00000033955	Tnks1bp1	-1.06377	8.89914e-29
ENSMUSG00000033965	Slc16a2	-1.54086	0.00884648
ENSMUSG00000034006	Slc66a2	0.723238	0.00265574
ENSMUSG00000034037	Fgd5	0.906576	0.00860223
ENSMUSG00000034040	Galnt17	-1.00064	0.000234756
ENSMUSG00000034055	Phka1	-0.626513	0.00529284
ENSMUSG00000034109	Golim4	-0.650652	0.000139315
ENSMUSG00000034116	Vav1	-1.0936	1.49571e-05
ENSMUSG00000034145	Tmem63c	1.09233	0.0339768
ENSMUSG00000034177	Rnf43	3.41458	0.00245423
ENSMUSG00000034205	Loxl2	-1.18541	2.56247e-81
ENSMUSG00000034209	Rasl10a	1.98509	0.00685247
ENSMUSG00000034224	Slc38a8	2.27261	7.72599e-06
ENSMUSG00000034226	Rhov	0.6002	0.0483627
ENSMUSG00000034227	Foxj1	-0.870966	0.0446541
ENSMUSG00000034271	Jdp2	-1.52533	1.30884e-11
ENSMUSG00000034310	Tmem132d	-1.22804	0.033816
ENSMUSG00000034336	Ina	-1.30701	9.11867e-50
ENSMUSG00000034422	Parp14	-1.47964	4.71292e-88
ENSMUSG00000034438	Gbp8	-5.06807	0.00200731
ENSMUSG00000034445	Cyb561a3	0.704921	6.19674e-05
ENSMUSG00000034459	Ifit1	-1.51887	4.61233e-83
ENSMUSG00000034462	Pkd2	-0.864193	2.85557e-17
ENSMUSG00000034463	Scara3	-1.42467	0.000213002
ENSMUSG00000034472	Rasd2	1.83868	0.000366576
ENSMUSG00000034522	Zfp395	0.661836	1.09801e-07
ENSMUSG00000034557	Zfyve9	0.716562	1.57492e-10
ENSMUSG00000034613	Ppm1h	-0.833878	0.000406393
ENSMUSG00000034614	Pik3ip1	-0.696968	0.00952255
ENSMUSG00000034640	Tiparp	1.17359	1.77306e-38
ENSMUSG00000034645	Zyg11a	0.967251	1.00783e-12
ENSMUSG00000034648	Lrrn1	-2.24947	0.00182345
ENSMUSG00000034652	Cd300a	-1.35609	1.10041e-05
ENSMUSG00000034675	Dbn1	-0.701457	3.5206e-10
ENSMUSG00000034684	Sema3f	-0.668079	0.00519487
ENSMUSG00000034685	Fam171a2	-0.984106	0.00184216
ENSMUSG00000034687	Fras1	-1.13439	0.00768619
ENSMUSG00000034701	Neurod1	-2.52699	0.000230323
ENSMUSG00000034707	Gns	-0.78583	6.03796e-42
ENSMUSG00000034708	Grn	-0.91086	1.13042e-97
ENSMUSG00000034758	Tle6	0.668373	0.00114162
ENSMUSG00000034777	Vax2	-3.25798	4.74486e-06
ENSMUSG00000034780	B3galt1	-0.862438	0.0449666
ENSMUSG00000034792	Gna15	1.50562	1.07025e-09
ENSMUSG00000034799	Unc13a	0.773852	0.000116582
ENSMUSG00000034813	Grip1	-1.27532	0.00247021
ENSMUSG00000034832	Tet3	-0.662631	3.23624e-06
ENSMUSG00000034839	Larp6	-0.617422	0.0365162
ENSMUSG00000034845	Plvap	1.57695	0.000930311
ENSMUSG00000034855	Cxcl10	-2.57002	6.76093e-56
ENSMUSG00000034902	Pip5k1c	-0.623905	1.07612e-19
ENSMUSG00000034911	Ushbp1	1.04845	0.012519
ENSMUSG00000034930	Rtkn	0.63514	8.70004e-05
ENSMUSG00000034947	Tmem106a	-0.67052	3.17217e-06
ENSMUSG00000034957	Cebpa	-0.743535	0.00395257
ENSMUSG00000034958	Atcay	-0.924525	0.041953
ENSMUSG00000035000	Dpp4	1.4263	2.21268e-67
ENSMUSG00000035042	Ccl5	-1.214	5.96305e-07
ENSMUSG00000035067	Xkr6	-0.831444	0.000650652
ENSMUSG00000035105	Egln3	2.86221	8.5603e-42
ENSMUSG00000035158	Mitf	-0.661112	1.39127e-05
ENSMUSG00000035208	Slfn8	-1.21184	7.7149e-15
ENSMUSG00000035245	Eogt	0.605465	0.000230084
ENSMUSG00000035246	Pcyt1b	0.667221	7.05225e-08
ENSMUSG00000035258	Abi3bp	-2.81784	2.62451e-11
ENSMUSG00000035273	Hpse	-1.27528	0.000152554
ENSMUSG00000035279	Ssc5d	-1.64742	8.02107e-12
ENSMUSG00000035293	G2e3	0.637115	1.67173e-11
ENSMUSG00000035299	Mid1	-0.795718	0.00215727
ENSMUSG00000035342	Lzts2	-0.990482	1.59069e-13
ENSMUSG00000035356	Nfkbiz	-1.26935	2.10043e-12
ENSMUSG00000035357	Pdzrn3	-1.41591	5.65939e-14
ENSMUSG00000035373	Ccl7	-1.70477	1.86452e-64
ENSMUSG00000035382	Pcsk7	-0.626659	7.71124e-05
ENSMUSG00000035385	Ccl2	-1.93893	4.83013e-119
ENSMUSG00000035407	Kank4	-1.09534	1.68845e-13
ENSMUSG00000035413	Tmem98	-1.05571	0.000101415
ENSMUSG00000035455	Fignl1	0.757889	7.36106e-24
ENSMUSG00000035493	Tgfbi	-2.43543	1.17828e-42
ENSMUSG00000035506	Slc12a8	-0.968733	6.95463e-07
ENSMUSG00000035517	Tdrd7	-0.86786	3.51302e-11
ENSMUSG00000035551	Igfbpl1	-1.70236	0.000114029
ENSMUSG00000035560	Wdr20rt	-0.856059	0.0223756
ENSMUSG00000035566	Pcdh17	-0.946817	0.0458153
ENSMUSG00000035578	Iqcg	0.821118	2.02475e-05
ENSMUSG00000035686	Thrsp	1.25978	0.0188488
ENSMUSG00000035692	Isg15	-1.12021	6.00299e-51
ENSMUSG00000035697	Arhgap45	-0.734003	2.17492e-06
ENSMUSG00000035722	Abca7	-0.668311	0.000213865
ENSMUSG00000035799	Twist1	-0.827931	0.00231735
ENSMUSG00000035834	Polr3g	0.81602	7.46885e-22
ENSMUSG00000035877	Zhx3	-1.35294	0.000105567
ENSMUSG00000035900	Gramd4	0.613331	0.000416792
ENSMUSG00000035929	H2-Q4	-1.50348	2.93652e-29
ENSMUSG00000035934	Pknox2	-1.68481	8.70004e-05
ENSMUSG00000036022	Fam122b	0.879482	9.06777e-11
ENSMUSG00000036030	Prtg	1.30055	2.35401e-33
ENSMUSG00000036067	Slc2a6	-1.96018	1.02559e-05
ENSMUSG00000036098	Myrf	-0.747267	2.38753e-23
ENSMUSG00000036109	Mbnl3	0.722621	0.00985741
ENSMUSG00000036158	Prickle1	-0.945445	8.61787e-05
ENSMUSG00000036181	H1f2	-0.618189	0.000617756
ENSMUSG00000036256	Igfbp7	-2.1288	8.83221e-60
ENSMUSG00000036273	Lrrk2	-0.805077	0.00204284
ENSMUSG00000036334	Igsf10	-1.56245	1.18627e-25
ENSMUSG00000036356	Csgalnact1	-0.829419	5.13132e-06
ENSMUSG00000036377	Cracd	-1.37706	1.01823e-05
ENSMUSG00000036381	P2ry14	-1.57024	0.0149229
ENSMUSG00000036402	Gng12	-0.644925	2.56371e-08
ENSMUSG00000036412	Arsi	-2.76622	2.60128e-06
ENSMUSG00000036432	Siah2	1.1657	1.2772e-06
ENSMUSG00000036446	Lum	-1.86012	1.38697e-33
ENSMUSG00000036461	Elf1	-0.726647	6.15514e-07
ENSMUSG00000036537	Rnf113a1	0.851795	0.00284262
ENSMUSG00000036545	Adamts2	-1.58273	4.42601e-20
ENSMUSG00000036553	Sh3tc1	0.902869	8.14559e-06
ENSMUSG00000036565	Ttyh3	-1.21453	9.61116e-23
ENSMUSG00000036585	Fgf1	-4.23815	7.21969e-21
ENSMUSG00000036599	Chst12	-0.906475	3.00684e-08
ENSMUSG00000036617	Etl4	-0.783798	1.26784e-49
ENSMUSG00000036622	Atp13a2	-0.600982	1.481e-13
ENSMUSG00000036639	Nudt1	0.662713	1.99512e-06
ENSMUSG00000036718	Micall2	-0.66788	0.0140488
ENSMUSG00000036743	Psma8	0.900559	7.10293e-14
ENSMUSG00000036782	Klhl13	1.07184	2.10156e-32
ENSMUSG00000036867	Smad6	0.846874	0.000913205
ENSMUSG00000036882	Arhgap33	0.849178	0.0021065
ENSMUSG00000036885	Arhgef26	1.9597	2.267e-17
ENSMUSG00000036887	C1qa	-0.989727	5.99613e-30
ENSMUSG00000036896	C1qc	-0.981186	2.51e-29
ENSMUSG00000036905	C1qb	-1.27789	7.26471e-36
ENSMUSG00000036908	Unc93b1	-1.57484	7.9427e-33
ENSMUSG00000036915	Kirrel2	1.79773	1.63199e-26
ENSMUSG00000036928	Stag3	1.14769	1.96476e-44
ENSMUSG00000036934	4921524J17Rik	0.623966	2.62404e-05
ENSMUSG00000036986	Pml	-0.846341	7.30712e-67
ENSMUSG00000037003	Tns2	-0.681651	0.00019707
ENSMUSG00000037016	Frem2	-0.759543	0.0269932
ENSMUSG00000037031	Tspan15	0.672306	0.0223375
ENSMUSG00000037033	Clca3b	-1.33716	2.62964e-09
ENSMUSG00000037049	Smpd1	-0.641733	0.000561518
ENSMUSG00000037060	Cavin3	-1.07886	0.000272071
ENSMUSG00000037071	Scd1	1.62807	1.72934e-280
ENSMUSG00000037138	Aff3	-0.915911	0.00172026
ENSMUSG00000037166	Ppp1r14a	-0.814359	0.00213365
ENSMUSG00000037169	Mycn	-1.59502	3.9173e-153
ENSMUSG00000037206	Islr	-1.92319	5.15069e-07
ENSMUSG00000037235	Mxd4	-1.92221	3.06045e-24
ENSMUSG00000037295	Ldlrap1	0.957911	1.4738e-10
ENSMUSG00000037306	Man1c1	-1.12038	8.15241e-10
ENSMUSG00000037315	Jade3	1.01447	1.12108e-26
ENSMUSG00000037321	Tap1	-1.37039	8.94376e-28
ENSMUSG00000037337	Map4k1	0.616388	2.07522e-05
ENSMUSG00000037355	Uvssa	-0.800827	0.000684664
ENSMUSG00000037362	Ccn3	-2.03663	3.84066e-11
ENSMUSG00000037366	Pafah2	-0.678932	3.97386e-05
ENSMUSG00000037410	Tbc1d2b	-0.664557	1.83374e-10
ENSMUSG00000037411	Serpine1	1.74038	1.08994e-70
ENSMUSG00000037419	Endod1	-1.13182	3.18923e-07
ENSMUSG00000037440	Vnn1	-2.66832	9.16978e-05
ENSMUSG00000037455	Slc18b1	2.21244	1.16935e-20
ENSMUSG00000037492	Zmat4	-1.38794	4.03046e-08
ENSMUSG00000037568	Vash2	-0.771535	0.000711888
ENSMUSG00000037594	Clba1	-1.29231	1.94614e-10
ENSMUSG00000037605	Adgrl3	-1.0375	0.00458937
ENSMUSG00000037606	Osbpl5	-0.651104	0.00147152
ENSMUSG00000037627	Rgs22	1.92968	0.000430366
ENSMUSG00000037638	Zbtb42	-0.849421	0.0455242
ENSMUSG00000037661	Gpr160	0.90033	8.67797e-05
ENSMUSG00000037731	Themis2	-1.73232	5.13802e-19
ENSMUSG00000037736	Limch1	-0.80748	0.0256721
ENSMUSG00000037747	Phyhipl	-1.24782	9.41921e-06
ENSMUSG00000037814	NA	0.986606	3.18229e-06
ENSMUSG00000037818	Abhd18	0.908123	0.00562886
ENSMUSG00000037833	Sh2d4b	2.83176	2.34993e-11
ENSMUSG00000037860	Aim2	2.00684	1.99721e-52
ENSMUSG00000037885	Stk35	-0.685345	5.02517e-15
ENSMUSG00000037892	Pcdh18	-1.40665	1.25321e-05
ENSMUSG00000037894	H2az1	0.709367	2.83541e-122
ENSMUSG00000037902	Sirpa	-1.01389	9.84527e-35
ENSMUSG00000037921	Ddx60	-1.01264	1.15512e-15
ENSMUSG00000037936	Scarb1	1.06413	3.79043e-37
ENSMUSG00000037946	Fgd3	-0.723217	0.039139
ENSMUSG00000037989	Wnk2	-0.68062	0.0418925
ENSMUSG00000037997	Parp11	-0.768675	1.00599e-07
ENSMUSG00000038007	Acer2	0.640743	0.00338784
ENSMUSG00000038009	Dnajc22	1.18862	0.000364675
ENSMUSG00000038011	Dnah10	1.24938	0.0054185
ENSMUSG00000038020	Rapgefl1	-0.748219	0.0440771
ENSMUSG00000038045	Sult6b1	0.654988	0.00798514
ENSMUSG00000038058	Nod1	-2.22457	8.75398e-14
ENSMUSG00000038059	Smim3	1.00099	1.20861e-05
ENSMUSG00000038065	Mturn	0.701583	0.0331521
ENSMUSG00000038068	Rnf144b	-1.03433	0.00911573
ENSMUSG00000038070	Cntln	-0.653166	0.0311343
ENSMUSG00000038074	Fkbp14	-0.759552	0.00111525
ENSMUSG00000038112	AW551984	-1.00713	0.013147
ENSMUSG00000038141	Tmem181a	1.31327	4.11011e-20
ENSMUSG00000038143	Stox2	-1.54036	3.73783e-23
ENSMUSG00000038151	Prdm1	-0.906437	6.41795e-05
ENSMUSG00000038181	Chpf2	-0.928337	5.87006e-13
ENSMUSG00000038188	Scarf1	1.51841	0.00047207
ENSMUSG00000038213	Tapbpl	-1.04808	0.00316692
ENSMUSG00000038242	Aox4	-4.06943	0.00596996
ENSMUSG00000038264	Sema7a	1.24733	6.78469e-05
ENSMUSG00000038291	Snx25	0.667174	0.000143383
ENSMUSG00000038295	Atg9b	0.986026	0.0002615
ENSMUSG00000038296	Galnt18	-2.14552	5.81483e-05
ENSMUSG00000038298	Pdzk1	-2.1355	0.0051699
ENSMUSG00000038305	Spats2l	-1.40307	2.92612e-09
ENSMUSG00000038354	Ankrd35	-2.03772	5.33677e-11
ENSMUSG00000038370	Pcp4l1	-1.34588	0.0342504
ENSMUSG00000038390	Gpr162	-2.17334	2.01453e-09
ENSMUSG00000038412	Higd1a	0.714114	8.18697e-10
ENSMUSG00000038415	Foxq1	3.16278	0.00806395
ENSMUSG00000038418	Egr1	1.75496	1.05961e-24
ENSMUSG00000038437	Mllt6	0.785662	1.39714e-72
ENSMUSG00000038453	Srcin1	1.0377	4.1165e-05
ENSMUSG00000038463	Olfml2b	-0.751513	0.016082
ENSMUSG00000038496	Slc19a3	2.30867	0.000961774
ENSMUSG00000038507	Parp12	-0.773873	1.10138e-34
ENSMUSG00000038521	C1s1	-1.57522	1.32539e-18
ENSMUSG00000038530	Rgs4	-3.63253	0.000195427
ENSMUSG00000038539	Atf5	-1.12419	5.27516e-30
ENSMUSG00000038552	Fndc4	-1.15245	3.13761e-06
ENSMUSG00000038572	Bpifb5	1.41034	0.0231525
ENSMUSG00000038578	Susd1	1.12734	4.58437e-06
ENSMUSG00000038598	Shoc1	1.37976	0.00660253
ENSMUSG00000038642	Ctss	-0.83201	1.79879e-49
ENSMUSG00000038668	Lpar1	-0.616578	8.98155e-08
ENSMUSG00000038692	Hoxb4	-1.07389	0.0284394
ENSMUSG00000038738	Shank1	-2.12772	2.23344e-14
ENSMUSG00000038740	Mvb12b	-1.10665	4.93423e-07
ENSMUSG00000038742	Angptl6	0.988761	0.00607311
ENSMUSG00000038775	Vill	0.681506	4.33392e-05
ENSMUSG00000038776	Ephx1	-0.844691	2.44223e-14
ENSMUSG00000038781	Stap2	1.19122	0.000141473
ENSMUSG00000038793	Lefty1	-1.5288	3.16571e-31
ENSMUSG00000038855	Itpkb	-0.964556	9.7237e-06
ENSMUSG00000038859	Baiap2l1	0.970214	0.00178423
ENSMUSG00000038872	Zfhx3	0.839748	2.06796e-28
ENSMUSG00000038895	Zfp653	-0.740684	0.00054113
ENSMUSG00000038910	Plcl2	0.726558	0.00290595
ENSMUSG00000038932	Tcfl5	-0.773128	1.31076e-11
ENSMUSG00000038936	Sccpdh	1.36105	3.28777e-19
ENSMUSG00000038963	Slco4a1	0.912583	0.000231176
ENSMUSG00000039005	Tlr4	-1.49822	2.33982e-06
ENSMUSG00000039007	Cpq	-0.916175	0.00204387
ENSMUSG00000039048	Foxred1	0.613803	2.60334e-08
ENSMUSG00000039081	Zfp503	-0.900411	3.85926e-05
ENSMUSG00000039145	Camk1d	1.1256	2.56617e-30
ENSMUSG00000039159	Ube2h	-0.919552	2.00413e-14
ENSMUSG00000039193	Nlrc4	1.16251	1.08695e-06
ENSMUSG00000039206	Daglb	-0.703432	0.000421684
ENSMUSG00000039208	Metrnl	-0.726337	0.00339023
ENSMUSG00000039209	Rpl39l	-0.732578	6.7644e-18
ENSMUSG00000039236	Isg20	-1.05011	0.00170742
ENSMUSG00000039278	Pcsk1n	-1.99548	3.19974e-10
ENSMUSG00000039304	Tnfsf10	-4.89512	0.000999332
ENSMUSG00000039308	Ndst2	-0.643887	0.000148977
ENSMUSG00000039328	Rnf122	-1.79285	2.74264e-07
ENSMUSG00000039329	Tex19.1	1.17622	3.19625e-28
ENSMUSG00000039357	Fut11	-1.0583	8.2026e-06
ENSMUSG00000039377	Hlx	-1.62144	0.00383508
ENSMUSG00000039405	Prss23	-1.81753	5.10926e-60
ENSMUSG00000039410	Prdm16	-1.02498	0.00277546
ENSMUSG00000039419	Cntnap2	1.05292	0.00150762
ENSMUSG00000039461	Tcta	-0.92025	0.00251557
ENSMUSG00000039477	Tnrc18	0.632269	2.19445e-17
ENSMUSG00000039485	Tspyl4	-0.641237	0.0250094
ENSMUSG00000039501	Znfx1	-0.819654	1.10293e-33
ENSMUSG00000039529	Atp8b1	-1.91299	3.55877e-06
ENSMUSG00000039607	Rbms3	-0.930466	5.40382e-05
ENSMUSG00000039623	Ap5z1	-0.600341	2.05277e-05
ENSMUSG00000039629	Strip2	0.883942	0.0370267
ENSMUSG00000039633	Lonrf1	0.618467	2.51165e-06
ENSMUSG00000039683	Sdk1	-0.891494	0.000361061
ENSMUSG00000039686	Zer1	-0.609103	4.84495e-05
ENSMUSG00000039747	Orai2	-0.69735	0.0123805
ENSMUSG00000039883	Lrrc17	-1.5556	4.07392e-08
ENSMUSG00000039899	Fgl2	-2.63517	6.30946e-16
ENSMUSG00000039910	Cited2	-0.617209	2.17738e-06
ENSMUSG00000039942	Ptger4	-1.1984	0.000521197
ENSMUSG00000039963	Ccdc40	-1.30424	0.000714459
ENSMUSG00000039976	Tbc1d16	-0.63747	0.000788819
ENSMUSG00000039982	Dtx4	-1.76752	8.82899e-10
ENSMUSG00000039983	Ccdc32	-0.627762	0.000663005
ENSMUSG00000039997	Ifi203	-1.45332	4.87764e-46
ENSMUSG00000040026	Saa3	-4.01898	1.38802e-87
ENSMUSG00000040093	Bmf	-1.57251	4.52238e-16
ENSMUSG00000040118	Cacna2d1	-0.806003	0.00271603
ENSMUSG00000040133	Gpr176	-0.637987	0.0179244
ENSMUSG00000040152	Thbs1	-1.37908	9.37164e-232
ENSMUSG00000040183	Ankrd6	-0.8653	2.1868e-11
ENSMUSG00000040187	Arntl2	-1.12474	2.45431e-07
ENSMUSG00000040189	Odad1	1.26986	4.80647e-09
ENSMUSG00000040212	Emp3	-0.748245	1.24294e-05
ENSMUSG00000040213	Kyat3	1.35393	4.28709e-10
ENSMUSG00000040247	Tbc1d10c	1.61249	0.000853331
ENSMUSG00000040249	Lrp1	-0.786672	2.78288e-112
ENSMUSG00000040253	Gbp7	-1.46107	8.70909e-27
ENSMUSG00000040258	Nxph4	2.18412	0.000759786
ENSMUSG00000040264	Gbp2b	-3.07106	9.48668e-35
ENSMUSG00000040270	Bach2	1.70381	6.99104e-07
ENSMUSG00000040274	Cdk6	0.66351	5.27385e-08
ENSMUSG00000040276	Pacsin1	0.922812	8.91277e-05
ENSMUSG00000040280	Ndufa4l2	2.85631	4.15991e-14
ENSMUSG00000040327	Cul9	-0.759467	0.0050472
ENSMUSG00000040364	Sec1	1.83244	0.000812045
ENSMUSG00000040374	Pex2	-0.910175	8.53431e-06
ENSMUSG00000040415	Dtx3	-0.659222	2.07448e-10
ENSMUSG00000040466	Blvrb	0.792849	1.94144e-11
ENSMUSG00000040471	Ggt6	1.66756	0.0179884
ENSMUSG00000040482	Dxo	-0.629713	3.57823e-06
ENSMUSG00000040498	Igsf23	-0.932049	0.0247959
ENSMUSG00000040502	Marchf9	-0.737639	5.0163e-05
ENSMUSG00000040522	Tlr8	-1.24794	1.11028e-06
ENSMUSG00000040525	Cblc	1.6638	0.00300055
ENSMUSG00000040560	Wdr7	-0.676609	1.1272e-08
ENSMUSG00000040564	Apoc1	0.775554	0.00264114
ENSMUSG00000040570	Rundc3b	1.205	0.0012617
ENSMUSG00000040584	Abcb1a	-0.604842	5.48701e-05
ENSMUSG00000040592	Cd79b	1.00258	0.0392007
ENSMUSG00000040601	Nlrp4a	-2.1724	0.000547204
ENSMUSG00000040624	Plekhg1	-0.897462	2.56581e-05
ENSMUSG00000040650	Cyp2b23	-3.20245	1.45798e-140
ENSMUSG00000040690	Col16a1	-1.20881	3.14916e-22
ENSMUSG00000040693	Slco4c1	-1.10153	0.000773377
ENSMUSG00000040703	Cyp2s1	1.53909	7.67785e-11
ENSMUSG00000040711	Sh3pxd2b	-0.687661	1.38707e-11
ENSMUSG00000040712	Camta2	-0.647028	1.42531e-05
ENSMUSG00000040721	Zfhx2	1.61318	9.55219e-167
ENSMUSG00000040752	Myh6	-1.82982	0.000385627
ENSMUSG00000040828	Catsperd	1.12968	0.00500321
ENSMUSG00000040855	Reps2	-0.74234	0.0110082
ENSMUSG00000040907	Atp1a3	-0.746427	6.09326e-08
ENSMUSG00000040972	Igsf21	0.78726	0.0389648
ENSMUSG00000041000	Trim62	-0.924504	0.0311119
ENSMUSG00000041037	Irgq	-0.612834	0.000507956
ENSMUSG00000041040	Fam117b	0.741983	1.768e-12
ENSMUSG00000041046	Ramp3	-0.796228	0.000193063
ENSMUSG00000041075	Fzd7	-0.781583	2.56024e-31
ENSMUSG00000041112	Elmo1	-0.657622	0.00290093
ENSMUSG00000041119	Pde9a	0.654465	0.0134864
ENSMUSG00000041120	Nbl1	-1.5747	1.66716e-11
ENSMUSG00000041134	Cyyr1	-1.43427	0.000980498
ENSMUSG00000041220	Elovl6	1.05204	3.72852e-101
ENSMUSG00000041272	Tox	-3.10342	0.0219371
ENSMUSG00000041287	Sox15	0.619132	0.0200842
ENSMUSG00000041324	Inhba	0.830152	0.000954638
ENSMUSG00000041329	Atp1b2	-1.09843	0.00183951
ENSMUSG00000041343	Ankrd42	-0.826165	0.0217533
ENSMUSG00000041362	Shtn1	-1.24813	0.012777
ENSMUSG00000041390	Mdfic	-0.680465	0.000273143
ENSMUSG00000041420	Meis3	-1.25309	0.000133155
ENSMUSG00000041449	Serpina3h	-1.69313	4.65062e-23
ENSMUSG00000041471	Shld2	0.624728	1.92422e-05
ENSMUSG00000041481	Serpina3g	-3.43419	3.11976e-68
ENSMUSG00000041559	Fmod	-3.06103	2.23648e-09
ENSMUSG00000041577	Prelp	-4.761	6.63366e-25
ENSMUSG00000041592	Sdk2	-1.78993	0.00964366
ENSMUSG00000041607	Mbp	-1.1542	0.000687891
ENSMUSG00000041670	Rims1	-1.10256	0.0093985
ENSMUSG00000041688	Amot	-0.761283	0.00184374
ENSMUSG00000041729	Coro2b	-1.05668	2.80449e-09
ENSMUSG00000041736	Tspo	-0.652267	7.30088e-07
ENSMUSG00000041762	Gpr155	-0.881512	0.0337192
ENSMUSG00000041774	Ydjc	0.967877	2.50309e-05
ENSMUSG00000041782	Lad1	-1.74507	0.000188739
ENSMUSG00000041797	Abca9	-2.5769	0.000715872
ENSMUSG00000041798	Gck	1.40446	0.014635
ENSMUSG00000041817	Fam169a	0.660291	3.85385e-34
ENSMUSG00000041827	Oasl1	0.667624	3.61442e-11
ENSMUSG00000041920	Slc16a6	0.751036	3.40675e-08
ENSMUSG00000041930	Fam222a	-1.0889	0.000151467
ENSMUSG00000041992	Rapgef5	1.49652	8.30991e-10
ENSMUSG00000042066	Tmcc2	-0.706715	1.65899e-05
ENSMUSG00000042082	Arsb	-0.956015	4.94156e-07
ENSMUSG00000042099	Kank3	0.998549	1.30095e-24
ENSMUSG00000042102	Dmgdh	8.00138	2.27185e-07
ENSMUSG00000042104	Uggt2	-0.865923	0.00443102
ENSMUSG00000042116	Vwa1	1.02244	0.0195313
ENSMUSG00000042118	Bhmt2	3.65588	0.000491954
ENSMUSG00000042129	Rassf4	-2.28305	1.56514e-35
ENSMUSG00000042155	Klhl23	0.682831	0.00486579
ENSMUSG00000042156	Dzip1	-0.972822	2.34352e-11
ENSMUSG00000042213	Zfand4	1.32141	0.0034462
ENSMUSG00000042284	Itga1	1.57885	5.69752e-07
ENSMUSG00000042345	Ubash3a	1.86692	2.00069e-17
ENSMUSG00000042349	Ikbke	-1.1338	7.60073e-14
ENSMUSG00000042372	Dmrt3	1.60765	0.0149046
ENSMUSG00000042388	Dlgap3	-0.768889	8.35309e-13
ENSMUSG00000042401	Crtac1	-1.18666	0.000489257
ENSMUSG00000042406	Atf4	-0.767688	1.8595e-27
ENSMUSG00000042423	Fbrs	-0.682508	1.35283e-09
ENSMUSG00000042436	Mfap4	-2.57133	5.36166e-13
ENSMUSG00000042501	Cpa6	-1.64059	0.0128757
ENSMUSG00000042529	Kcnj12	0.785225	0.0237858
ENSMUSG00000042599	Kdm7a	0.863594	1.75065e-08
ENSMUSG00000042613	Pbxip1	-0.933501	5.31186e-16
ENSMUSG00000042622	Maff	2.09513	1.45632e-08
ENSMUSG00000042677	Zc3h12a	-0.763058	0.000274618
ENSMUSG00000042726	Trafd1	-1.1767	2.78897e-22
ENSMUSG00000042742	Bmt2	0.6214	0.00025626
ENSMUSG00000042745	Id1	0.856745	4.70657e-07
ENSMUSG00000042751	Nmnat2	1.37567	2.45344e-21
ENSMUSG00000042804	Gpr153	-1.90078	1.58434e-25
ENSMUSG00000042808	Gpx2	3.23113	2.98184e-15
ENSMUSG00000042821	Snai1	-0.796764	0.000365601
ENSMUSG00000042826	Fgf11	0.901203	0.00742976
ENSMUSG00000042834	Nrep	-1.50771	9.01957e-11
ENSMUSG00000042942	Greb1l	-1.29648	5.42036e-06
ENSMUSG00000043004	Gng2	0.835014	1.24284e-11
ENSMUSG00000043036	Ccdc63	0.996841	0.0306383
ENSMUSG00000043079	Synpo	-1.0584	2.4895e-15
ENSMUSG00000043099	Hic1	-1.15536	2.0068e-06
ENSMUSG00000043110	Lrrn4	-1.28284	5.44109e-05
ENSMUSG00000043155	Hpdl	0.627277	0.00136199
ENSMUSG00000043243	Niban3	-0.664674	0.0093166
ENSMUSG00000043251	Exoc3l	1.63934	5.18626e-29
ENSMUSG00000043259	Fam13c	-1.40945	1.51568e-05
ENSMUSG00000043263	Ifi209	-1.82735	2.25496e-07
ENSMUSG00000043391	2510009E07Rik	1.4343	7.54705e-17
ENSMUSG00000043421	Hilpda	0.74629	0.000521197
ENSMUSG00000043439	Epop	0.704089	8.46313e-54
ENSMUSG00000043441	Gpr149	-1.24996	0.0372016
ENSMUSG00000043496	Tril	-2.19963	2.03576e-06
ENSMUSG00000043557	Mdga1	-0.803019	0.00112869
ENSMUSG00000043613	Mmp3	-1.01307	6.75294e-23
ENSMUSG00000043648	Pld6	0.995329	0.00141132
ENSMUSG00000043740	B430306N03Rik	-0.67389	0.00315468
ENSMUSG00000043760	Pkhd1	-2.37095	3.14866e-07
ENSMUSG00000043822	Adamtsl5	-0.86846	0.000138765
ENSMUSG00000043832	Clec4a3	-1.82157	0.00169192
ENSMUSG00000043903	Zfp469	-0.966544	0.00478682
ENSMUSG00000043909	Trp53bp1	-0.63569	4.21037e-18
ENSMUSG00000043953	Ccrl2	-1.43838	0.000372481
ENSMUSG00000044005	Gls2	1.27924	1.79118e-27
ENSMUSG00000044017	Adgrd1	-0.908141	0.0170373
ENSMUSG00000044080	S100a1	-0.631082	0.0265361
ENSMUSG00000044117	Bmerb1	-1.05756	3.60933e-08
ENSMUSG00000044221	Grsf1	1.67577	2.82863e-179
ENSMUSG00000044250	Pced1b	-0.750672	5.24011e-14
ENSMUSG00000044254	Pcsk9	1.61952	5.45771e-06
ENSMUSG00000044317	Gpr4	0.843752	0.00330764
ENSMUSG00000044320	1700001O22Rik	1.24494	0.0053021
ENSMUSG00000044337	Ackr3	-1.90506	3.84377e-10
ENSMUSG00000044387	2410080I02Rik	1.61492	0.024022
ENSMUSG00000044393	Dsg2	1.20009	6.518e-71
ENSMUSG00000044456	Rin3	-1.44778	0.00010031
ENSMUSG00000044548	Dact1	-0.706883	0.0134308
ENSMUSG00000044551	9930012K11Rik	0.657221	0.0274085
ENSMUSG00000044583	Tlr7	-0.886957	0.000693326
ENSMUSG00000044646	Zbtb7c	-1.33179	0.000753285
ENSMUSG00000044647	Csrnp3	1.53619	1.27022e-14
ENSMUSG00000044674	Fzd1	-1.23944	1.14412e-06
ENSMUSG00000044681	Cnpy1	0.664444	5.24762e-22
ENSMUSG00000044703	Phf11a	-2.12017	0.000370685
ENSMUSG00000044734	Serpinb1a	-1.77556	3.42194e-13
ENSMUSG00000044788	Fads6	-0.996113	0.00746536
ENSMUSG00000044813	Shb	-0.729003	0.00293331
ENSMUSG00000044827	Tlr1	-1.15922	0.0134213
ENSMUSG00000044881	Coa4	0.675706	0.000743841
ENSMUSG00000044968	Napepld	0.729309	6.4288e-09
ENSMUSG00000045106	Ccdc73	-0.695125	0.00605206
ENSMUSG00000045216	Hs6st1	-0.943452	1.62502e-38
ENSMUSG00000045232	Rln3	0.977245	0.0130662
ENSMUSG00000045294	Insig1	1.48527	4.00166e-86
ENSMUSG00000045319	Proser2	1.06532	0.0140644
ENSMUSG00000045322	Tlr9	-2.80287	2.35429e-07
ENSMUSG00000045374	Wdr81	-0.703832	8.9438e-10
ENSMUSG00000045377	Tmem88	-0.896627	0.000748422
ENSMUSG00000045394	Epcam	-1.10541	2.91501e-38
ENSMUSG00000045464	2810002D19Rik	-0.736332	0.0481735
ENSMUSG00000045466	Zfp956	0.678636	0.00153247
ENSMUSG00000045467	Ttll13	1.42185	0.000170366
ENSMUSG00000045573	Penk	-1.65051	0.000879752
ENSMUSG00000045591	Olig3	-6.14971	3.43937e-05
ENSMUSG00000045658	Pid1	0.95406	2.46384e-08
ENSMUSG00000045667	Smtnl2	1.1377	3.18271e-38
ENSMUSG00000045827	Serpinb9	-1.35018	1.37667e-08
ENSMUSG00000045930	Clec14a	-1.91464	0.000947135
ENSMUSG00000045932	Ifit2	-1.63702	3.49147e-147
ENSMUSG00000045954	Cavin2	-1.40737	4.30359e-14
ENSMUSG00000045980	Tmem104	-0.828747	6.94662e-07
ENSMUSG00000046031	Calhm6	-0.864009	0.0391712
ENSMUSG00000046070	Igfals	0.776627	0.0363767
ENSMUSG00000046133	C130073F10Rik	-1.15012	0.000173541
ENSMUSG00000046204	Pnma2	-0.92726	0.000114215
ENSMUSG00000046223	Plaur	0.863286	0.00146457
ENSMUSG00000046280	She	1.72814	0.000414392
ENSMUSG00000046318	Ccbe1	1.88696	4.93205e-05
ENSMUSG00000046323	Dppa3	-2.47519	4.91366e-10
ENSMUSG00000046324	Ermp1	0.646611	3.19627e-18
ENSMUSG00000046338	Gpat2	-0.894644	2.46229e-05
ENSMUSG00000046341	Gm11223	-0.854455	5.5825e-10
ENSMUSG00000046402	Rbp1	1.71153	3.77328e-14
ENSMUSG00000046449	Nexmif	1.04378	4.45754e-23
ENSMUSG00000046491	C1qtnf2	-1.68235	0.000814627
ENSMUSG00000046500	Tafa4	1.48062	7.66488e-07
ENSMUSG00000046546	Fam43a	-0.890115	1.48996e-10
ENSMUSG00000046556	Zfp319	-0.786168	8.8255e-06
ENSMUSG00000046561	Arsj	-1.28269	0.00133939
ENSMUSG00000046598	Bdh1	2.22724	3.4445e-92
ENSMUSG00000046658	Zfp316	-1.42962	7.93576e-06
ENSMUSG00000046675	Tmem251	-0.60895	0.00630379
ENSMUSG00000046688	Tifa	-1.32938	0.00245142
ENSMUSG00000046727	Cystm1	0.973074	4.77916e-07
ENSMUSG00000046731	Kctd11	0.918381	0.000720111
ENSMUSG00000046733	Gprc5a	1.36389	2.90049e-13
ENSMUSG00000046743	Fat4	-1.52892	6.03254e-07
ENSMUSG00000046768	Rhoj	-1.577	4.56667e-06
ENSMUSG00000046774	8030474K03Rik	1.42649	0.000757502
ENSMUSG00000046792	Zfp787	-0.619845	0.00403621
ENSMUSG00000046794	Ppp1r3b	0.910753	0.000224528
ENSMUSG00000046805	Mpeg1	-0.683216	5.10345e-25
ENSMUSG00000046862	Pramel12	-0.834478	1.22913e-05
ENSMUSG00000046909	Tefm	0.725917	1.52901e-06
ENSMUSG00000046971	Pla2g4f	2.61782	2.20389e-05
ENSMUSG00000046982	Tshz1	-0.721569	0.00574077
ENSMUSG00000046997	Spsb4	-1.56562	0.000332798
ENSMUSG00000047250	Ptgs1	1.43108	7.87913e-16
ENSMUSG00000047261	Gap43	-0.706197	0.00140793
ENSMUSG00000047264	Zfp358	-0.726662	0.000286132
ENSMUSG00000047371	Zfp768	-1.21142	3.26397e-05
ENSMUSG00000047379	B4gat1	-0.658254	0.00026449
ENSMUSG00000047409	Ctdspl	-1.15363	1.64914e-07
ENSMUSG00000047414	Flrt2	-1.23247	3.57501e-21
ENSMUSG00000047473	Zfp30	-0.620377	0.0198913
ENSMUSG00000047562	Mmp10	1.27636	0.00384855
ENSMUSG00000047591	Mafa	1.49905	0.000665746
ENSMUSG00000047686	Rtl3	-2.7044	0.00867467
ENSMUSG00000047735	Samd9l	-1.62543	1.07274e-69
ENSMUSG00000047747	Rnf150	-1.16717	3.72441e-06
ENSMUSG00000047749	Zc3hav1l	1.41965	4.12523e-23
ENSMUSG00000047767	Atg16l2	-0.894146	0.00344015
ENSMUSG00000047793	Sned1	-0.84242	2.14629e-11
ENSMUSG00000047842	Diras2	-2.68424	0.00958931
ENSMUSG00000047935	Sox1ot	-6.2776	0.000186375
ENSMUSG00000047996	Prrg1	0.877091	0.0108574
ENSMUSG00000048078	Tenm4	-1.47371	8.22388e-80
ENSMUSG00000048163	Selplg	-1.48623	4.62864e-10
ENSMUSG00000048216	Gpr85	-1.62692	0.02069
ENSMUSG00000048251	Bcl11b	-1.41801	3.27634e-07
ENSMUSG00000048279	Sacs	0.647801	6.15009e-11
ENSMUSG00000048332	Lhfp	-1.1379	5.77519e-11
ENSMUSG00000048371	Pdp2	1.15564	2.56046e-33
ENSMUSG00000048376	F2r	-0.932852	2.23189e-19
ENSMUSG00000048387	Osr1	-1.54427	0.000614016
ENSMUSG00000048388	Fam171b	-2.10268	6.14103e-19
ENSMUSG00000048458	Inka2	-0.956167	4.10415e-05
ENSMUSG00000048528	Nkx1-2	5.13913	4.67554e-60
ENSMUSG00000048583	Igf2	-1.71562	1.62535e-78
ENSMUSG00000048720	Tbc1d12	0.616381	0.0115096
ENSMUSG00000048752	Prss50	1.84234	2.09179e-05
ENSMUSG00000048814	Lonrf2	0.832576	0.0218335
ENSMUSG00000048878	Hexim1	-0.628654	1.06729e-10
ENSMUSG00000048915	Efna5	-0.771151	0.0251579
ENSMUSG00000048920	Fkrp	-0.749903	6.19566e-07
ENSMUSG00000048960	Prex2	-1.20198	2.81922e-38
ENSMUSG00000049001	Ndnf	-1.8811	0.00174663
ENSMUSG00000049037	Clec4a1	-1.34883	0.000509369
ENSMUSG00000049047	Armcx3	-1.21571	3.90037e-06
ENSMUSG00000049109	Themis	4.25402	2.61902e-06
ENSMUSG00000049119	Fam110b	-0.63247	0.000519285
ENSMUSG00000049225	Pdp1	0.629467	0.00290423
ENSMUSG00000049382	Krt8	1.34501	6.36232e-09
ENSMUSG00000049401	Ogfr	-0.80359	9.79908e-22
ENSMUSG00000049436	Upk1b	-0.87663	0.0139703
ENSMUSG00000049532	Sall2	-1.69738	7.52195e-32
ENSMUSG00000049539	H1f1	1.40614	0.0108747
ENSMUSG00000049551	Fzd9	1.57153	0.000103278
ENSMUSG00000049580	Tsku	-0.69435	7.62882e-05
ENSMUSG00000049670	Morn4	0.612828	0.00073145
ENSMUSG00000049676	Catsperg1	-0.852273	0.0214463
ENSMUSG00000049680	Urgcp	-0.962428	7.81168e-09
ENSMUSG00000049690	Nckap5	-3.35629	1.75915e-06
ENSMUSG00000049791	Fzd4	1.16329	0.00108753
ENSMUSG00000049811	Fam161a	1.69952	3.36272e-07
ENSMUSG00000049872	Calhm5	0.738274	0.0484428
ENSMUSG00000049922	Slc35c1	-0.875016	9.35993e-08
ENSMUSG00000049960	Mrps16	0.714996	4.84277e-08
ENSMUSG00000049971	Glt1d1	0.869706	2.70224e-15
ENSMUSG00000049988	Lrrc25	-1.05082	0.000891673
ENSMUSG00000049999	Ppp1r3d	-1.86355	0.0123525
ENSMUSG00000050010	Shisa3	-3.0536	0.00846094
ENSMUSG00000050105	Fam110d	1.6658	0.00157501
ENSMUSG00000050197	Rhox13	-1.02467	0.00117449
ENSMUSG00000050212	Eva1b	-0.706506	0.000317693
ENSMUSG00000050248	Evc2	-0.798846	2.20575e-11
ENSMUSG00000050271	Prag1	-1.7715	2.68001e-25
ENSMUSG00000050288	Fzd2	-1.12281	4.89737e-11
ENSMUSG00000050315	Synpo2	-1.59203	0.00221525
ENSMUSG00000050345	4930486L24Rik	-1.63991	0.00376695
ENSMUSG00000050394	Armcx6	-0.659092	0.0444708
ENSMUSG00000050424	Pnma5	2.45989	2.53796e-48
ENSMUSG00000050435	Ube2dnl1	-3.33604	0.00024564
ENSMUSG00000050545	Fam228b	0.656735	0.0438804
ENSMUSG00000050555	Hyls1	0.79683	4.22132e-08
ENSMUSG00000050578	Mmp13	-2.93599	1.56183e-71
ENSMUSG00000050671	Ism2	0.796244	0.0328904
ENSMUSG00000050730	Arhgap42	-0.61772	1.37986e-05
ENSMUSG00000050824	Sstr5	2.09859	0.00616008
ENSMUSG00000050860	Phospho1	0.781116	0.0303733
ENSMUSG00000050914	Ankrd37	1.64398	4.85808e-10
ENSMUSG00000050989	Selenon	-1.08754	7.64459e-11
ENSMUSG00000051022	Hs3st1	1.87137	0.0130369
ENSMUSG00000051041	Olfml1	-3.09125	0.00107102
ENSMUSG00000051048	P4ha3	-1.27705	1.21642e-08
ENSMUSG00000051065	Mb21d2	1.17351	2.00849e-19
ENSMUSG00000051067	Lingo3	2.21011	0.00373013
ENSMUSG00000051098	Mblac2	0.747601	0.0329924
ENSMUSG00000051124	Gimap9	0.744734	0.0491643
ENSMUSG00000051147	Nat2	-0.889346	0.00341002
ENSMUSG00000051159	Cited1	3.5427	2.22232e-05
ENSMUSG00000051224	Tceanc	0.678998	0.0167601
ENSMUSG00000051236	Msrb3	-0.942011	1.92249e-06
ENSMUSG00000051243	Islr2	-2.01695	2.43065e-05
ENSMUSG00000051285	Pcmtd1	-0.614523	3.8217e-12
ENSMUSG00000051319	Mtln	0.877719	5.41875e-05
ENSMUSG00000051323	Pcdh19	-1.3171	1.12335e-08
ENSMUSG00000051335	Gfod1	-1.55926	1.55284e-10
ENSMUSG00000051375	Pcdh1	-0.654797	0.013988
ENSMUSG00000051379	Flrt3	0.984154	0.00115152
ENSMUSG00000051457	Spn	1.12988	3.47193e-08
ENSMUSG00000051498	Tlr6	-0.852872	0.0423545
ENSMUSG00000051537	Gm5124	-1.24863	0.0297701
ENSMUSG00000051550	Zfp579	-0.904765	0.00182893
ENSMUSG00000051726	Kcnf1	3.23231	0.0102499
ENSMUSG00000051790	Nlgn2	-0.616065	5.31711e-11
ENSMUSG00000051920	Rspo2	-1.32254	0.0168382
ENSMUSG00000051950	B3glct	-0.778702	0.000140188
ENSMUSG00000052013	Btla	4.65587	5.36907e-05
ENSMUSG00000052026	Slc6a7	1.51709	0.000139907
ENSMUSG00000052085	Dock8	-0.705249	0.00730931
ENSMUSG00000052117	D630039A03Rik	-2.16777	4.76617e-05
ENSMUSG00000052133	Sema5b	0.778843	9.40761e-07
ENSMUSG00000052160	Pld4	-0.615228	8.84419e-07
ENSMUSG00000052180	Serpinb6c	-0.852934	0.0193764
ENSMUSG00000052301	Doc2a	0.776705	0.0259207
ENSMUSG00000052316	Lrrc15	-0.794118	1.13198e-06
ENSMUSG00000052331	Ankrd44	0.605155	0.019567
ENSMUSG00000052353	Cemip	-1.325	4.07844e-13
ENSMUSG00000052374	Actn2	-1.29804	0.00184627
ENSMUSG00000052384	Nrros	-0.866909	3.6021e-05
ENSMUSG00000052396	Mogat2	1.93623	0.0138324
ENSMUSG00000052534	Pbx1	-2.30811	1.92807e-45
ENSMUSG00000052557	Gan	0.944973	3.0569e-06
ENSMUSG00000052560	Cpne8	-1.30987	0.000217955
ENSMUSG00000052688	Rab7b	-1.00186	0.000139766
ENSMUSG00000052713	Zfp608	-1.00562	0.000515666
ENSMUSG00000052726	Kcnt2	-1.66289	0.0124693
ENSMUSG00000052794	1700030K09Rik	0.731198	8.23561e-06
ENSMUSG00000052837	Junb	-0.774168	1.40865e-11
ENSMUSG00000052852	Reep1	0.809837	0.000577925
ENSMUSG00000052854	Nrk	-1.14813	0.00380852
ENSMUSG00000052921	Arhgef15	0.761142	6.60451e-05
ENSMUSG00000052934	Fbxo31	-1.43124	6.07327e-05
ENSMUSG00000052942	Glis3	-1.22663	6.04501e-05
ENSMUSG00000052951	C130021I20Rik	-1.13574	0.0340384
ENSMUSG00000052957	Gas1	-1.32225	1.04245e-19
ENSMUSG00000053007	Creb5	-1.12649	0.015937
ENSMUSG00000053024	Cntn2	-0.953426	0.0109581
ENSMUSG00000053062	Jam2	-1.04019	9.29037e-50
ENSMUSG00000053141	Ptprt	-0.842457	0.0465605
ENSMUSG00000053158	Fes	-0.798194	0.000388912
ENSMUSG00000053192	Mllt11	0.835443	6.59428e-05
ENSMUSG00000053198	Prx	0.962146	2.40113e-11
ENSMUSG00000053279	Aldh1a1	-1.73663	3.01836e-05
ENSMUSG00000053332	Gas5	0.789075	1.23325e-63
ENSMUSG00000053414	Hunk	-1.18447	9.80808e-55
ENSMUSG00000053460	Ggcx	-0.654345	0.000109889
ENSMUSG00000053522	Lgals7	1.30314	0.0182154
ENSMUSG00000053613	Notumos	-0.940266	0.0345431
ENSMUSG00000053664	NA	-0.717618	0.000856642
ENSMUSG00000053693	Mast1	-0.759356	0.0130899
ENSMUSG00000053819	Camk2d	-0.623329	0.000133217
ENSMUSG00000053930	Shisa6	-3.34554	0.0163897
ENSMUSG00000053935	NA	-1.24025	8.75099e-21
ENSMUSG00000053965	Pde5a	-0.905823	0.00294557
ENSMUSG00000054021	Sirt5	0.642312	0.0180851
ENSMUSG00000054027	Nt5dc3	0.852623	4.66909e-10
ENSMUSG00000054072	Iigp1	-2.64095	2.37467e-59
ENSMUSG00000054074	Skida1	-0.934232	7.53344e-06
ENSMUSG00000054099	Slc25a40	-0.713826	7.98599e-06
ENSMUSG00000054169	Ceacam10	1.4777	0.0106419
ENSMUSG00000054203	Ifi205	-1.76392	2.34474e-05
ENSMUSG00000054364	Rhob	-1.07867	7.71238e-22
ENSMUSG00000054404	Slfn5	-1.00215	2.18556e-19
ENSMUSG00000054520	Sh3bp2	-0.609611	0.0055105
ENSMUSG00000054555	Adam12	-0.846229	1.2677e-05
ENSMUSG00000054580	Pla2r1	-0.802244	0.00785785
ENSMUSG00000054588	NA	-1.79021	5.84611e-10
ENSMUSG00000054640	Slc8a1	-0.818205	0.0274788
ENSMUSG00000054648	Zfp869	-1.00821	1.11071e-10
ENSMUSG00000054662	Ano9	0.641939	3.35139e-06
ENSMUSG00000054675	Tmem119	-1.4946	4.42693e-07
ENSMUSG00000054676	1600014C10Rik	-0.647063	0.000711104
ENSMUSG00000054679	Srsf12	0.802908	0.0481523
ENSMUSG00000054702	Ap1s3	-0.821095	0.00307691
ENSMUSG00000054728	Phactr1	-1.85273	0.00115152
ENSMUSG00000054752	Fsd1l	-0.601546	5.51051e-06
ENSMUSG00000054793	Cadm4	1.74702	3.36004e-07
ENSMUSG00000054889	Dsp	-1.32986	1.37976e-16
ENSMUSG00000055003	Lrtm2	-2.7503	0.00730138
ENSMUSG00000055128	Cgrrf1	-0.869618	0.00591345
ENSMUSG00000055172	C1ra	-3.12397	4.50808e-29
ENSMUSG00000055202	Zfp811	0.971175	0.00278184
ENSMUSG00000055235	Wdr86	-2.07282	1.37345e-08
ENSMUSG00000055322	Tns1	-0.947408	1.63937e-12
ENSMUSG00000055373	Fut9	0.817856	2.93077e-08
ENSMUSG00000055403	4933427D06Rik	-1.1277	0.00601902
ENSMUSG00000055435	Maf	-1.29016	8.11975e-12
ENSMUSG00000055447	Cd47	-0.942641	5.08096e-18
ENSMUSG00000055555	Ct55	3.08392	3.97348e-21
ENSMUSG00000055560	Zfp459	0.733265	5.68214e-09
ENSMUSG00000055675	Kbtbd11	-1.16702	3.05749e-10
ENSMUSG00000055717	Slain1	-1.00056	0.000893568
ENSMUSG00000055737	Ghr	-1.41667	2.42588e-12
ENSMUSG00000055745	Rtl6	-1.17847	1.15518e-05
ENSMUSG00000055780	Usp26	-3.94912	0.000802913
ENSMUSG00000055799	Tcf7l1	-1.19825	1.24212e-71
ENSMUSG00000055805	Fmnl1	-0.848026	0.002149
ENSMUSG00000055923	Aasdh	0.611876	0.000117834
ENSMUSG00000056025	Clca3a1	-2.45431	8.83931e-25
ENSMUSG00000056043	Rgs9bp	0.698297	0.0450651
ENSMUSG00000056116	H2-T22	-1.66576	1.4103e-80
ENSMUSG00000056155	Nanos3	0.896926	0.0120443
ENSMUSG00000056174	Col8a2	-1.523	0.0105658
ENSMUSG00000056413	Adap1	0.906871	1.8582e-13
ENSMUSG00000056427	Slit3	-1.1221	1.69835e-17
ENSMUSG00000056436	Cyct	0.975606	0.00030463
ENSMUSG00000056481	Cd248	-2.18879	2.67839e-63
ENSMUSG00000056501	Cebpb	-0.892762	1.32522e-06
ENSMUSG00000056529	Ptafr	-1.35572	7.04288e-06
ENSMUSG00000056666	Retsat	0.723388	6.39567e-05
ENSMUSG00000056671	Prelid2	1.04091	2.96208e-07
ENSMUSG00000056673	Kdm5d	-0.915691	0.0188717
ENSMUSG00000057137	Tmem140	-1.09919	5.61174e-09
ENSMUSG00000057182	Scn3a	1.34828	1.24695e-06
ENSMUSG00000057337	Chst3	-2.75397	2.1363e-08
ENSMUSG00000057378	Ryr3	-1.1602	0.00145883
ENSMUSG00000057596	Trim30d	-1.20524	0.0277587
ENSMUSG00000057615	Ldoc1	-1.68339	0.000370568
ENSMUSG00000057715	A830018L16Rik	-0.925723	0.00508002
ENSMUSG00000057751	Megf6	-0.874299	0.00911573
ENSMUSG00000057836	Xlr3a	2.70391	3.53915e-39
ENSMUSG00000057880	Abat	-1.00235	0.00110063
ENSMUSG00000057897	Camk2b	-0.601607	6.88975e-05
ENSMUSG00000057948	Unc13d	1.09492	0.000378114
ENSMUSG00000057963	Itpk1	0.924282	1.09196e-60
ENSMUSG00000058070	Eml1	-0.610923	0.0200197
ENSMUSG00000058099	Nfam1	-1.45675	9.22794e-05
ENSMUSG00000058163	Gm5431	-1.42314	4.84855e-05
ENSMUSG00000058207	Serpina3k	-7.82236	2.24563e-06
ENSMUSG00000058216	Gstp3	0.601881	0.0245726
ENSMUSG00000058258	Idi1	1.03715	4.26238e-21
ENSMUSG00000058328	Xlr5a	2.47221	5.59239e-05
[truncated: 410 more rows]

## Sheet: 1F-Pluripotency markers
mgi_symbol	ESC_1	ESC_2	DEPSC_1	DEPSC_2	LEPSC_1	LEPSC_2
Dnmt3l	397.193	412.235	1797.2	1788.61	2606.17	2572.01
Klf5	1863.75	1920.07	1010.92	1005.42	1523.6	1642.27
Nanog	10085.3	10129.7	2786.67	2800.88	4615.02	4362.53
Esrrb	9809.42	9953.58	5040.32	5022.21	6543.69	6520.81
Myc	195.901	247.156	388.031	332.856	843.02	836.65
Cldn6	24.2629	19.3667	95.9866	104.752	42.151	57.4622
Pou5f1	11628.2	11833.1	10424.8	10325.4	11415.7	11643
Nr0b1	490.651	475.868	530.99	520.821	708.343	755.053
Tfcp2l1	14748.3	14587.8	1353	1328.49	3484.14	3324.76
Nr5a2	1277.85	1399.02	870.006	877.173	1081.53	994.096
Dnmt3b	1659.76	1547.49	2681.5	2708.86	1859.78	1992.79
Sall4	4623.44	4668.3	4756.44	4612.99	3333.01	3368.43
Gdf3	1395.57	1391.64	1186.56	1215.9	873.862	945.828
Tdgf1	6601.32	6546.88	4682.92	4670.75	7888.41	8067.69
Fbxo15	2627.59	2577.62	1963.64	2114.61	1571.92	1542.29
Lefty1	294.75	308.023	768.914	707.808	285.804	217.207
Prdm14	816.852	875.192	230.776	250.621	245.71	243.64
Utf1	1042.41	1088.23	4087.6	4134.26	3746.3	3615.52
Fgf4	2581.76	2577.62	1803.32	1669.17	1260.42	1267.62
Lin28a	658.694	690.747	3039.92	3154.3	3686.67	3914.33
Zfp42	9547.92	9435.29	7709.56	7763.37	8215.33	8256.17
Lifr	1846.68	1749.46	1754.31	1750.43	1609.96	1502.06
Dppa5a	5872.53	5982.48	3447.35	3194.44	6057.41	5627.85
Zic2	567.933	580.08	1679.77	1704.42	544.879	475.787
Lefty2	3874.88	4070.7	391.094	398.448	1076.39	1061.9
Zic3	778.211	792.192	1399.97	1513.51	2802.53	2671.99
Dppa2	1436.9	1345.53	1113.04	1135.62	2070.54	2036.46
Sox2	4752.84	4837.07	5995.08	5731.97	5388.13	5147.46

## Sheet: 1F-2C markers
mgi_symbol	ESC_1	ESC_2	DEPSC_1	DEPSC_2	LEPSC_1	LEPSC_2
Ptger4	25.1616	25.8223	87.8175	78.319	28.7861	35.6266
Obox6	44.9314	69.1669	2.04227	2.93696	7.19651	11.4924
Usp17le	0	0	2.04227	4.89494	4.11229	10.3432
4933440M02Rik	0	0	3.0634	0	1.02807	0
Zscan4c	0	0	7.14794	5.87392	15.4211	11.4924
Usp17la	0.898627	0	4.08454	1.95797	1.02807	0
Usp17ld	0	0.922225	3.0634	1.95797	2.05615	1.14924
Usp17lc	0	0	2.04227	0.978987	1.02807	2.29849
Hmgn3	38.641	57.178	75.5639	94.9618	27.758	39.0743
Sp110	83.5723	118.967	281.833	274.116	96.6389	90.7903
Pramel20	0	0	0	0	1.02807	1.14924
Zscan4f	0	0	2.04227	0.978987	14.393	4.59698
Zfp352	0	0	0	0.978987	1.02807	2.29849
Pramel11	0	0	0	0	0	2.29849
4931428L18Rik	0	0.922225	1.02113	0	0	0
Zscan4d	0.898627	0	6.1268	4.89494	10.2807	2.29849

## Sheet: 1H-GSEA
GO_terms	Size	Neg_log10_Nominal_p_value	Condition
HP_ABNORMAL_ANATOMIC_LOCATION_OF_THE_HEART	23	3	ESC_vs_DEPSC_UP_in_DEPSC
HP_INFERTILITY	27	3	ESC_vs_DEPSC_UP_in_DEPSC
HP_DECREASED_FERTILITY	32	3	ESC_vs_DEPSC_UP_in_DEPSC
HP_ABNORMALITY_OF_SKELETAL_MATURATION	41	3	ESC_vs_DEPSC_UP_in_DEPSC
GOMF_PHOSPHATIDYLINOSITOL_4_5_BISPHOSPHATE_BINDING	16	3	ESC_vs_DEPSC_UP_in_DEPSC
HP_ABNORMAL_LUNG_DEVELOPMENT	43	3	ESC_vs_DEPSC_UP_in_DEPSC
GOMF_SIGNALING_RECEPTOR_REGULATOR_ACTIVITY	61	3	ESC_vs_DEPSC_UP_in_DEPSC
GOBP_ADENYLATE_CYCLASE_MODULATING_G_PROTEIN_COUPLED_RECEPTOR_SIGNALING_PATHWAY	38	2.9987	ESC_vs_DEPSC_UP_in_DEPSC
GOBP_REGIONALIZATION	56	2.9987	ESC_vs_DEPSC_UP_in_DEPSC
GOBP_REGULATION_OF_BLOOD_CIRCULATION	37	2.99211	ESC_vs_DEPSC_UP_in_DEPSC
GOBP_STEROID_BIOSYNTHETIC_PROCESS	18	2.97405	ESC_vs_DEPSC_UP_in_DEPSC
GOBP_PATTERN_SPECIFICATION_PROCESS	72	2.6981	ESC_vs_DEPSC_UP_in_DEPSC
GOBP_HEART_PROCESS	36	2.69329	ESC_vs_DEPSC_UP_in_DEPSC
GOBP_HUMORAL_IMMUNE_RESPONSE	31	2.68753	ESC_vs_DEPSC_UP_in_DEPSC
HP_ANOSMIA	15	2.67071	ESC_vs_DEPSC_UP_in_DEPSC
HP_APLASIA_HYPOPLASIA_OF_THE_DISTAL_PHALANGES_OF_THE_HAND	17	2.66885	ESC_vs_DEPSC_UP_in_DEPSC
GOCC_CILIARY_PLASM	17	2.66699	ESC_vs_DEPSC_UP_in_DEPSC
HP_ABNORMALITY_OF_THE_FEMALE_GENITALIA	76	2.52288	ESC_vs_DEPSC_UP_in_DEPSC
GOBP_ANTERIOR_POSTERIOR_PATTERN_SPECIFICATION	31	2.5141	ESC_vs_DEPSC_UP_in_DEPSC
HP_AMBIGUOUS_GENITALIA	24	2.50741	ESC_vs_DEPSC_UP_in_DEPSC
HP_HYPOPITUITARISM	21	2.50605	ESC_vs_DEPSC_UP_in_DEPSC
GOBP_SPINAL_CORD_DEVELOPMENT	23	2.50243	ESC_vs_DEPSC_UP_in_DEPSC
HP_PRENATAL_MATERNAL_ABNORMALITY	20	2.50106	ESC_vs_DEPSC_UP_in_DEPSC
HP_ABNORMAL_INTERNAL_GENITALIA	72	2.39707	ESC_vs_DEPSC_UP_in_DEPSC
GOBP_GLIAL_CELL_DIFFERENTIATION	39	2.39445	ESC_vs_DEPSC_UP_in_DEPSC
GOBP_REGULATION_OF_HEART_CONTRACTION	33	2.38961	ESC_vs_DEPSC_UP_in_DEPSC
GOBP_DNA_MODIFICATION	22	2.38157	ESC_vs_DEPSC_UP_in_DEPSC
HP_AMENORRHEA	24	2.38157	ESC_vs_DEPSC_UP_in_DEPSC
GOMF_SODIUM_ION_TRANSMEMBRANE_TRANSPORTER_ACTIVITY	18	2.36549	ESC_vs_DEPSC_UP_in_DEPSC
GOBP_REGULATION_OF_HEART_RATE	16	2.36455	ESC_vs_DEPSC_UP_in_DEPSC
GOBP_AXIS_SPECIFICATION	16	2.36078	ESC_vs_DEPSC_UP_in_DEPSC
GOBP_CELL_CELL_ADHESION_VIA_PLASMA_MEMBRANE_ADHESION_MOLECULES	35	2.29623	ESC_vs_DEPSC_UP_in_DEPSC
HP_FUNCTIONAL_ABNORMALITY_OF_MALE_INTERNAL_GENITALIA	31	2.29491	ESC_vs_DEPSC_UP_in_DEPSC
GOBP_REGULATION_OF_CALCIUM_ION_TRANSMEMBRANE_TRANSPORT	30	2.29358	ESC_vs_DEPSC_UP_in_DEPSC
GOBP_INORGANIC_ION_IMPORT_ACROSS_PLASMA_MEMBRANE	20	2.27692	ESC_vs_DEPSC_UP_in_DEPSC
HP_ABNORMAL_BREATH_SOUND	16	2.26623	ESC_vs_DEPSC_UP_in_DEPSC
GOBP_CELLULAR_ION_HOMEOSTASIS	95	2.22185	ESC_vs_DEPSC_UP_in_DEPSC
GOBP_G_PROTEIN_COUPLED_RECEPTOR_SIGNALING_PATHWAY	115	2.22185	ESC_vs_DEPSC_UP_in_DEPSC
HP_RENAL_HYPOPLASIA_APLASIA	41	2.2188	ESC_vs_DEPSC_UP_in_DEPSC
HP_ABNORMALITY_OF_THE_UTERUS	33	2.21396	ESC_vs_DEPSC_UP_in_DEPSC
HP_APLASIA_HYPOPLASIA_OF_THE_LUNGS	30	2.21263	ESC_vs_DEPSC_UP_in_DEPSC
GOBP_ENDOTHELIUM_DEVELOPMENT	25	2.20638	ESC_vs_DEPSC_UP_in_DEPSC
GOBP_HOMOPHILIC_CELL_ADHESION_VIA_PLASMA_MEMBRANE_ADHESION_MOLECULES	24	2.20412	ESC_vs_DEPSC_UP_in_DEPSC
HP_APLASIA_HYPOPLASIA_OF_THE_SPLEEN	15	2.1785	ESC_vs_DEPSC_UP_in_DEPSC
GOBP_DNA_METHYLATION	20	2.13171	ESC_vs_DEPSC_UP_in_DEPSC
GOBP_DNA_METHYLATION_OR_DEMETHYLATION	20	2.13079	ESC_vs_DEPSC_UP_in_DEPSC
GOBP_REGULATION_OF_LIPID_BIOSYNTHETIC_PROCESS	19	2.12478	ESC_vs_DEPSC_UP_in_DEPSC
HP_DISPLACEMENT_OF_THE_URETHRAL_MEATUS	38	2.09298	ESC_vs_DEPSC_UP_in_DEPSC
HP_ABNORMALITY_OF_THE_SENSE_OF_SMELL	25	2.08189	ESC_vs_DEPSC_UP_in_DEPSC
GOMF_PHOSPHATIDYLINOSITOL_BISPHOSPHATE_BINDING	19	2.06958	ESC_vs_DEPSC_UP_in_DEPSC
HP_SUPERNUMERARY_SPLEENS	17	2.06679	ESC_vs_DEPSC_UP_in_DEPSC
GOBP_NERVOUS_SYSTEM_PROCESS	144	2.04576	ESC_vs_DEPSC_UP_in_DEPSC
HP_ABNORMAL_NUMBER_OF_TEETH	44	2.04271	ESC_vs_DEPSC_UP_in_DEPSC
GOBP_REGULATION_OF_CELL_DIVISION	23	2.02622	ESC_vs_DEPSC_UP_in_DEPSC
GOBP_METAL_ION_HOMEOSTASIS	89	1.95861	ESC_vs_DEPSC_UP_in_DEPSC
HP_ABNORMALITY_OF_THE_HYPOTHALAMUS_PITUITARY_AXIS	49	1.95599	ESC_vs_DEPSC_UP_in_DEPSC
HP_THIN_UPPER_LIP_VERMILION	23	1.9377	ESC_vs_DEPSC_UP_in_DEPSC
HP_WIDE_INTERMAMILLARY_DISTANCE	17	1.92802	ESC_vs_DEPSC_UP_in_DEPSC
HP_CEREBELLAR_ATROPHY	31	1.90938	ESC_vs_DEPSC_UP_in_DEPSC
HP_RENAL_AGENESIS	23	1.90309	ESC_vs_DEPSC_UP_in_DEPSC
GOBP_FIBROBLAST_GROWTH_FACTOR_RECEPTOR_SIGNALING_PATHWAY	15	1.88837	ESC_vs_DEPSC_UP_in_DEPSC
HP_ABNORMAL_TRACHEOBRONCHIAL_MORPHOLOGY	52	1.88475	ESC_vs_DEPSC_UP_in_DEPSC
GOBP_REGULATION_OF_CALCIUM_ION_TRANSMEMBRANE_TRANSPORTER_ACTIVITY	18	1.86332	ESC_vs_DEPSC_UP_in_DEPSC
GOBP_SYNAPTIC_VESICLE_EXOCYTOSIS	19	1.86149	ESC_vs_DEPSC_UP_in_DEPSC
HP_ABNORMAL_PENIS_MORPHOLOGY	97	1.85387	ESC_vs_DEPSC_UP_in_DEPSC
GOBP_SENSORY_PERCEPTION	62	1.85344	ESC_vs_DEPSC_UP_in_DEPSC
GOMF_G_PROTEIN_COUPLED_RECEPTOR_BINDING	39	1.85038	ESC_vs_DEPSC_UP_in_DEPSC
GOBP_IMPORT_INTO_CELL	43	1.85038	ESC_vs_DEPSC_UP_in_DEPSC
GOBP_REGULATION_OF_CALCIUM_ION_TRANSPORT_INTO_CYTOSOL	23	1.83885	ESC_vs_DEPSC_UP_in_DEPSC
HP_THIN_VERMILION_BORDER	38	1.81911	ESC_vs_DEPSC_UP_in_DEPSC
GOBP_NEUROMUSCULAR_PROCESS	21	1.80663	ESC_vs_DEPSC_UP_in_DEPSC
GOBP_GLIOGENESIS	53	1.79458	ESC_vs_DEPSC_UP_in_DEPSC
GOBP_REGULATION_OF_EPITHELIAL_CELL_DIFFERENTIATION	30	1.78799	ESC_vs_DEPSC_UP_in_DEPSC
GOBP_BEHAVIOR	87	1.76955	ESC_vs_DEPSC_UP_in_DEPSC
GOBP_NEUROTRANSMITTER_SECRETION	23	1.75273	ESC_vs_DEPSC_UP_in_DEPSC
GOBP_ION_HOMEOSTASIS	108	1.74473	ESC_vs_DEPSC_UP_in_DEPSC
HP_ORAL_CLEFT	78	1.74429	ESC_vs_DEPSC_UP_in_DEPSC
GOBP_EPITHELIAL_TUBE_MORPHOGENESIS	50	1.74255	ESC_vs_DEPSC_UP_in_DEPSC
HP_MULTICYSTIC_KIDNEY_DYSPLASIA	16	1.74036	ESC_vs_DEPSC_UP_in_DEPSC
GOCC_CILIUM	78	1.72125	ESC_vs_DEPSC_UP_in_DEPSC
GOCC_SYNAPSE	177	1.72125	ESC_vs_DEPSC_UP_in_DEPSC
GOBP_REGULATION_OF_NEURON_DIFFERENTIATION	41	1.7182	ESC_vs_DEPSC_UP_in_DEPSC
GOBP_ANATOMICAL_STRUCTURE_HOMEOSTASIS	53	1.69767	ESC_vs_DEPSC_UP_in_DEPSC
GOBP_PALLIUM_DEVELOPMENT	24	1.6835	ESC_vs_DEPSC_UP_in_DEPSC
GOBP_CAMERA_TYPE_EYE_MORPHOGENESIS	23	1.68079	ESC_vs_DEPSC_UP_in_DEPSC
HP_CARDIAC_CONDUCTION_ABNORMALITY	16	1.67933	ESC_vs_DEPSC_UP_in_DEPSC
GOBP_MULTICELLULAR_ORGANISMAL_HOMEOSTASIS	82	1.67778	ESC_vs_DEPSC_UP_in_DEPSC
HP_ABNORMALITY_OF_THE_PITUITARY_GLAND	42	1.67517	ESC_vs_DEPSC_UP_in_DEPSC
GOBP_RENAL_TUBULE_DEVELOPMENT	20	1.67394	ESC_vs_DEPSC_UP_in_DEPSC
GOMF_PEPTIDE_BINDING	39	1.65321	ESC_vs_DEPSC_UP_in_DEPSC
GOBP_REPRODUCTION	171	1.63827	ESC_vs_DEPSC_UP_in_DEPSC
GOMF_GROWTH_FACTOR_ACTIVITY	20	1.63713	ESC_vs_DEPSC_UP_in_DEPSC
GOBP_ENDOCRINE_SYSTEM_DEVELOPMENT	23	1.61645	ESC_vs_DEPSC_UP_in_DEPSC
HP_ABNORMALITY_OF_THE_DIENCEPHALON	19	1.6137	ESC_vs_DEPSC_UP_in_DEPSC
HP_ABNORMAL_MALE_REPRODUCTIVE_SYSTEM_PHYSIOLOGY	35	1.6119	ESC_vs_DEPSC_UP_in_DEPSC
GOBP_MORPHOGENESIS_OF_A_BRANCHING_STRUCTURE	34	1.61146	ESC_vs_DEPSC_UP_in_DEPSC
GOBP_SIGNAL_RELEASE	59	1.60206	ESC_vs_DEPSC_UP_in_DEPSC
GOBP_REGULATION_OF_PROTEIN_PHOSPHORYLATION	135	1.60206	ESC_vs_DEPSC_UP_in_DEPSC
HP_RECURRENT_OTITIS_MEDIA	22	1.59843	ESC_vs_DEPSC_UP_in_DEPSC
HP_CLUBBING	16	1.5878	ESC_vs_DEPSC_UP_in_DEPSC
HP_ABNORMAL_CARDIAC_ATRIUM_MORPHOLOGY	54	1.58329	ESC_vs_DEPSC_UP_in_DEPSC
HP_OSTEOPOROSIS	39	1.58154	ESC_vs_DEPSC_UP_in_DEPSC
GOBP_LIMBIC_SYSTEM_DEVELOPMENT	20	1.58024	ESC_vs_DEPSC_UP_in_DEPSC
HP_INTESTINAL_MALROTATION	19	1.56275	ESC_vs_DEPSC_UP_in_DEPSC
GOBP_RETINA_DEVELOPMENT_IN_CAMERA_TYPE_EYE	26	1.5572	ESC_vs_DEPSC_UP_in_DEPSC
GOMF_AMYLOID_BETA_BINDING	23	1.55541	ESC_vs_DEPSC_UP_in_DEPSC
GOBP_EPITHELIUM_DEVELOPMENT	162	1.55284	ESC_vs_DEPSC_UP_in_DEPSC
GOBP_REGULATION_OF_NEUROTRANSMITTER_TRANSPORT	15	1.5474	ESC_vs_DEPSC_UP_in_DEPSC
GOBP_ORGANIC_HYDROXY_COMPOUND_BIOSYNTHETIC_PROCESS	22	1.52123	ESC_vs_DEPSC_UP_in_DEPSC
HP_ABNORMALITY_OF_THE_PULMONARY_VASCULATURE	32	1.51455	ESC_vs_DEPSC_UP_in_DEPSC
GOBP_REGULATION_OF_ION_TRANSMEMBRANE_TRANSPORT	79	1.50864	ESC_vs_DEPSC_UP_in_DEPSC
GOBP_RESPONSE_TO_FIBROBLAST_GROWTH_FACTOR	17	1.50748	ESC_vs_DEPSC_UP_in_DEPSC
GOBP_CELL_DIVISION	44	1.50559	ESC_vs_DEPSC_UP_in_DEPSC
GOBP_REGULATION_OF_LIPID_METABOLIC_PROCESS	43	1.50515	ESC_vs_DEPSC_UP_in_DEPSC
GOBP_CIRCULATORY_SYSTEM_PROCESS	84	1.49442	ESC_vs_DEPSC_UP_in_DEPSC
GOBP_MUSCLE_ORGAN_DEVELOPMENT	53	1.49311	ESC_vs_DEPSC_UP_in_DEPSC
HP_ABNORMAL_OVARIAN_MORPHOLOGY	26	1.48252	ESC_vs_DEPSC_UP_in_DEPSC
GOBP_CELL_RECOGNITION	28	1.47182	ESC_vs_DEPSC_UP_in_DEPSC
GOBP_POSITIVE_REGULATION_OF_PROTEIN_PHOSPHORYLATION	93	1.46852	ESC_vs_DEPSC_UP_in_DEPSC
HP_ABNORMAL_ATRIOVENTRICULAR_VALVE_MORPHOLOGY	17	1.46052	ESC_vs_DEPSC_UP_in_DEPSC
GOBP_MAINTENANCE_OF_CELL_NUMBER	20	1.44579	ESC_vs_DEPSC_UP_in_DEPSC
GOBP_POSITIVE_REGULATION_OF_PROTEIN_MODIFICATION_PROCESS	114	1.4437	ESC_vs_DEPSC_UP_in_DEPSC
GOBP_ANIMAL_ORGAN_MORPHOGENESIS	154	1.4437	ESC_vs_DEPSC_UP_in_DEPSC
GOBP_ADENYLATE_CYCLASE_ACTIVATING_G_PROTEIN_COUPLED_RECEPTOR_SIGNALING_PATHWAY	25	1.44046	ESC_vs_DEPSC_UP_in_DEPSC
GOBP_SECOND_MESSENGER_MEDIATED_SIGNALING	48	1.43977	ESC_vs_DEPSC_UP_in_DEPSC
GOCC_ANCHORED_COMPONENT_OF_MEMBRANE	22	1.43775	ESC_vs_DEPSC_UP_in_DEPSC
HP_MALE_INFERTILITY	15	1.43278	ESC_vs_DEPSC_UP_in_DEPSC
GOMF_CELL_ADHESION_MEDIATOR_ACTIVITY	15	1.42581	ESC_vs_DEPSC_UP_in_DEPSC
GOCC_INTRINSIC_COMPONENT_OF_PLASMA_MEMBRANE	223	1.42022	ESC_vs_DEPSC_UP_in_DEPSC
HP_HYPOGONADOTROPIC_HYPOGONADISM	20	1.42005	ESC_vs_DEPSC_UP_in_DEPSC
HP_REDUCED_VISUAL_ACUITY	59	1.41935	ESC_vs_DEPSC_UP_in_DEPSC
GOBP_CALCIUM_ION_TRANSMEMBRANE_TRANSPORT	49	1.41891	ESC_vs_DEPSC_UP_in_DEPSC
GOBP_GLAND_MORPHOGENESIS	22	1.41722	ESC_vs_DEPSC_UP_in_DEPSC
GOBP_CALCIUM_ION_TRANSPORT_INTO_CYTOSOL	31	1.41365	ESC_vs_DEPSC_UP_in_DEPSC
GOMF_VOLTAGE_GATED_CHANNEL_ACTIVITY	23	1.4118	ESC_vs_DEPSC_UP_in_DEPSC
GOBP_CELLULAR_HOMEOSTASIS	121	1.40894	ESC_vs_DEPSC_UP_in_DEPSC
HP_ABNORMALITY_OF_THE_BREAST	44	1.40676	ESC_vs_DEPSC_UP_in_DEPSC
HP_FUNCTIONAL_ABNORMALITY_OF_THE_INNER_EAR	103	1.39794	ESC_vs_DEPSC_UP_in_DEPSC
HP_INTELLECTUAL_DISABILITY_MODERATE	25	1.39346	ESC_vs_DEPSC_UP_in_DEPSC
GOBP_EPIDERMAL_CELL_DIFFERENTIATION	22	1.39301	ESC_vs_DEPSC_UP_in_DEPSC
HP_ABNORMALITY_OF_HINDBRAIN_MORPHOLOGY	94	1.38722	ESC_vs_DEPSC_UP_in_DEPSC
GOBP_NEUROTRANSMITTER_TRANSPORT	28	1.3865	ESC_vs_DEPSC_UP_in_DEPSC
GOCC_COLLAGEN_TRIMER	25	1.3865	ESC_vs_DEPSC_UP_in_DEPSC
GOMF_METAL_ION_TRANSMEMBRANE_TRANSPORTER_ACTIVITY	50	1.38635	ESC_vs_DEPSC_UP_in_DEPSC
GOMF_SIGNALING_RECEPTOR_BINDING	204	1.37675	ESC_vs_DEPSC_UP_in_DEPSC
GOBP_DIVALENT_INORGANIC_CATION_HOMEOSTASIS	70	1.37632	ESC_vs_DEPSC_UP_in_DEPSC
GOBP_LOCOMOTORY_BEHAVIOR	26	1.37622	ESC_vs_DEPSC_UP_in_DEPSC
GOMF_G_PROTEIN_COUPLED_RECEPTOR_ACTIVITY	45	1.3737	ESC_vs_DEPSC_UP_in_DEPSC
GOBP_MULTICELLULAR_ORGANISMAL_SIGNALING	21	1.37153	ESC_vs_DEPSC_UP_in_DEPSC
HP_ABNORMAL_MENINGEAL_MORPHOLOGY	16	1.3622	ESC_vs_DEPSC_UP_in_DEPSC
HP_OTITIS_MEDIA	33	1.36041	ESC_vs_DEPSC_UP_in_DEPSC
HP_COLOR_VISION_DEFECT	15	1.35698	ESC_vs_DEPSC_UP_in_DEPSC
GOCC_EXTERNAL_ENCAPSULATING_STRUCTURE	108	1.35655	ESC_vs_DEPSC_UP_in_DEPSC
GOBP_MORPHOGENESIS_OF_AN_EPITHELIUM	77	1.35568	ESC_vs_DEPSC_UP_in_DEPSC
HP_ABNORMAL_DISTAL_PHALANX_MORPHOLOGY_OF_FINGER	21	1.34744	ESC_vs_DEPSC_UP_in_DEPSC
GOBP_REGULATION_OF_PROTEIN_MODIFICATION_PROCESS	170	1.34679	ESC_vs_DEPSC_UP_in_DEPSC
GOBP_NEPHRON_EPITHELIUM_DEVELOPMENT	27	1.34466	ESC_vs_DEPSC_UP_in_DEPSC
GOBP_ION_TRANSMEMBRANE_TRANSPORT	146	1.33724	ESC_vs_DEPSC_UP_in_DEPSC
GOBP_EPITHELIAL_CELL_DEVELOPMENT	33	1.332	ESC_vs_DEPSC_UP_in_DEPSC
GOCC_CELL_BODY	89	1.3279	ESC_vs_DEPSC_UP_in_DEPSC
HP_FUNCTIONAL_ABNORMALITY_OF_THE_MIDDLE_EAR	54	1.32616	ESC_vs_DEPSC_UP_in_DEPSC
GOMF_PHOSPHATIDYLINOSITOL_PHOSPHATE_BINDING	30	1.32357	ESC_vs_DEPSC_UP_in_DEPSC
GOBP_POSITIVE_REGULATION_OF_PHOSPHORUS_METABOLIC_PROCESS	119	1.31832	ESC_vs_DEPSC_UP_in_DEPSC
HP_DECREASED_FERTILITY_IN_MALES	15	1.31797	ESC_vs_DEPSC_UP_in_DEPSC
GOCC_CYTOPLASMIC_REGION	27	1.31646	ESC_vs_DEPSC_UP_in_DEPSC
GOBP_CILIUM_OR_FLAGELLUM_DEPENDENT_CELL_MOTILITY	18	1.30991	ESC_vs_DEPSC_UP_in_DEPSC
GOBP_CELL_FATE_SPECIFICATION	18	3	ESC_vs_DEPSC_Up_in_ESC
GOBP_CELL_FATE_COMMITMENT	48	3	ESC_vs_DEPSC_Up_in_ESC
GOMF_PASSIVE_TRANSMEMBRANE_TRANSPORTER_ACTIVITY	50	3	ESC_vs_DEPSC_Up_in_ESC
GOBP_REGIONALIZATION	46	2.99739	ESC_vs_DEPSC_Up_in_ESC
HP_ABNORMAL_BLOOD_INORGANIC_CATION_CONCENTRATION	20	2.97909	ESC_vs_DEPSC_Up_in_ESC
GOCC_INTRINSIC_COMPONENT_OF_PLASMA_MEMBRANE	199	2.69897	ESC_vs_DEPSC_Up_in_ESC
GOBP_PATTERN_SPECIFICATION_PROCESS	59	2.69854	ESC_vs_DEPSC_Up_in_ESC
GOBP_MORPHOGENESIS_OF_A_BRANCHING_STRUCTURE	28	2.51277	ESC_vs_DEPSC_Up_in_ESC
GOMF_CALCIUM_ION_TRANSMEMBRANE_TRANSPORTER_ACTIVITY	15	2.4824	ESC_vs_DEPSC_Up_in_ESC
GOBP_SKELETAL_SYSTEM_MORPHOGENESIS	34	2.3927	ESC_vs_DEPSC_Up_in_ESC
GOBP_CELL_CELL_JUNCTION_ASSEMBLY	20	2.37475	ESC_vs_DEPSC_Up_in_ESC
GOBP_BONE_MORPHOGENESIS	16	2.36078	ESC_vs_DEPSC_Up_in_ESC
GOBP_NERVOUS_SYSTEM_PROCESS	120	2.30103	ESC_vs_DEPSC_Up_in_ESC
GOBP_ANTERIOR_POSTERIOR_PATTERN_SPECIFICATION	32	2.29226	ESC_vs_DEPSC_Up_in_ESC
HP_ELEVATED_HEPATIC_TRANSAMINASE	21	2.28421	ESC_vs_DEPSC_Up_in_ESC
GOBP_ENDOCRINE_SYSTEM_DEVELOPMENT	18	2.28149	ESC_vs_DEPSC_Up_in_ESC
GOBP_ANIMAL_ORGAN_MORPHOGENESIS	155	2.22185	ESC_vs_DEPSC_Up_in_ESC
GOBP_HEART_DEVELOPMENT	80	2.22185	ESC_vs_DEPSC_Up_in_ESC
GOBP_EPITHELIAL_TUBE_MORPHOGENESIS	45	2.21967	ESC_vs_DEPSC_Up_in_ESC
HP_ABNORMALITY_OF_THE_BILIARY_SYSTEM	39	2.21792	ESC_vs_DEPSC_Up_in_ESC
GOBP_POSITIVE_REGULATION_OF_SECRETION	32	2.21661	ESC_vs_DEPSC_Up_in_ESC
HP_SKELETAL_MUSCLE_HYPERTROPHY	15	2.18705	ESC_vs_DEPSC_Up_in_ESC
HP_JAUNDICE	25	2.14301	ESC_vs_DEPSC_Up_in_ESC
GOBP_KIDNEY_MORPHOGENESIS	17	2.1271	ESC_vs_DEPSC_Up_in_ESC
GOMF_INORGANIC_MOLECULAR_ENTITY_TRANSMEMBRANE_TRANSPORTER_ACTIVITY	76	2.09691	ESC_vs_DEPSC_Up_in_ESC
GOMF_CIS_REGULATORY_REGION_SEQUENCE_SPECIFIC_DNA_BINDING	121	2.09691	ESC_vs_DEPSC_Up_in_ESC
HP_ABNORMAL_BLOOD_ION_CONCENTRATION	31	2.09298	ESC_vs_DEPSC_Up_in_ESC
HP_CHOLESTASIS	30	2.09167	ESC_vs_DEPSC_Up_in_ESC
GOMF_CYTOKINE_ACTIVITY	25	2.08502	ESC_vs_DEPSC_Up_in_ESC
GOMF_G_PROTEIN_COUPLED_RECEPTOR_BINDING	29	2.03875	ESC_vs_DEPSC_Up_in_ESC
GOBP_CARDIAC_MUSCLE_TISSUE_DEVELOPMENT	37	1.99739	ESC_vs_DEPSC_Up_in_ESC
GOBP_REGULATION_OF_LEUKOCYTE_DIFFERENTIATION	31	1.99167	ESC_vs_DEPSC_Up_in_ESC
GOBP_MYELOID_LEUKOCYTE_DIFFERENTIATION	24	1.94268	ESC_vs_DEPSC_Up_in_ESC
GOBP_MUSCLE_CELL_DEVELOPMENT	25	1.94178	ESC_vs_DEPSC_Up_in_ESC
GOBP_EPITHELIAL_TO_MESENCHYMAL_TRANSITION	22	1.93907	ESC_vs_DEPSC_Up_in_ESC
GOBP_MONOCARBOXYLIC_ACID_TRANSPORT	17	1.93312	ESC_vs_DEPSC_Up_in_ESC
GOBP_INORGANIC_ION_TRANSMEMBRANE_TRANSPORT	71	1.92082	ESC_vs_DEPSC_Up_in_ESC
GOBP_EMBRYO_DEVELOPMENT_ENDING_IN_BIRTH_OR_EGG_HATCHING	98	1.92082	ESC_vs_DEPSC_Up_in_ESC
HP_MALABSORPTION	23	1.91027	ESC_vs_DEPSC_Up_in_ESC
GOBP_REGULATION_OF_MYELOID_LEUKOCYTE_DIFFERENTIATION	16	1.88649	ESC_vs_DEPSC_Up_in_ESC
GOMF_METAL_ION_TRANSMEMBRANE_TRANSPORTER_ACTIVITY	48	1.88519	ESC_vs_DEPSC_Up_in_ESC
GOBP_CELLULAR_RESPONSE_TO_INORGANIC_SUBSTANCE	23	1.86878	ESC_vs_DEPSC_Up_in_ESC
HP_ABNORMAL_ESOPHAGUS_MORPHOLOGY	23	1.86651	ESC_vs_DEPSC_Up_in_ESC
GOMF_DNA_BINDING_TRANSCRIPTION_FACTOR_ACTIVITY	131	1.85387	ESC_vs_DEPSC_Up_in_ESC
GOBP_SENSORY_PERCEPTION	62	1.853	ESC_vs_DEPSC_Up_in_ESC
GOBP_SENSORY_ORGAN_MORPHOGENESIS	44	1.85257	ESC_vs_DEPSC_Up_in_ESC
GOBP_RESPONSE_TO_MECHANICAL_STIMULUS	24	1.83705	ESC_vs_DEPSC_Up_in_ESC
GOBP_REGULATION_OF_WOUND_HEALING	19	1.80072	ESC_vs_DEPSC_Up_in_ESC
GOBP_REGULATION_OF_RAS_PROTEIN_SIGNAL_TRANSDUCTION	20	1.77906	ESC_vs_DEPSC_Up_in_ESC
GOBP_BRANCHING_MORPHOGENESIS_OF_AN_EPITHELIAL_TUBE	21	1.77634	ESC_vs_DEPSC_Up_in_ESC
GOBP_POSITIVE_REGULATION_OF_HEMOPOIESIS	19	1.77452	ESC_vs_DEPSC_Up_in_ESC
GOMF_SIGNALING_RECEPTOR_REGULATOR_ACTIVITY	56	1.76912	ESC_vs_DEPSC_Up_in_ESC
GOBP_MESONEPHROS_DEVELOPMENT	19	1.76901	ESC_vs_DEPSC_Up_in_ESC
GOBP_DETECTION_OF_STIMULUS	27	1.75766	ESC_vs_DEPSC_Up_in_ESC
GOBP_TISSUE_MORPHOGENESIS	110	1.72125	ESC_vs_DEPSC_Up_in_ESC
HP_GLUCOSE_INTOLERANCE	44	1.71907	ESC_vs_DEPSC_Up_in_ESC
GOBP_POSITIVE_REGULATION_OF_IMMUNE_EFFECTOR_PROCESS	24	1.70847	ESC_vs_DEPSC_Up_in_ESC
GOMF_TRANSPORTER_ACTIVITY	133	1.69897	ESC_vs_DEPSC_Up_in_ESC
GOBP_ANATOMICAL_STRUCTURE_FORMATION_INVOLVED_IN_MORPHOGENESIS	160	1.69897	ESC_vs_DEPSC_Up_in_ESC
GOBP_MAINTENANCE_OF_CELL_NUMBER	20	1.69668	ESC_vs_DEPSC_Up_in_ESC
GOMF_SEQUENCE_SPECIFIC_DNA_BINDING	143	1.67778	ESC_vs_DEPSC_Up_in_ESC
GOCC_TIGHT_JUNCTION	18	1.67761	ESC_vs_DEPSC_Up_in_ESC
GOMF_CATION_CHANNEL_ACTIVITY	32	1.67122	ESC_vs_DEPSC_Up_in_ESC
GOBP_DEVELOPMENTAL_GROWTH_INVOLVED_IN_MORPHOGENESIS	33	1.67122	ESC_vs_DEPSC_Up_in_ESC
HP_NEPHROLITHIASIS	21	1.65869	ESC_vs_DEPSC_Up_in_ESC
GOMF_DNA_BINDING_TRANSCRIPTION_REPRESSOR_ACTIVITY	41	1.65584	ESC_vs_DEPSC_Up_in_ESC
GOBP_PROTEIN_COMPLEX_OLIGOMERIZATION	27	1.64925	ESC_vs_DEPSC_Up_in_ESC
GOBP_MUSCLE_TISSUE_DEVELOPMENT	58	1.63827	ESC_vs_DEPSC_Up_in_ESC
GOBP_CELL_ACTIVATION_INVOLVED_IN_IMMUNE_RESPONSE	23	1.63804	ESC_vs_DEPSC_Up_in_ESC
HP_DERMATOLOGICAL_MANIFESTATIONS_OF_SYSTEMIC_DISORDERS	36	1.63435	ESC_vs_DEPSC_Up_in_ESC
GOBP_BLASTOCYST_DEVELOPMENT	17	1.59522	ESC_vs_DEPSC_Up_in_ESC
GOBP_REGULATION_OF_ANIMAL_ORGAN_MORPHOGENESIS	28	1.59151	ESC_vs_DEPSC_Up_in_ESC
GOBP_SKELETAL_SYSTEM_DEVELOPMENT	79	1.58503	ESC_vs_DEPSC_Up_in_ESC
GOBP_INOSITOL_LIPID_MEDIATED_SIGNALING	34	1.5767	ESC_vs_DEPSC_Up_in_ESC
GOCC_CHROMATIN	123	1.56864	ESC_vs_DEPSC_Up_in_ESC
GOBP_MALE_SEX_DIFFERENTIATION	17	1.55584	ESC_vs_DEPSC_Up_in_ESC
HP_INFERTILITY	19	1.55045	ESC_vs_DEPSC_Up_in_ESC
GOBP_SECRETION	108	1.5376	ESC_vs_DEPSC_Up_in_ESC
GOBP_UROGENITAL_SYSTEM_DEVELOPMENT	50	1.5363	ESC_vs_DEPSC_Up_in_ESC
GOBP_RESPONSE_TO_METAL_ION	48	1.53586	ESC_vs_DEPSC_Up_in_ESC
GOBP_CELL_CELL_ADHESION_VIA_PLASMA_MEMBRANE_ADHESION_MOLECULES	30	1.53016	ESC_vs_DEPSC_Up_in_ESC
HP_ABNORMALITY_OF_FACIAL_SOFT_TISSUE	54	1.52201	ESC_vs_DEPSC_Up_in_ESC
GOBP_POSITIVE_REGULATION_OF_GROWTH	26	1.49809	ESC_vs_DEPSC_Up_in_ESC
GOMF_TRANSFERASE_ACTIVITY_TRANSFERRING_ONE_CARBON_GROUPS	18	1.49647	ESC_vs_DEPSC_Up_in_ESC
GOBP_EAR_MORPHOGENESIS	25	1.49406	ESC_vs_DEPSC_Up_in_ESC
HP_ABNORMAL_NEPHRON_MORPHOLOGY	29	1.48563	ESC_vs_DEPSC_Up_in_ESC
GOBP_EMBRYONIC_ORGAN_DEVELOPMENT	71	1.48149	ESC_vs_DEPSC_Up_in_ESC
HP_ABNORMAL_TONGUE_MORPHOLOGY	27	1.47404	ESC_vs_DEPSC_Up_in_ESC
GOBP_MORPHOGENESIS_OF_AN_EPITHELIUM	83	1.46852	ESC_vs_DEPSC_Up_in_ESC
GOBP_POSITIVE_REGULATION_OF_DEVELOPMENTAL_PROCESS	170	1.46852	ESC_vs_DEPSC_Up_in_ESC
GOCC_PLASMA_MEMBRANE_PROTEIN_COMPLEX	54	1.45419	ESC_vs_DEPSC_Up_in_ESC
HP_ECLABION	16	1.4509	ESC_vs_DEPSC_Up_in_ESC
GOBP_MESENCHYMAL_CELL_DIFFERENTIATION	35	1.45069	ESC_vs_DEPSC_Up_in_ESC
GOBP_CELL_CELL_ADHESION	105	1.4437	ESC_vs_DEPSC_Up_in_ESC
HP_ABNORMALITY_OF_THE_LENS	70	1.44326	ESC_vs_DEPSC_Up_in_ESC
GOBP_MONONUCLEAR_CELL_DIFFERENTIATION	42	1.44196	ESC_vs_DEPSC_Up_in_ESC
HP_PROXIMAL_MUSCLE_WEAKNESS	28	1.43713	ESC_vs_DEPSC_Up_in_ESC
HP_FUNCTIONAL_MOTOR_DEFICIT	47	1.43049	ESC_vs_DEPSC_Up_in_ESC
HP_ABNORMAL_NUMBER_OF_TEETH	42	1.42962	ESC_vs_DEPSC_Up_in_ESC
GOBP_MORPHOGENESIS_OF_EMBRYONIC_EPITHELIUM	25	1.41991	ESC_vs_DEPSC_Up_in_ESC
GOBP_CALCIUM_ION_TRANSMEMBRANE_TRANSPORT	30	1.41144	ESC_vs_DEPSC_Up_in_ESC
GOMF_SIGNALING_RECEPTOR_BINDING	163	1.40894	ESC_vs_DEPSC_Up_in_ESC
GOBP_POSITIVE_REGULATION_OF_CELL_DIFFERENTIATION	108	1.40894	ESC_vs_DEPSC_Up_in_ESC
GOBP_POSITIVE_REGULATION_OF_LEUKOCYTE_CHEMOTAXIS	17	1.40815	ESC_vs_DEPSC_Up_in_ESC
GOBP_EMBRYONIC_MORPHOGENESIS	96	1.39794	ESC_vs_DEPSC_Up_in_ESC
GOMF_DNA_BINDING_TRANSCRIPTION_ACTIVATOR_ACTIVITY	62	1.39751	ESC_vs_DEPSC_Up_in_ESC
HP_ABNORMALITY_OF_CORNEAL_SIZE	18	1.3887	ESC_vs_DEPSC_Up_in_ESC
GOBP_RESPONSE_TO_INORGANIC_SUBSTANCE	68	1.38722	ESC_vs_DEPSC_Up_in_ESC
GOMF_MOLECULAR_TRANSDUCER_ACTIVITY	111	1.38722	ESC_vs_DEPSC_Up_in_ESC
HP_MICRODONTIA	20	1.38471	ESC_vs_DEPSC_Up_in_ESC
GOBP_EMBRYONIC_ORGAN_MORPHOGENESIS	44	1.38417	ESC_vs_DEPSC_Up_in_ESC
GOBP_EMBRYONIC_SKELETAL_SYSTEM_DEVELOPMENT	18	1.38391	ESC_vs_DEPSC_Up_in_ESC
GOBP_EMBRYO_DEVELOPMENT	164	1.37675	ESC_vs_DEPSC_Up_in_ESC
GOBP_MUSCLE_CELL_DIFFERENTIATION	48	1.37632	ESC_vs_DEPSC_Up_in_ESC
GOMF_CATION_TRANSMEMBRANE_TRANSPORTER_ACTIVITY	70	1.36653	ESC_vs_DEPSC_Up_in_ESC
GOBP_MUSCLE_CONTRACTION	48	1.36479	ESC_vs_DEPSC_Up_in_ESC
GOBP_MUSCLE_SYSTEM_PROCESS	51	1.36392	ESC_vs_DEPSC_Up_in_ESC
HP_ABNORMAL_CIRCULATING_CARBOXYLIC_ACID_CONCENTRATION	22	1.36038	ESC_vs_DEPSC_Up_in_ESC
GOBP_POSITIVE_REGULATION_OF_MULTICELLULAR_ORGANISMAL_PROCESS	170	1.35655	ESC_vs_DEPSC_Up_in_ESC
GOBP_LYMPHOCYTE_ACTIVATION_INVOLVED_IN_IMMUNE_RESPONSE	18	1.35356	ESC_vs_DEPSC_Up_in_ESC
GOCC_I_BAND	25	1.34644	ESC_vs_DEPSC_Up_in_ESC
HP_SPLENOMEGALY	42	1.34505	ESC_vs_DEPSC_Up_in_ESC
HP_ABNORMALITY_OF_HEPATOBILIARY_SYSTEM_PHYSIOLOGY	20	1.33837	ESC_vs_DEPSC_Up_in_ESC
GOBP_CARDIAC_MUSCLE_CELL_DIFFERENTIATION	17	1.32634	ESC_vs_DEPSC_Up_in_ESC
GOMF_G_PROTEIN_COUPLED_RECEPTOR_ACTIVITY	38	1.32529	ESC_vs_DEPSC_Up_in_ESC
HP_ABNORMAL_ENZYME_COENZYME_ACTIVITY	43	1.32485	ESC_vs_DEPSC_Up_in_ESC
GOBP_STEM_CELL_DIFFERENTIATION	35	1.32354	ESC_vs_DEPSC_Up_in_ESC
GOBP_NEGATIVE_REGULATION_OF_CATABOLIC_PROCESS	23	1.31861	ESC_vs_DEPSC_Up_in_ESC
GOBP_POSITIVE_REGULATION_OF_CELL_GROWTH	18	1.31497	ESC_vs_DEPSC_Up_in_ESC
HP_ABNORMAL_CIRCULATING_PROTEIN_CONCENTRATION	74	1.30937	ESC_vs_DEPSC_Up_in_ESC
GOBP_REGULATION_OF_NEURON_DIFFERENTIATION	20	1.30471	ESC_vs_DEPSC_Up_in_ESC
GOBP_MUSCLE_STRUCTURE_DEVELOPMENT	88	1.30103	ESC_vs_DEPSC_Up_in_ESC
GOBP_REGIONALIZATION	47	3	ESC_vs_LEPSC_Up_in_LEPSC
GOCC_INTRINSIC_COMPONENT_OF_PLASMA_MEMBRANE	175	3	ESC_vs_LEPSC_Up_in_LEPSC
GOBP_PATTERN_SPECIFICATION_PROCESS	58	3	ESC_vs_LEPSC_Up_in_LEPSC
GOBP_ANTERIOR_POSTERIOR_PATTERN_SPECIFICATION	29	3	ESC_vs_LEPSC_Up_in_LEPSC
GOMF_DNA_BINDING_TRANSCRIPTION_FACTOR_ACTIVITY	114	3	ESC_vs_LEPSC_Up_in_LEPSC
GOCC_PLASMA_MEMBRANE_PROTEIN_COMPLEX	64	3	ESC_vs_LEPSC_Up_in_LEPSC
HP_ABNORMALITY_OF_SKELETAL_MATURATION	39	3	ESC_vs_LEPSC_Up_in_LEPSC
GOBP_ADENYLATE_CYCLASE_MODULATING_G_PROTEIN_COUPLED_RECEPTOR_SIGNALING_PATHWAY	25	3	ESC_vs_LEPSC_Up_in_LEPSC
GOBP_HUMORAL_IMMUNE_RESPONSE	20	3	ESC_vs_LEPSC_Up_in_LEPSC
GOBP_POSITIVE_REGULATION_OF_PHOSPHORUS_METABOLIC_PROCESS	89	3	ESC_vs_LEPSC_Up_in_LEPSC
GOBP_ERK1_AND_ERK2_CASCADE	42	3	ESC_vs_LEPSC_Up_in_LEPSC
GOCC_SIDE_OF_MEMBRANE	74	3	ESC_vs_LEPSC_Up_in_LEPSC
GOBP_POSITIVE_REGULATION_OF_GENE_EXPRESSION	102	3	ESC_vs_LEPSC_Up_in_LEPSC
GOCC_PLASMA_MEMBRANE_REGION	136	3	ESC_vs_LEPSC_Up_in_LEPSC
GOBP_REGULATION_OF_PHOSPHORUS_METABOLIC_PROCESS	124	3	ESC_vs_LEPSC_Up_in_LEPSC
GOBP_CELLULAR_PROCESS_INVOLVED_IN_REPRODUCTION_IN_MULTICELLULAR_ORGANISM	49	2.9987	ESC_vs_LEPSC_Up_in_LEPSC
GOMF_SIGNALING_RECEPTOR_REGULATOR_ACTIVITY	46	2.99782	ESC_vs_LEPSC_Up_in_LEPSC
HP_ABNORMAL_OVARIAN_MORPHOLOGY	19	2.97864	ESC_vs_LEPSC_Up_in_LEPSC
GOBP_DNA_MODIFICATION	18	2.97589	ESC_vs_LEPSC_Up_in_LEPSC
GOBP_CELL_CELL_SIGNALING	164	2.69897	ESC_vs_LEPSC_Up_in_LEPSC
GOBP_REGULATION_OF_CELL_POPULATION_PROLIFERATION	148	2.69897	ESC_vs_LEPSC_Up_in_LEPSC
GOBP_ENDOCYTOSIS	61	2.69854	ESC_vs_LEPSC_Up_in_LEPSC
GOBP_POSITIVE_REGULATION_OF_PROTEIN_METABOLIC_PROCESS	122	2.69854	ESC_vs_LEPSC_Up_in_LEPSC
GOCC_CELL_BODY	56	2.69723	ESC_vs_LEPSC_Up_in_LEPSC
GOBP_RECEPTOR_MEDIATED_ENDOCYTOSIS	30	2.68797	ESC_vs_LEPSC_Up_in_LEPSC
HP_ABNORMALITY_OF_THE_SENSE_OF_SMELL	17	2.67025	ESC_vs_LEPSC_Up_in_LEPSC
GOMF_CIS_REGULATORY_REGION_SEQUENCE_SPECIFIC_DNA_BINDING	101	2.52288	ESC_vs_LEPSC_Up_in_LEPSC
GOCC_SYNAPSE	128	2.52288	ESC_vs_LEPSC_Up_in_LEPSC
GOBP_REPRODUCTION	140	2.52288	ESC_vs_LEPSC_Up_in_LEPSC
GOBP_REGULATION_OF_HYDROLASE_ACTIVITY	84	2.52288	ESC_vs_LEPSC_Up_in_LEPSC
GOBP_CARBOXYLIC_ACID_TRANSPORT	19	2.49831	ESC_vs_LEPSC_Up_in_LEPSC
HP_HYPOGONADOTROPIC_HYPOGONADISM	17	2.48949	ESC_vs_LEPSC_Up_in_LEPSC
GOBP_EMBRYO_DEVELOPMENT	109	2.39794	ESC_vs_LEPSC_Up_in_LEPSC
GOMF_DNA_BINDING_TRANSCRIPTION_ACTIVATOR_ACTIVITY	47	2.39533	ESC_vs_LEPSC_Up_in_LEPSC
GOBP_G_PROTEIN_COUPLED_RECEPTOR_SIGNALING_PATHWAY	80	2.30103	ESC_vs_LEPSC_Up_in_LEPSC
GOMF_TRANSITION_METAL_ION_BINDING	84	2.30103	ESC_vs_LEPSC_Up_in_LEPSC
GOCC_PLASMA_MEMBRANE_SIGNALING_RECEPTOR_COMPLEX	27	2.29048	ESC_vs_LEPSC_Up_in_LEPSC
GOBP_GASTRULATION	20	2.28466	ESC_vs_LEPSC_Up_in_LEPSC
GOBP_REGULATION_OF_CELL_SUBSTRATE_ADHESION	22	2.28194	ESC_vs_LEPSC_Up_in_LEPSC
GOMF_CYTOKINE_ACTIVITY	18	2.27554	ESC_vs_LEPSC_Up_in_LEPSC
GOBP_CELL_CELL_ADHESION_VIA_PLASMA_MEMBRANE_ADHESION_MOLECULES	24	2.20996	ESC_vs_LEPSC_Up_in_LEPSC
GOBP_ORGANIC_ANION_TRANSPORT	29	2.20907	ESC_vs_LEPSC_Up_in_LEPSC
GOBP_POSITIVE_REGULATION_OF_PROTEIN_PHOSPHORYLATION	63	2.1549	ESC_vs_LEPSC_Up_in_LEPSC
GOMF_G_PROTEIN_COUPLED_RECEPTOR_BINDING	27	2.13808	ESC_vs_LEPSC_Up_in_LEPSC
GOBP_GENE_SILENCING_BY_RNA	15	2.12292	ESC_vs_LEPSC_Up_in_LEPSC
GOBP_DNA_METHYLATION_OR_DEMETHYLATION	17	2.11916	ESC_vs_LEPSC_Up_in_LEPSC
GOMF_SEQUENCE_SPECIFIC_DNA_BINDING	130	2.09691	ESC_vs_LEPSC_Up_in_LEPSC
GOMF_MOLECULAR_TRANSDUCER_ACTIVITY	109	2.09691	ESC_vs_LEPSC_Up_in_LEPSC
GOCC_EXTERNAL_SIDE_OF_PLASMA_MEMBRANE	53	2.09473	ESC_vs_LEPSC_Up_in_LEPSC
GOBP_REGULATION_OF_NERVOUS_SYSTEM_PROCESS	22	2.08368	ESC_vs_LEPSC_Up_in_LEPSC
GOBP_POSITIVE_REGULATION_OF_ERK1_AND_ERK2_CASCADE	25	2.08189	ESC_vs_LEPSC_Up_in_LEPSC
HP_OSTEOPOROSIS	23	2.08144	ESC_vs_LEPSC_Up_in_LEPSC
HP_AMENORRHEA	21	2.08009	ESC_vs_LEPSC_Up_in_LEPSC
GOMF_SODIUM_ION_TRANSMEMBRANE_TRANSPORTER_ACTIVITY	17	2.07004	ESC_vs_LEPSC_Up_in_LEPSC
HP_HYPOPITUITARISM	19	2.06679	ESC_vs_LEPSC_Up_in_LEPSC
GOMF_SIGNALING_RECEPTOR_BINDING	127	2.04576	ESC_vs_LEPSC_Up_in_LEPSC
GOBP_RESPONSE_TO_GROWTH_FACTOR	63	2.04576	ESC_vs_LEPSC_Up_in_LEPSC
GOBP_ANION_TRANSPORT	41	2.04314	ESC_vs_LEPSC_Up_in_LEPSC
GOBP_DNA_METHYLATION	17	2.01796	ESC_vs_LEPSC_Up_in_LEPSC
GOBP_MEMBRANE_INVAGINATION	15	2.00765	ESC_vs_LEPSC_Up_in_LEPSC
GOBP_ENZYME_LINKED_RECEPTOR_PROTEIN_SIGNALING_PATHWAY	98	2	ESC_vs_LEPSC_Up_in_LEPSC
GOBP_GLIOGENESIS	36	1.99564	ESC_vs_LEPSC_Up_in_LEPSC
GOBP_FORMATION_OF_PRIMARY_GERM_LAYER	15	1.95713	ESC_vs_LEPSC_Up_in_LEPSC
GOBP_GLIAL_CELL_DIFFERENTIATION	30	1.94983	ESC_vs_LEPSC_Up_in_LEPSC
GOCC_CELL_SURFACE	102	1.92082	ESC_vs_LEPSC_Up_in_LEPSC
GOBP_ADAPTIVE_IMMUNE_RESPONSE	44	1.91995	ESC_vs_LEPSC_Up_in_LEPSC
GOBP_POSITIVE_REGULATION_OF_HYDROLASE_ACTIVITY	57	1.91995	ESC_vs_LEPSC_Up_in_LEPSC
GOBP_REGULATION_OF_PEPTIDASE_ACTIVITY	28	1.90938	ESC_vs_LEPSC_Up_in_LEPSC
GOBP_POSITIVE_REGULATION_OF_PROTEOLYSIS	24	1.90714	ESC_vs_LEPSC_Up_in_LEPSC
GOMF_CARBOXYLIC_ACID_BINDING	16	1.89395	ESC_vs_LEPSC_Up_in_LEPSC
GOBP_DEVELOPMENTAL_PROCESS_INVOLVED_IN_REPRODUCTION	103	1.88606	ESC_vs_LEPSC_Up_in_LEPSC
HP_APLASIA_HYPOPLASIA_OF_THE_PHALANGES_OF_THE_HAND	25	1.87238	ESC_vs_LEPSC_Up_in_LEPSC
HP_INFERTILITY	23	1.87058	ESC_vs_LEPSC_Up_in_LEPSC
GOMF_PEPTIDE_BINDING	22	1.86788	ESC_vs_LEPSC_Up_in_LEPSC
GOMF_SERINE_HYDROLASE_ACTIVITY	16	1.86195	ESC_vs_LEPSC_Up_in_LEPSC
GOBP_EPITHELIUM_DEVELOPMENT	125	1.85387	ESC_vs_LEPSC_Up_in_LEPSC
GOBP_CELLULAR_HOMEOSTASIS	92	1.85387	ESC_vs_LEPSC_Up_in_LEPSC
GOMF_CYTOKINE_RECEPTOR_BINDING	15	1.84937	ESC_vs_LEPSC_Up_in_LEPSC
GOBP_RESPONSE_TO_BMP	18	1.82792	ESC_vs_LEPSC_Up_in_LEPSC
GOBP_REGULATION_OF_PROTEIN_PHOSPHORYLATION	93	1.82391	ESC_vs_LEPSC_Up_in_LEPSC
GOBP_REGULATION_OF_BINDING	37	1.81998	ESC_vs_LEPSC_Up_in_LEPSC
GOBP_ORGANIC_ACID_TRANSPORT	27	1.81425	ESC_vs_LEPSC_Up_in_LEPSC
GOBP_REGULATION_OF_BLOOD_CIRCULATION	25	1.81202	ESC_vs_LEPSC_Up_in_LEPSC
GOBP_TISSUE_DEVELOPMENT	184	1.79588	ESC_vs_LEPSC_Up_in_LEPSC
GOBP_EPITHELIAL_CELL_DIFFERENTIATION	81	1.79588	ESC_vs_LEPSC_Up_in_LEPSC
GOBP_CELLULAR_RESPONSE_TO_ENDOGENOUS_STIMULUS	123	1.79588	ESC_vs_LEPSC_Up_in_LEPSC
GOBP_POSITIVE_REGULATION_OF_CELLULAR_BIOSYNTHETIC_PROCESS	159	1.79588	ESC_vs_LEPSC_Up_in_LEPSC
GOBP_REGULATION_OF_TRANSPORT	159	1.79588	ESC_vs_LEPSC_Up_in_LEPSC
GOCC_RECEPTOR_COMPLEX	53	1.79195	ESC_vs_LEPSC_Up_in_LEPSC
GOBP_HOMOPHILIC_CELL_ADHESION_VIA_PLASMA_MEMBRANE_ADHESION_MOLECULES	16	1.78817	ESC_vs_LEPSC_Up_in_LEPSC
GOBP_ION_TRANSPORT	150	1.76955	ESC_vs_LEPSC_Up_in_LEPSC
HP_ABNORMALITY_OF_THE_HYPOTHALAMUS_PITUITARY_AXIS	42	1.76606	ESC_vs_LEPSC_Up_in_LEPSC
GOBP_MEIOTIC_CELL_CYCLE	36	1.76387	ESC_vs_LEPSC_Up_in_LEPSC
GOBP_CYTOKINE_MEDIATED_SIGNALING_PATHWAY	33	1.76343	ESC_vs_LEPSC_Up_in_LEPSC
HP_FUNCTIONAL_ABNORMALITY_OF_MALE_INTERNAL_GENITALIA	29	1.76122	ESC_vs_LEPSC_Up_in_LEPSC
GOBP_ADAPTIVE_IMMUNE_RESPONSE_BASED_ON_SOMATIC_RECOMBINATION_OF_IMMUNE_RECEPTORS_BUILT_FROM_IMMUNOGLOBULIN_SUPERFAMILY_DOMAINS	29	1.75766	ESC_vs_LEPSC_Up_in_LEPSC
GOBP_POSITIVE_REGULATION_OF_PROTEIN_MODIFICATION_PROCESS	85	1.74473	ESC_vs_LEPSC_Up_in_LEPSC
GOBP_MULTI_ORGANISM_REPRODUCTIVE_PROCESS	102	1.74473	ESC_vs_LEPSC_Up_in_LEPSC
GOBP_POSITIVE_REGULATION_OF_SIGNALING	175	1.74473	ESC_vs_LEPSC_Up_in_LEPSC
GOBP_SYNAPTIC_SIGNALING	67	1.74429	ESC_vs_LEPSC_Up_in_LEPSC
GOBP_DIVALENT_INORGANIC_CATION_HOMEOSTASIS	48	1.74168	ESC_vs_LEPSC_Up_in_LEPSC
GOCC_EXTERNAL_ENCAPSULATING_STRUCTURE	48	1.74124	ESC_vs_LEPSC_Up_in_LEPSC
GOCC_APICAL_PLASMA_MEMBRANE	38	1.74036	ESC_vs_LEPSC_Up_in_LEPSC
GOMF_AMYLOID_BETA_BINDING	15	1.72716	ESC_vs_LEPSC_Up_in_LEPSC
GOCC_RIBONUCLEOPROTEIN_GRANULE	22	1.72245	ESC_vs_LEPSC_Up_in_LEPSC
GOBP_REGULATION_OF_PROTEIN_MODIFICATION_PROCESS	126	1.72125	ESC_vs_LEPSC_Up_in_LEPSC
GOBP_LEUKOCYTE_MEDIATED_IMMUNITY	36	1.716	ESC_vs_LEPSC_Up_in_LEPSC
GOBP_POSITIVE_REGULATION_OF_DEFENSE_RESPONSE	30	1.71424	ESC_vs_LEPSC_Up_in_LEPSC
GOCC_SOMATODENDRITIC_COMPARTMENT	82	1.6981	ESC_vs_LEPSC_Up_in_LEPSC
GOBP_EMBRYONIC_MORPHOGENESIS	60	1.69723	ESC_vs_LEPSC_Up_in_LEPSC
HP_INCREASED_SUSCEPTIBILITY_TO_FRACTURES	19	1.69714	ESC_vs_LEPSC_Up_in_LEPSC
GOBP_REGULATION_OF_BLOOD_PRESSURE	17	1.69668	ESC_vs_LEPSC_Up_in_LEPSC
HP_DECREASED_FERTILITY	29	1.68708	ESC_vs_LEPSC_Up_in_LEPSC
GOCC_CHROMATIN	106	1.67778	ESC_vs_LEPSC_Up_in_LEPSC
HP_ABNORMAL_DISTAL_PHALANX_MORPHOLOGY_OF_FINGER	15	1.66039	ESC_vs_LEPSC_Up_in_LEPSC
GOBP_DEFENSE_RESPONSE	146	1.65758	ESC_vs_LEPSC_Up_in_LEPSC
HP_ABNORMALITY_OF_THE_FEMALE_GENITALIA	60	1.65714	ESC_vs_LEPSC_Up_in_LEPSC
GOBP_RESPONSE_TO_WOUNDING	69	1.65714	ESC_vs_LEPSC_Up_in_LEPSC
GOBP_TRANSMEMBRANE_RECEPTOR_PROTEIN_SERINE_THREONINE_KINASE_SIGNALING_PATHWAY	32	1.65013	ESC_vs_LEPSC_Up_in_LEPSC
GOMF_EXTRACELLULAR_MATRIX_STRUCTURAL_CONSTITUENT	15	1.64533	ESC_vs_LEPSC_Up_in_LEPSC
GOCC_POSTSYNAPTIC_MEMBRANE	28	1.64524	ESC_vs_LEPSC_Up_in_LEPSC
GOBP_MALE_GAMETE_GENERATION	65	1.63784	ESC_vs_LEPSC_Up_in_LEPSC
GOBP_NEGATIVE_REGULATION_OF_MOLECULAR_FUNCTION	82	1.63784	ESC_vs_LEPSC_Up_in_LEPSC
GOCC_APICAL_PART_OF_CELL	47	1.63653	ESC_vs_LEPSC_Up_in_LEPSC
GOBP_CELL_FATE_COMMITMENT	31	1.62994	ESC_vs_LEPSC_Up_in_LEPSC
HP_ABNORMALITY_OF_THE_OVARY	28	1.62639	ESC_vs_LEPSC_Up_in_LEPSC
HP_ABNORMALITY_OF_THE_MENSTRUAL_CYCLE	24	1.62504	ESC_vs_LEPSC_Up_in_LEPSC
GOCC_EXTRINSIC_COMPONENT_OF_PLASMA_MEMBRANE	21	1.61462	ESC_vs_LEPSC_Up_in_LEPSC
HP_PARAPLEGIA_PARAPARESIS	19	1.61232	ESC_vs_LEPSC_Up_in_LEPSC
GOBP_NEGATIVE_REGULATION_OF_DEVELOPMENTAL_PROCESS	95	1.60206	ESC_vs_LEPSC_Up_in_LEPSC
GOBP_TISSUE_MORPHOGENESIS	74	1.60163	ESC_vs_LEPSC_Up_in_LEPSC
GOBP_REGULATION_OF_SECRETION	55	1.59988	ESC_vs_LEPSC_Up_in_LEPSC
GOBP_NEGATIVE_REGULATION_OF_HYDROLASE_ACTIVITY	21	1.59888	ESC_vs_LEPSC_Up_in_LEPSC
HP_ABNORMAL_DIAPHYSIS_MORPHOLOGY	27	1.59195	ESC_vs_LEPSC_Up_in_LEPSC
HP_DELAYED_PUBERTY	17	1.59014	ESC_vs_LEPSC_Up_in_LEPSC
GOBP_DEFENSE_RESPONSE_TO_OTHER_ORGANISM	88	1.58503	ESC_vs_LEPSC_Up_in_LEPSC
GOBP_POSITIVE_REGULATION_OF_CATALYTIC_ACTIVITY	116	1.58503	ESC_vs_LEPSC_Up_in_LEPSC
GOBP_GAMETE_GENERATION	82	1.56864	ESC_vs_LEPSC_Up_in_LEPSC
GOBP_NEGATIVE_REGULATION_OF_CELL_DIFFERENTIATION	70	1.5682	ESC_vs_LEPSC_Up_in_LEPSC
HP_VOMITING	28	1.56075	ESC_vs_LEPSC_Up_in_LEPSC
GOBP_POSITIVE_REGULATION_OF_TRANSCRIPTION_BY_RNA_POLYMERASE_II	107	1.55284	ESC_vs_LEPSC_Up_in_LEPSC
GOBP_RESPONSE_TO_ENDOGENOUS_STIMULUS	144	1.55284	ESC_vs_LEPSC_Up_in_LEPSC
HP_ABNORMALITY_OF_SKIN_ADNEXA_PHYSIOLOGY	17	1.54361	ESC_vs_LEPSC_Up_in_LEPSC
GOBP_MULTICELLULAR_ORGANISM_REPRODUCTION	90	1.5376	ESC_vs_LEPSC_Up_in_LEPSC
GOBP_REGULATION_OF_SYSTEM_PROCESS	56	1.52201	ESC_vs_LEPSC_Up_in_LEPSC
GOBP_HEMOSTASIS	29	1.51099	ESC_vs_LEPSC_Up_in_LEPSC
GOBP_MEIOTIC_CELL_CYCLE_PROCESS	31	1.48474	ESC_vs_LEPSC_Up_in_LEPSC
GOBP_INFLAMMATORY_RESPONSE	86	1.48149	ESC_vs_LEPSC_Up_in_LEPSC
GOMF_TRANSCRIPTION_REGULATOR_ACTIVITY	138	1.48149	ESC_vs_LEPSC_Up_in_LEPSC
GOBP_REGULATION_OF_PROTEOLYSIS	44	1.48062	ESC_vs_LEPSC_Up_in_LEPSC
GOMF_GLYCOSAMINOGLYCAN_BINDING	24	1.47848	ESC_vs_LEPSC_Up_in_LEPSC
GOCC_BASAL_PART_OF_CELL	24	1.47712	ESC_vs_LEPSC_Up_in_LEPSC
GOBP_HEPATICOBILIARY_SYSTEM_DEVELOPMENT	19	1.4744	ESC_vs_LEPSC_Up_in_LEPSC
HP_ABNORMAL_SPERMATOGENESIS	15	1.47431	ESC_vs_LEPSC_Up_in_LEPSC
GOBP_REGULATION_OF_TRANS_SYNAPTIC_SIGNALING	46	1.46678	ESC_vs_LEPSC_Up_in_LEPSC
HP_COLOR_VISION_DEFECT	17	1.46287	ESC_vs_LEPSC_Up_in_LEPSC
GOBP_OOGENESIS	16	1.45864	ESC_vs_LEPSC_Up_in_LEPSC
GOBP_MAPK_CASCADE	86	1.4555	ESC_vs_LEPSC_Up_in_LEPSC
GOBP_HEART_PROCESS	26	1.4544	ESC_vs_LEPSC_Up_in_LEPSC
GOBP_POSITIVE_REGULATION_OF_MAPK_CASCADE	48	1.45376	ESC_vs_LEPSC_Up_in_LEPSC
HP_ABNORMAL_MALE_REPRODUCTIVE_SYSTEM_PHYSIOLOGY	34	1.45069	ESC_vs_LEPSC_Up_in_LEPSC
GOBP_ORGANELLE_FISSION	45	1.44065	ESC_vs_LEPSC_Up_in_LEPSC
GOBP_REGULATION_OF_HEART_CONTRACTION	23	1.43594	ESC_vs_LEPSC_Up_in_LEPSC
GOBP_CELL_ADHESION_MEDIATED_BY_INTEGRIN	15	1.4356	ESC_vs_LEPSC_Up_in_LEPSC
GOBP_REGULATION_OF_PHAGOCYTOSIS	17	1.43182	ESC_vs_LEPSC_Up_in_LEPSC
GOBP_IMMUNE_RESPONSE	144	1.4318	ESC_vs_LEPSC_Up_in_LEPSC
GOBP_NEGATIVE_REGULATION_OF_CATALYTIC_ACTIVITY	50	1.43006	ESC_vs_LEPSC_Up_in_LEPSC
GOMF_METAL_ION_TRANSMEMBRANE_TRANSPORTER_ACTIVITY	40	1.42962	ESC_vs_LEPSC_Up_in_LEPSC
HP_BOWING_OF_THE_LEGS	19	1.42628	ESC_vs_LEPSC_Up_in_LEPSC
GOBP_CELL_MATURATION	18	1.42488	ESC_vs_LEPSC_Up_in_LEPSC
GOBP_NERVOUS_SYSTEM_PROCESS	116	1.42022	ESC_vs_LEPSC_Up_in_LEPSC
GOBP_CELLULAR_ION_HOMEOSTASIS	66	1.41978	ESC_vs_LEPSC_Up_in_LEPSC
GOBP_POSITIVE_REGULATION_OF_PROTEIN_KINASE_ACTIVITY	39	1.41717	ESC_vs_LEPSC_Up_in_LEPSC
GOBP_NEGATIVE_REGULATION_OF_MAPK_CASCADE	24	1.41633	ESC_vs_LEPSC_Up_in_LEPSC
GOBP_AXIS_SPECIFICATION	17	1.41031	ESC_vs_LEPSC_Up_in_LEPSC
GOBP_LYMPHOCYTE_MEDIATED_IMMUNITY	25	1.40967	ESC_vs_LEPSC_Up_in_LEPSC
GOBP_NEGATIVE_REGULATION_OF_SIGNALING	118	1.40894	ESC_vs_LEPSC_Up_in_LEPSC
GOBP_MORPHOGENESIS_OF_AN_EPITHELIUM	65	1.40807	ESC_vs_LEPSC_Up_in_LEPSC
GOBP_CELLULAR_RESPONSE_TO_ORGANIC_CYCLIC_COMPOUND	52	1.40807	ESC_vs_LEPSC_Up_in_LEPSC
GOBP_REGULATION_OF_VESICLE_MEDIATED_TRANSPORT	48	1.40719	ESC_vs_LEPSC_Up_in_LEPSC
GOBP_B_CELL_MEDIATED_IMMUNITY	16	1.40028	ESC_vs_LEPSC_Up_in_LEPSC
GOBP_LOCOMOTION	193	1.39794	ESC_vs_LEPSC_Up_in_LEPSC
HP_ABNORMALITY_OF_THE_METACARPAL_BONES	18	1.39565	ESC_vs_LEPSC_Up_in_LEPSC
GOBP_HOMEOSTATIC_PROCESS	173	1.38722	ESC_vs_LEPSC_Up_in_LEPSC
HP_AZOOSPERMIA	15	1.37508	ESC_vs_LEPSC_Up_in_LEPSC
GOBP_ANIMAL_ORGAN_MORPHOGENESIS	102	1.36653	ESC_vs_LEPSC_Up_in_LEPSC
GOBP_NEURON_DIFFERENTIATION	151	1.36653	ESC_vs_LEPSC_Up_in_LEPSC
GOCC_PERIKARYON	15	1.36361	ESC_vs_LEPSC_Up_in_LEPSC
HP_HYPOGONADISM	42	1.36261	ESC_vs_LEPSC_Up_in_LEPSC
GOBP_NEGATIVE_REGULATION_OF_CELL_DEVELOPMENT	22	1.35993	ESC_vs_LEPSC_Up_in_LEPSC
HP_AMBIGUOUS_GENITALIA	17	1.3571	ESC_vs_LEPSC_Up_in_LEPSC
HP_ABNORMALITY_OF_THE_DIENCEPHALON	16	1.35617	ESC_vs_LEPSC_Up_in_LEPSC
GOBP_BIOLOGICAL_PROCESS_INVOLVED_IN_SYMBIOTIC_INTERACTION	21	1.35106	ESC_vs_LEPSC_Up_in_LEPSC
HP_ABNORMAL_METACARPAL_MORPHOLOGY	18	1.34988	ESC_vs_LEPSC_Up_in_LEPSC
HP_ABNORMAL_FEMALE_REPRODUCTIVE_SYSTEM_PHYSIOLOGY	30	1.3491	ESC_vs_LEPSC_Up_in_LEPSC
GOBP_REGULATION_OF_SIGNALING_RECEPTOR_ACTIVITY	25	1.34689	ESC_vs_LEPSC_Up_in_LEPSC
GOBP_NEUROGENESIS	173	1.34679	ESC_vs_LEPSC_Up_in_LEPSC
GOBP_REGULATION_OF_PROTEIN_KINASE_ACTIVITY	62	1.34635	ESC_vs_LEPSC_Up_in_LEPSC
GOBP_METAL_ION_HOMEOSTASIS	63	1.34505	ESC_vs_LEPSC_Up_in_LEPSC
GOBP_GERM_CELL_DEVELOPMENT	37	1.34154	ESC_vs_LEPSC_Up_in_LEPSC
GOBP_POSITIVE_REGULATION_OF_CELL_POPULATION_PROLIFERATION	87	1.33724	ESC_vs_LEPSC_Up_in_LEPSC
GOBP_BEHAVIOR	66	1.33681	ESC_vs_LEPSC_Up_in_LEPSC
HP_ABNORMALITY_OF_THE_KIDNEY	115	1.3279	ESC_vs_LEPSC_Up_in_LEPSC
GOBP_ION_HOMEOSTASIS	78	1.31876	ESC_vs_LEPSC_Up_in_LEPSC
GOBP_POSITIVE_REGULATION_OF_MOLECULAR_FUNCTION	150	1.31876	ESC_vs_LEPSC_Up_in_LEPSC
GOBP_IMMUNE_EFFECTOR_PROCESS	62	1.31832	ESC_vs_LEPSC_Up_in_LEPSC
HP_JOINT_LAXITY	21	1.30836	ESC_vs_LEPSC_Up_in_LEPSC
GOMF_GATED_CHANNEL_ACTIVITY	28	1.30776	ESC_vs_LEPSC_Up_in_LEPSC
GOBP_REGULATION_OF_PROTEIN_BINDING	19	1.30149	ESC_vs_LEPSC_Up_in_LEPSC
GOBP_NEGATIVE_REGULATION_OF_RESPONSE_TO_STIMULUS	145	1.30103	ESC_vs_LEPSC_Up_in_LEPSC
GOMF_G_PROTEIN_COUPLED_RECEPTOR_BINDING	28	3	LESC_vs_DEPSC_Up_in_DEPSC
GOCC_EXTERNAL_ENCAPSULATING_STRUCTURE	159	3	LESC_vs_DEPSC_Up_in_DEPSC
GOMF_STRUCTURAL_MOLECULE_ACTIVITY	89	3	LESC_vs_DEPSC_Up_in_DEPSC
GOMF_HEPARIN_BINDING	51	3	LESC_vs_DEPSC_Up_in_DEPSC
GOCC_COLLAGEN_CONTAINING_EXTRACELLULAR_MATRIX	126	3	LESC_vs_DEPSC_Up_in_DEPSC
GOMF_EXTRACELLULAR_MATRIX_STRUCTURAL_CONSTITUENT	63	3	LESC_vs_DEPSC_Up_in_DEPSC
GOMF_SULFUR_COMPOUND_BINDING	60	3	LESC_vs_DEPSC_Up_in_DEPSC
GOMF_SIGNALING_RECEPTOR_BINDING	200	3	LESC_vs_DEPSC_Up_in_DEPSC
GOBP_REGIONALIZATION	52	3	LESC_vs_DEPSC_Up_in_DEPSC
GOBP_FIBROBLAST_GROWTH_FACTOR_RECEPTOR_SIGNALING_PATHWAY	15	3	LESC_vs_DEPSC_Up_in_DEPSC
GOCC_BLOOD_MICROPARTICLE	19	3	LESC_vs_DEPSC_Up_in_DEPSC
HP_ABNORMALITY_OF_THE_DIAPHRAGM	17	3	LESC_vs_DEPSC_Up_in_DEPSC
GOBP_PATTERN_SPECIFICATION_PROCESS	63	2.99913	LESC_vs_DEPSC_Up_in_DEPSC
GOMF_SIGNALING_RECEPTOR_REGULATOR_ACTIVITY	64	2.99826	LESC_vs_DEPSC_Up_in_DEPSC
GOMF_INTEGRIN_BINDING	39	2.99651	LESC_vs_DEPSC_Up_in_DEPSC
GOBP_HUMORAL_IMMUNE_RESPONSE	31	2.99123	LESC_vs_DEPSC_Up_in_DEPSC
GOMF_CYTOKINE_ACTIVITY	27	2.98767	LESC_vs_DEPSC_Up_in_DEPSC
GOMF_GLYCOSAMINOGLYCAN_BINDING	65	2.69897	LESC_vs_DEPSC_Up_in_DEPSC
GOBP_MONOCARBOXYLIC_ACID_METABOLIC_PROCESS	58	2.69548	LESC_vs_DEPSC_Up_in_DEPSC
GOBP_NEURAL_PRECURSOR_CELL_PROLIFERATION	21	2.68079	LESC_vs_DEPSC_Up_in_DEPSC
GOBP_REGULATION_OF_CELL_DIVISION	16	2.66134	LESC_vs_DEPSC_Up_in_DEPSC
GOBP_COMPLEMENT_ACTIVATION	15	2.65079	LESC_vs_DEPSC_Up_in_DEPSC
GOBP_ANTERIOR_POSTERIOR_PATTERN_SPECIFICATION	29	2.50965	LESC_vs_DEPSC_Up_in_DEPSC
GOBP_STEROID_METABOLIC_PROCESS	31	2.38828	LESC_vs_DEPSC_Up_in_DEPSC
GOBP_CELL_FATE_COMMITMENT	30	2.29092	LESC_vs_DEPSC_Up_in_DEPSC
GOBP_ENDOCRINE_SYSTEM_DEVELOPMENT	17	2.2667	LESC_vs_DEPSC_Up_in_DEPSC
GOMF_CYTOKINE_RECEPTOR_BINDING	37	2.21748	LESC_vs_DEPSC_Up_in_DEPSC
GOBP_GRANULOCYTE_CHEMOTAXIS	24	2.20638	LESC_vs_DEPSC_Up_in_DEPSC
GOBP_REGULATION_OF_HORMONE_LEVELS	47	2.15141	LESC_vs_DEPSC_Up_in_DEPSC
GOBP_NEUTROPHIL_CHEMOTAXIS	18	2.13217	LESC_vs_DEPSC_Up_in_DEPSC
GOBP_REGULATION_OF_LIPID_BIOSYNTHETIC_PROCESS	19	2.06446	LESC_vs_DEPSC_Up_in_DEPSC
GOBP_CELL_CELL_SIGNALING	190	2.04576	LESC_vs_DEPSC_Up_in_DEPSC
GOBP_DEVELOPMENTAL_GROWTH	93	2.04576	LESC_vs_DEPSC_Up_in_DEPSC
GOBP_EPITHELIAL_CELL_PROLIFERATION	73	2.04532	LESC_vs_DEPSC_Up_in_DEPSC
GOBP_POSITIVE_REGULATION_OF_EPITHELIAL_CELL_PROLIFERATION	34	1.99078	LESC_vs_DEPSC_Up_in_DEPSC
GOBP_REGULATION_OF_NEURON_DIFFERENTIATION	30	1.94761	LESC_vs_DEPSC_Up_in_DEPSC
GOBP_EPITHELIAL_CELL_DEVELOPMENT	22	1.93542	LESC_vs_DEPSC_Up_in_DEPSC
GOBP_SMALL_MOLECULE_METABOLIC_PROCESS	140	1.92082	LESC_vs_DEPSC_Up_in_DEPSC
GOBP_STRIATED_MUSCLE_CELL_DIFFERENTIATION	42	1.91908	LESC_vs_DEPSC_Up_in_DEPSC
GOBP_STEROID_BIOSYNTHETIC_PROCESS	15	1.88319	LESC_vs_DEPSC_Up_in_DEPSC
GOBP_CELL_DIVISION	29	1.87993	LESC_vs_DEPSC_Up_in_DEPSC
GOBP_ORGANIC_ACID_METABOLIC_PROCESS	77	1.85387	LESC_vs_DEPSC_Up_in_DEPSC
GOBP_RETINA_DEVELOPMENT_IN_CAMERA_TYPE_EYE	20	1.82746	LESC_vs_DEPSC_Up_in_DEPSC
GOMF_CELL_ADHESION_MOLECULE_BINDING	67	1.82304	LESC_vs_DEPSC_Up_in_DEPSC
GOBP_MORPHOGENESIS_OF_A_BRANCHING_STRUCTURE	39	1.81779	LESC_vs_DEPSC_Up_in_DEPSC
GOMF_COLLAGEN_BINDING	29	1.8138	LESC_vs_DEPSC_Up_in_DEPSC
GOBP_GLAND_MORPHOGENESIS	28	1.7831	LESC_vs_DEPSC_Up_in_DEPSC
GOBP_MUSCLE_CELL_DIFFERENTIATION	53	1.76868	LESC_vs_DEPSC_Up_in_DEPSC
GOBP_ORGANIC_HYDROXY_COMPOUND_METABOLIC_PROCESS	53	1.76781	LESC_vs_DEPSC_Up_in_DEPSC
GOBP_REGULATION_OF_SMALL_MOLECULE_METABOLIC_PROCESS	36	1.76255	LESC_vs_DEPSC_Up_in_DEPSC
GOBP_POSITIVE_REGULATION_OF_CELL_POPULATION_PROLIFERATION	129	1.74473	LESC_vs_DEPSC_Up_in_DEPSC
GOBP_ORGAN_GROWTH	29	1.73329	LESC_vs_DEPSC_Up_in_DEPSC
GOBP_LIPID_METABOLIC_PROCESS	126	1.72125	LESC_vs_DEPSC_Up_in_DEPSC
GOBP_NEUTROPHIL_MIGRATION	21	1.71832	LESC_vs_DEPSC_Up_in_DEPSC
GOBP_GROWTH	120	1.69897	LESC_vs_DEPSC_Up_in_DEPSC
HP_AMBIGUOUS_GENITALIA	15	1.68172	LESC_vs_DEPSC_Up_in_DEPSC
GOBP_SENSORY_PERCEPTION_OF_LIGHT_STIMULUS	19	1.67715	LESC_vs_DEPSC_Up_in_DEPSC
GOBP_HORMONE_METABOLIC_PROCESS	23	1.65824	LESC_vs_DEPSC_Up_in_DEPSC
HP_HYPEREXTENSIBLE_SKIN	22	1.65733	LESC_vs_DEPSC_Up_in_DEPSC
GOBP_LEUKOCYTE_CHEMOTAXIS	43	1.65189	LESC_vs_DEPSC_Up_in_DEPSC
GOMF_GROWTH_FACTOR_ACTIVITY	23	1.63804	LESC_vs_DEPSC_Up_in_DEPSC
GOCC_ANCHORED_COMPONENT_OF_MEMBRANE	21	1.63667	LESC_vs_DEPSC_Up_in_DEPSC
GOBP_CAMERA_TYPE_EYE_DEVELOPMENT	49	1.63566	LESC_vs_DEPSC_Up_in_DEPSC
GOBP_ADENYLATE_CYCLASE_ACTIVATING_G_PROTEIN_COUPLED_RECEPTOR_SIGNALING_PATHWAY	21	1.60477	LESC_vs_DEPSC_Up_in_DEPSC
GOBP_MONOSACCHARIDE_METABOLIC_PROCESS	22	1.6007	LESC_vs_DEPSC_Up_in_DEPSC
GOBP_APPENDAGE_MORPHOGENESIS	26	1.53782	LESC_vs_DEPSC_Up_in_DEPSC
GOBP_SKIN_DEVELOPMENT	32	1.52927	LESC_vs_DEPSC_Up_in_DEPSC
GOBP_NERVOUS_SYSTEM_PROCESS	103	1.52288	LESC_vs_DEPSC_Up_in_DEPSC
GOBP_RESPONSE_TO_CHEMOKINE	23	1.5056	LESC_vs_DEPSC_Up_in_DEPSC
GOBP_CAMERA_TYPE_EYE_MORPHOGENESIS	22	1.50288	LESC_vs_DEPSC_Up_in_DEPSC
GOBP_RESPONSE_TO_FIBROBLAST_GROWTH_FACTOR	21	1.49877	LESC_vs_DEPSC_Up_in_DEPSC
GOBP_GLUCOSE_METABOLIC_PROCESS	19	1.49508	LESC_vs_DEPSC_Up_in_DEPSC
GOBP_MUSCLE_TISSUE_DEVELOPMENT	56	1.48018	LESC_vs_DEPSC_Up_in_DEPSC
HP_ABNORMAL_URETER_PHYSIOLOGY	21	1.4744	LESC_vs_DEPSC_Up_in_DEPSC
HP_ABNORMAL_RETINAL_VASCULAR_MORPHOLOGY	22	1.4712	LESC_vs_DEPSC_Up_in_DEPSC
GOBP_POSITIVE_REGULATION_OF_GROWTH	31	1.45619	LESC_vs_DEPSC_Up_in_DEPSC
GOBP_METAL_ION_HOMEOSTASIS	79	1.45593	LESC_vs_DEPSC_Up_in_DEPSC
GOBP_VASCULATURE_DEVELOPMENT	133	1.45593	LESC_vs_DEPSC_Up_in_DEPSC
GOBP_CELLULAR_COMPONENT_ASSEMBLY_INVOLVED_IN_MORPHOGENESIS	16	1.45294	LESC_vs_DEPSC_Up_in_DEPSC
GOBP_CARDIAC_MUSCLE_CELL_DIFFERENTIATION	15	1.44575	LESC_vs_DEPSC_Up_in_DEPSC
HP_ABNORMAL_AORTIC_VALVE_CUSP_MORPHOLOGY	15	1.44196	LESC_vs_DEPSC_Up_in_DEPSC
GOBP_ANIMAL_ORGAN_MORPHOGENESIS	193	1.4318	LESC_vs_DEPSC_Up_in_DEPSC
GOBP_BLOOD_VESSEL_MORPHOGENESIS	119	1.4318	LESC_vs_DEPSC_Up_in_DEPSC
GOBP_REGULATION_OF_CELL_POPULATION_PROLIFERATION	231	1.42022	LESC_vs_DEPSC_Up_in_DEPSC
GOBP_SENSORY_SYSTEM_DEVELOPMENT	60	1.41935	LESC_vs_DEPSC_Up_in_DEPSC
GOCC_NEURON_SPINE	22	1.40998	LESC_vs_DEPSC_Up_in_DEPSC
GOBP_ACUTE_INFLAMMATORY_RESPONSE	15	1.40984	LESC_vs_DEPSC_Up_in_DEPSC
GOBP_SENSORY_PERCEPTION	49	1.40588	LESC_vs_DEPSC_Up_in_DEPSC
GOBP_CELLULAR_RESPONSE_TO_XENOBIOTIC_STIMULUS	15	1.40559	LESC_vs_DEPSC_Up_in_DEPSC
GOBP_RESPONSE_TO_KETONE	31	1.40237	LESC_vs_DEPSC_Up_in_DEPSC
HP_ABNORMALLY_LAX_OR_HYPEREXTENSIBLE_SKIN	39	1.40237	LESC_vs_DEPSC_Up_in_DEPSC
GOBP_GRANULOCYTE_MIGRATION	29	1.39705	LESC_vs_DEPSC_Up_in_DEPSC
GOBP_G_PROTEIN_COUPLED_RECEPTOR_SIGNALING_PATHWAY	86	1.38722	LESC_vs_DEPSC_Up_in_DEPSC
GOBP_FOREBRAIN_DEVELOPMENT	49	1.38504	LESC_vs_DEPSC_Up_in_DEPSC
GOBP_GERM_CELL_DEVELOPMENT	17	1.384	LESC_vs_DEPSC_Up_in_DEPSC
GOBP_EPIDERMIS_DEVELOPMENT	27	1.37264	LESC_vs_DEPSC_Up_in_DEPSC
HP_AMBLYOPIA	16	1.36031	LESC_vs_DEPSC_Up_in_DEPSC
GOCC_COLLAGEN_TRIMER	31	1.3533	LESC_vs_DEPSC_Up_in_DEPSC
GOBP_CELL_CHEMOTAXIS	60	1.33594	LESC_vs_DEPSC_Up_in_DEPSC
GOMF_PEPTIDASE_REGULATOR_ACTIVITY	29	1.33579	LESC_vs_DEPSC_Up_in_DEPSC
GOCC_INTRINSIC_COMPONENT_OF_SYNAPTIC_MEMBRANE	17	1.33267	LESC_vs_DEPSC_Up_in_DEPSC
GOBP_CARBOXYLIC_ACID_TRANSPORT	26	1.32222	LESC_vs_DEPSC_Up_in_DEPSC
GOBP_REGIONALIZATION	24	3	LEPSC_vs_DEPSC_Up_in_LEPSC
GOBP_PATTERN_SPECIFICATION_PROCESS	26	3	LEPSC_vs_DEPSC_Up_in_LEPSC
GOBP_ANTERIOR_POSTERIOR_PATTERN_SPECIFICATION	20	3	LEPSC_vs_DEPSC_Up_in_LEPSC
GOBP_CELL_FATE_COMMITMENT	21	3	LEPSC_vs_DEPSC_Up_in_LEPSC
GOBP_ANIMAL_ORGAN_MORPHOGENESIS	57	3	LEPSC_vs_DEPSC_Up_in_LEPSC
GOBP_REGULATION_OF_CELL_POPULATION_PROLIFERATION	81	3	LEPSC_vs_DEPSC_Up_in_LEPSC
GOMF_CIS_REGULATORY_REGION_SEQUENCE_SPECIFIC_DNA_BINDING	49	3	LEPSC_vs_DEPSC_Up_in_LEPSC
GOBP_TISSUE_DEVELOPMENT	112	3	LEPSC_vs_DEPSC_Up_in_LEPSC
GOMF_SEQUENCE_SPECIFIC_DNA_BINDING	59	3	LEPSC_vs_DEPSC_Up_in_LEPSC
GOMF_DNA_BINDING_TRANSCRIPTION_FACTOR_ACTIVITY	53	3	LEPSC_vs_DEPSC_Up_in_LEPSC
GOBP_EPITHELIUM_DEVELOPMENT	74	3	LEPSC_vs_DEPSC_Up_in_LEPSC
GOBP_POSITIVE_REGULATION_OF_CELLULAR_BIOSYNTHETIC_PROCESS	87	3	LEPSC_vs_DEPSC_Up_in_LEPSC
GOCC_CHROMATIN	48	3	LEPSC_vs_DEPSC_Up_in_LEPSC
GOBP_POSITIVE_REGULATION_OF_TRANSCRIPTION_BY_RNA_POLYMERASE_II	52	3	LEPSC_vs_DEPSC_Up_in_LEPSC
GOMF_TRANSCRIPTION_REGULATOR_ACTIVITY	65	3	LEPSC_vs_DEPSC_Up_in_LEPSC
GOCC_CHROMOSOME	60	3	LEPSC_vs_DEPSC_Up_in_LEPSC
GOBP_CELL_ACTIVATION	43	3	LEPSC_vs_DEPSC_Up_in_LEPSC
GOBP_POSITIVE_REGULATION_OF_RNA_METABOLIC_PROCESS	71	3	LEPSC_vs_DEPSC_Up_in_LEPSC
GOBP_POSITIVE_REGULATION_OF_NUCLEOBASE_CONTAINING_COMPOUND_METABOLIC_PROCESS	78	3	LEPSC_vs_DEPSC_Up_in_LEPSC
GOBP_NEGATIVE_REGULATION_OF_TRANSCRIPTION_BY_RNA_POLYMERASE_II	42	3	LEPSC_vs_DEPSC_Up_in_LEPSC
GOBP_NEGATIVE_REGULATION_OF_BIOSYNTHETIC_PROCESS	68	3	LEPSC_vs_DEPSC_Up_in_LEPSC
GOBP_POSITIVE_REGULATION_OF_MULTICELLULAR_ORGANISMAL_PROCESS	80	2.99913	LEPSC_vs_DEPSC_Up_in_LEPSC
GOBP_IMMUNE_RESPONSE	61	2.9987	LEPSC_vs_DEPSC_Up_in_LEPSC
GOBP_CATION_TRANSPORT	50	2.99607	LEPSC_vs_DEPSC_Up_in_LEPSC
GOBP_EPITHELIAL_CELL_DIFFERENTIATION	44	2.99476	LEPSC_vs_DEPSC_Up_in_LEPSC
GOBP_CYTOKINE_PRODUCTION	37	2.99123	LEPSC_vs_DEPSC_Up_in_LEPSC
GOBP_NEURON_DEATH	22	2.97772	LEPSC_vs_DEPSC_Up_in_LEPSC
GOBP_REGULATION_OF_RESPONSE_TO_STRESS	60	2.69723	LEPSC_vs_DEPSC_Up_in_LEPSC
GOBP_EMBRYO_DEVELOPMENT_ENDING_IN_BIRTH_OR_EGG_HATCHING	42	2.69329	LEPSC_vs_DEPSC_Up_in_LEPSC
GOBP_HEART_DEVELOPMENT	29	2.68931	LEPSC_vs_DEPSC_Up_in_LEPSC
GOBP_SKELETAL_SYSTEM_DEVELOPMENT	27	2.68753	LEPSC_vs_DEPSC_Up_in_LEPSC
GOBP_MUSCLE_TISSUE_DEVELOPMENT	23	2.67578	LEPSC_vs_DEPSC_Up_in_LEPSC
GOBP_NEGATIVE_REGULATION_OF_NUCLEOBASE_CONTAINING_COMPOUND_METABOLIC_PROCESS	62	2.52201	LEPSC_vs_DEPSC_Up_in_LEPSC
GOBP_REGULATION_OF_IMMUNE_SYSTEM_PROCESS	65	2.5207	LEPSC_vs_DEPSC_Up_in_LEPSC
GOMF_MOLECULAR_TRANSDUCER_ACTIVITY	47	2.5172	LEPSC_vs_DEPSC_Up_in_LEPSC
GOBP_RESPONSE_TO_WOUNDING	37	2.51455	LEPSC_vs_DEPSC_Up_in_LEPSC
GOBP_RESPONSE_TO_ORGANIC_CYCLIC_COMPOUND	52	2.39664	LEPSC_vs_DEPSC_Up_in_LEPSC
GOBP_MUSCLE_STRUCTURE_DEVELOPMENT	34	2.38961	LEPSC_vs_DEPSC_Up_in_LEPSC
GOBP_ADAPTIVE_IMMUNE_RESPONSE	20	2.37199	LEPSC_vs_DEPSC_Up_in_LEPSC
GOBP_BIOMINERALIZATION	16	2.36078	LEPSC_vs_DEPSC_Up_in_LEPSC
GOBP_ANATOMICAL_STRUCTURE_FORMATION_INVOLVED_IN_MORPHOGENESIS	66	2.30103	LEPSC_vs_DEPSC_Up_in_LEPSC
GOBP_POSITIVE_REGULATION_OF_DEVELOPMENTAL_PROCESS	80	2.3006	LEPSC_vs_DEPSC_Up_in_LEPSC
GOBP_TISSUE_MORPHOGENESIS	42	2.29579	LEPSC_vs_DEPSC_Up_in_LEPSC
GOBP_SYNAPTIC_SIGNALING	28	2.28556	LEPSC_vs_DEPSC_Up_in_LEPSC
GOBP_NEURON_APOPTOTIC_PROCESS	17	2.26623	LEPSC_vs_DEPSC_Up_in_LEPSC
GOBP_REGULATION_OF_CELL_DEATH	85	2.22185	LEPSC_vs_DEPSC_Up_in_LEPSC
GOBP_POSITIVE_REGULATION_OF_GENE_EXPRESSION	53	2.22054	LEPSC_vs_DEPSC_Up_in_LEPSC
GOBP_LEUKOCYTE_DIFFERENTIATION	38	2.21748	LEPSC_vs_DEPSC_Up_in_LEPSC
GOBP_RESPONSE_TO_BACTERIUM	26	2.20457	LEPSC_vs_DEPSC_Up_in_LEPSC
GOBP_MUSCLE_ORGAN_DEVELOPMENT	22	2.19312	LEPSC_vs_DEPSC_Up_in_LEPSC
GOBP_POSITIVE_REGULATION_OF_CELL_DIFFERENTIATION	49	2.15141	LEPSC_vs_DEPSC_Up_in_LEPSC
GOBP_NEGATIVE_REGULATION_OF_CELL_POPULATION_PROLIFERATION	37	2.14878	LEPSC_vs_DEPSC_Up_in_LEPSC
GOMF_G_PROTEIN_COUPLED_RECEPTOR_BINDING	16	2.11727	LEPSC_vs_DEPSC_Up_in_LEPSC
GOBP_CELL_CELL_ADHESION	44	2.09255	LEPSC_vs_DEPSC_Up_in_LEPSC
GOMF_DNA_BINDING_TRANSCRIPTION_ACTIVATOR_ACTIVITY	25	2.07509	LEPSC_vs_DEPSC_Up_in_LEPSC
GOBP_HEART_MORPHOGENESIS	16	2.05786	LEPSC_vs_DEPSC_Up_in_LEPSC
GOBP_ION_TRANSPORT	70	2.04576	LEPSC_vs_DEPSC_Up_in_LEPSC
GOBP_POSITIVE_REGULATION_OF_CYTOKINE_PRODUCTION	25	2.02938	LEPSC_vs_DEPSC_Up_in_LEPSC
GOBP_RESPONSE_TO_TOXIC_SUBSTANCE	18	2.01703	LEPSC_vs_DEPSC_Up_in_LEPSC
GOBP_GASTRULATION	18	2.01471	LEPSC_vs_DEPSC_Up_in_LEPSC
GOBP_STEM_CELL_DIFFERENTIATION	20	1.97081	LEPSC_vs_DEPSC_Up_in_LEPSC
GOBP_PROGRAMMED_CELL_DEATH	98	1.95861	LEPSC_vs_DEPSC_Up_in_LEPSC
GOBP_CELL_CELL_SIGNALING	83	1.95774	LEPSC_vs_DEPSC_Up_in_LEPSC
GOBP_NEGATIVE_REGULATION_OF_CELL_DEATH	53	1.95468	LEPSC_vs_DEPSC_Up_in_LEPSC
GOBP_RESPONSE_TO_LIPID	49	1.95248	LEPSC_vs_DEPSC_Up_in_LEPSC
GOCC_RECEPTOR_COMPLEX	27	1.94627	LEPSC_vs_DEPSC_Up_in_LEPSC
GOBP_WOUND_HEALING	25	1.94358	LEPSC_vs_DEPSC_Up_in_LEPSC
GOBP_EPIDERMIS_DEVELOPMENT	18	1.92145	LEPSC_vs_DEPSC_Up_in_LEPSC
GOCC_CELL_SURFACE	51	1.91689	LEPSC_vs_DEPSC_Up_in_LEPSC
GOBP_LYMPHOCYTE_ACTIVATION	33	1.9147	LEPSC_vs_DEPSC_Up_in_LEPSC
GOBP_REGULATION_OF_METAL_ION_TRANSPORT	25	1.90218	LEPSC_vs_DEPSC_Up_in_LEPSC
GOBP_SKELETAL_SYSTEM_MORPHOGENESIS	15	1.88176	LEPSC_vs_DEPSC_Up_in_LEPSC
HP_ABNORMALITY_OF_FACIAL_SOFT_TISSUE	16	1.88176	LEPSC_vs_DEPSC_Up_in_LEPSC
HP_ABNORMALITY_OF_THE_FEMALE_GENITALIA	28	1.87283	LEPSC_vs_DEPSC_Up_in_LEPSC
GOBP_POSITIVE_REGULATION_OF_IMMUNE_SYSTEM_PROCESS	44	1.8517	LEPSC_vs_DEPSC_Up_in_LEPSC
GOBP_ENZYME_LINKED_RECEPTOR_PROTEIN_SIGNALING_PATHWAY	57	1.82173	LEPSC_vs_DEPSC_Up_in_LEPSC
GOBP_EMBRYO_DEVELOPMENT	73	1.79588	LEPSC_vs_DEPSC_Up_in_LEPSC
GOBP_LOCOMOTION	91	1.79588	LEPSC_vs_DEPSC_Up_in_LEPSC
HP_NAUSEA_AND_VOMITING	19	1.79426	LEPSC_vs_DEPSC_Up_in_LEPSC
GOBP_REGULATION_OF_IMMUNE_RESPONSE	35	1.78843	LEPSC_vs_DEPSC_Up_in_LEPSC
GOBP_DEVELOPMENTAL_GROWTH	33	1.78622	LEPSC_vs_DEPSC_Up_in_LEPSC
HP_WEAKNESS_DUE_TO_UPPER_MOTOR_NEURON_DYSFUNCTION	19	1.77177	LEPSC_vs_DEPSC_Up_in_LEPSC
GOBP_METAL_ION_TRANSPORT	38	1.76078	LEPSC_vs_DEPSC_Up_in_LEPSC
GOBP_NEGATIVE_REGULATION_OF_WNT_SIGNALING_PATHWAY	15	1.75778	LEPSC_vs_DEPSC_Up_in_LEPSC
GOBP_REGULATION_OF_ANATOMICAL_STRUCTURE_MORPHOGENESIS	61	1.74168	LEPSC_vs_DEPSC_Up_in_LEPSC
GOMF_DNA_BINDING_TRANSCRIPTION_REPRESSOR_ACTIVITY	19	1.73287	LEPSC_vs_DEPSC_Up_in_LEPSC
GOBP_CIRCULATORY_SYSTEM_DEVELOPMENT	64	1.71994	LEPSC_vs_DEPSC_Up_in_LEPSC
GOMF_DNA_BINDING_TRANSCRIPTION_FACTOR_BINDING	16	1.70567	LEPSC_vs_DEPSC_Up_in_LEPSC
GOBP_CELL_MIGRATION	78	1.69897	LEPSC_vs_DEPSC_Up_in_LEPSC
GOBP_REGULATION_OF_CELLULAR_COMPONENT_MOVEMENT	61	1.69767	LEPSC_vs_DEPSC_Up_in_LEPSC
GOBP_REGULATION_OF_CELLULAR_RESPONSE_TO_GROWTH_FACTOR_STIMULUS	17	1.62089	LEPSC_vs_DEPSC_Up_in_LEPSC
GOBP_REGULATION_OF_MULTICELLULAR_ORGANISMAL_DEVELOPMENT	88	1.61979	LEPSC_vs_DEPSC_Up_in_LEPSC
HP_ABNORMAL_MYOCARDIUM_MORPHOLOGY	15	1.619	LEPSC_vs_DEPSC_Up_in_LEPSC
GOBP_DEFENSE_RESPONSE	59	1.61805	LEPSC_vs_DEPSC_Up_in_LEPSC
GOBP_TRANSMEMBRANE_RECEPTOR_PROTEIN_SERINE_THREONINE_KINASE_SIGNALING_PATHWAY	26	1.61278	LEPSC_vs_DEPSC_Up_in_LEPSC
GOBP_T_CELL_ACTIVATION	23	1.59705	LEPSC_vs_DEPSC_Up_in_LEPSC
HP_ABNORMAL_MALE_REPRODUCTIVE_SYSTEM_PHYSIOLOGY	17	1.59588	LEPSC_vs_DEPSC_Up_in_LEPSC
HP_DYSARTHRIA	20	1.58874	LEPSC_vs_DEPSC_Up_in_LEPSC
GOMF_SIGNALING_RECEPTOR_REGULATOR_ACTIVITY	30	1.57	LEPSC_vs_DEPSC_Up_in_LEPSC
HP_FUNCTIONAL_MOTOR_DEFICIT	23	1.5673	LEPSC_vs_DEPSC_Up_in_LEPSC
GOBP_POSITIVE_REGULATION_OF_CELL_POPULATION_PROLIFERATION	40	1.54584	LEPSC_vs_DEPSC_Up_in_LEPSC
GOBP_IMMUNE_SYSTEM_DEVELOPMENT	45	1.53455	LEPSC_vs_DEPSC_Up_in_LEPSC
GOBP_DEFENSE_RESPONSE_TO_OTHER_ORGANISM	38	1.53148	LEPSC_vs_DEPSC_Up_in_LEPSC
GOCC_ENDOCYTIC_VESICLE	22	1.51578	LEPSC_vs_DEPSC_Up_in_LEPSC
HP_HYPOGONADISM	15	1.51361	LEPSC_vs_DEPSC_Up_in_LEPSC
GOMF_TRANSCRIPTION_FACTOR_BINDING	18	1.50934	LEPSC_vs_DEPSC_Up_in_LEPSC
GOBP_POSITIVE_REGULATION_OF_SIGNALING	73	1.49398	LEPSC_vs_DEPSC_Up_in_LEPSC
GOBP_REGULATION_OF_INFLAMMATORY_RESPONSE	17	1.48525	LEPSC_vs_DEPSC_Up_in_LEPSC
GOBP_MONONUCLEAR_CELL_DIFFERENTIATION	28	1.48207	LEPSC_vs_DEPSC_Up_in_LEPSC
GOBP_REGULATION_OF_RESPONSE_TO_EXTERNAL_STIMULUS	45	1.47975	LEPSC_vs_DEPSC_Up_in_LEPSC
GOBP_MESENCHYMAL_CELL_DIFFERENTIATION	15	1.47857	LEPSC_vs_DEPSC_Up_in_LEPSC
GOBP_MORPHOGENESIS_OF_AN_EPITHELIUM	36	1.47448	LEPSC_vs_DEPSC_Up_in_LEPSC
GOBP_REGULATION_OF_ION_TRANSPORT	31	1.46781	LEPSC_vs_DEPSC_Up_in_LEPSC
GOCC_EXTERNAL_ENCAPSULATING_STRUCTURE	31	1.46556	LEPSC_vs_DEPSC_Up_in_LEPSC
HP_WIDE_NASAL_BRIDGE	17	1.46427	LEPSC_vs_DEPSC_Up_in_LEPSC
GOBP_POSITIVE_REGULATION_OF_ERK1_AND_ERK2_CASCADE	16	1.46143	LEPSC_vs_DEPSC_Up_in_LEPSC
GOBP_INFLAMMATORY_RESPONSE	35	1.45025	LEPSC_vs_DEPSC_Up_in_LEPSC
GOBP_NEGATIVE_REGULATION_OF_MULTICELLULAR_ORGANISMAL_PROCESS	61	1.44283	LEPSC_vs_DEPSC_Up_in_LEPSC
GOBP_LEUKOCYTE_MIGRATION	24	1.43911	LEPSC_vs_DEPSC_Up_in_LEPSC
GOBP_NEGATIVE_REGULATION_OF_RESPONSE_TO_EXTERNAL_STIMULUS	18	1.43372	LEPSC_vs_DEPSC_Up_in_LEPSC
GOBP_CELLULAR_NITROGEN_COMPOUND_CATABOLIC_PROCESS	16	1.42066	LEPSC_vs_DEPSC_Up_in_LEPSC
GOBP_RESPONSE_TO_METAL_ION	18	1.41972	LEPSC_vs_DEPSC_Up_in_LEPSC
HP_ABNORMALITY_OF_THE_MIDDLE_EAR	19	1.41089	LEPSC_vs_DEPSC_Up_in_LEPSC
HP_ABNORMAL_TESTIS_MORPHOLOGY	30	1.40967	LEPSC_vs_DEPSC_Up_in_LEPSC
GOBP_CELL_JUNCTION_ORGANIZATION	29	1.40016	LEPSC_vs_DEPSC_Up_in_LEPSC
GOBP_SECOND_MESSENGER_MEDIATED_SIGNALING	21	1.39888	LEPSC_vs_DEPSC_Up_in_LEPSC
GOCC_ENDOCYTIC_VESICLE_MEMBRANE	15	1.39746	LEPSC_vs_DEPSC_Up_in_LEPSC
GOBP_POSITIVE_REGULATION_OF_CELL_DEATH	40	1.39314	LEPSC_vs_DEPSC_Up_in_LEPSC
GOBP_REGULATION_OF_DEFENSE_RESPONSE	26	1.39256	LEPSC_vs_DEPSC_Up_in_LEPSC
GOBP_PEPTIDYL_TYROSINE_MODIFICATION	22	1.38848	LEPSC_vs_DEPSC_Up_in_LEPSC
GOBP_NEGATIVE_REGULATION_OF_DEVELOPMENTAL_PROCESS	58	1.38591	LEPSC_vs_DEPSC_Up_in_LEPSC
HP_LOCALIZED_SKIN_LESION	30	1.37309	LEPSC_vs_DEPSC_Up_in_LEPSC
HP_ABNORMAL_VENTRICULAR_SEPTUM_MORPHOLOGY	15	1.36408	LEPSC_vs_DEPSC_Up_in_LEPSC
GOBP_GROWTH	51	1.36392	LEPSC_vs_DEPSC_Up_in_LEPSC
GOCC_CELL_CELL_JUNCTION	31	1.35598	LEPSC_vs_DEPSC_Up_in_LEPSC
HP_ABNORMALITY_OF_THE_BILIARY_SYSTEM	22	1.34608	LEPSC_vs_DEPSC_Up_in_LEPSC
GOCC_NUCLEAR_BODY	29	1.34555	LEPSC_vs_DEPSC_Up_in_LEPSC
GOBP_REGULATION_OF_TRANSMEMBRANE_RECEPTOR_PROTEIN_SERINE_THREONINE_KINASE_SIGNALING_PATHWAY	16	1.33722	LEPSC_vs_DEPSC_Up_in_LEPSC
HP_ABNORMAL_UPPER_LIMB_BONE_MORPHOLOGY	17	1.32269	LEPSC_vs_DEPSC_Up_in_LEPSC
GOBP_IMMUNE_RESPONSE_REGULATING_SIGNALING_PATHWAY	17	1.31387	LEPSC_vs_DEPSC_Up_in_LEPSC
GOBP_MUSCLE_CELL_DIFFERENTIATION	15	1.30868	LEPSC_vs_DEPSC_Up_in_LEPSC
GOBP_CYTOKINE_MEDIATED_SIGNALING_PATHWAY	21	1.30654	LEPSC_vs_DEPSC_Up_in_LEPSC
GOBP_RESPONSE_TO_TRANSFORMING_GROWTH_FACTOR_BETA	16	1.30631	LEPSC_vs_DEPSC_Up_in_LEPSC
GOBP_T_CELL_DIFFERENTIATION	15	1.30392	LEPSC_vs_DEPSC_Up_in_LEPSC
GOBP_REGULATION_OF_TRANS_SYNAPTIC_SIGNALING	15	1.30199	LEPSC_vs_DEPSC_Up_in_LEPSC
GOBP_REGULATION_OF_LEUKOCYTE_DIFFERENTIATION	22	1.30103	LEPSC_vs_DEPSC_Up_in_LEPSC
GOBP_CELLULAR_ION_HOMEOSTASIS	82	3	ESC_vs_LEPSC_Up_in_ESC
GOBP_NERVOUS_SYSTEM_PROCESS	144	3	ESC_vs_LEPSC_Up_in_ESC
GOBP_METAL_ION_HOMEOSTASIS	83	3	ESC_vs_LEPSC_Up_in_ESC
GOMF_G_PROTEIN_COUPLED_RECEPTOR_BINDING	35	3	ESC_vs_LEPSC_Up_in_ESC
GOBP_ION_HOMEOSTASIS	96	3	ESC_vs_LEPSC_Up_in_ESC
GOBP_ANIMAL_ORGAN_MORPHOGENESIS	209	3	ESC_vs_LEPSC_Up_in_ESC
GOCC_INTRINSIC_COMPONENT_OF_PLASMA_MEMBRANE	236	3	ESC_vs_LEPSC_Up_in_ESC
GOBP_CELLULAR_HOMEOSTASIS	114	3	ESC_vs_LEPSC_Up_in_ESC
GOBP_DIVALENT_INORGANIC_CATION_HOMEOSTASIS	72	3	ESC_vs_LEPSC_Up_in_ESC
GOCC_EXTERNAL_ENCAPSULATING_STRUCTURE	154	3	ESC_vs_LEPSC_Up_in_ESC
GOMF_PASSIVE_TRANSMEMBRANE_TRANSPORTER_ACTIVITY	46	3	ESC_vs_LEPSC_Up_in_ESC
GOMF_CALCIUM_ION_TRANSMEMBRANE_TRANSPORTER_ACTIVITY	17	3	ESC_vs_LEPSC_Up_in_ESC
GOMF_INORGANIC_MOLECULAR_ENTITY_TRANSMEMBRANE_TRANSPORTER_ACTIVITY	77	3	ESC_vs_LEPSC_Up_in_ESC
GOBP_SENSORY_ORGAN_MORPHOGENESIS	53	3	ESC_vs_LEPSC_Up_in_ESC
GOBP_RESPONSE_TO_MECHANICAL_STIMULUS	29	3	ESC_vs_LEPSC_Up_in_ESC
GOMF_CATION_CHANNEL_ACTIVITY	28	3	ESC_vs_LEPSC_Up_in_ESC
GOBP_EYE_MORPHOGENESIS	27	3	ESC_vs_LEPSC_Up_in_ESC
GOCC_POSTSYNAPTIC_MEMBRANE	27	3	ESC_vs_LEPSC_Up_in_ESC
GOMF_STRUCTURAL_MOLECULE_ACTIVITY	112	3	ESC_vs_LEPSC_Up_in_ESC
GOBP_SENSORY_ORGAN_DEVELOPMENT	95	3	ESC_vs_LEPSC_Up_in_ESC
GOMF_SIGNALING_RECEPTOR_REGULATOR_ACTIVITY	71	2.99957	ESC_vs_LEPSC_Up_in_ESC
GOBP_REGULATION_OF_CYTOSOLIC_CALCIUM_ION_CONCENTRATION	46	2.99739	ESC_vs_LEPSC_Up_in_ESC
GOMF_CYTOKINE_ACTIVITY	31	2.99255	ESC_vs_LEPSC_Up_in_ESC
GOMF_GATED_CHANNEL_ACTIVITY	28	2.99255	ESC_vs_LEPSC_Up_in_ESC
GOBP_ACUTE_INFLAMMATORY_RESPONSE	23	2.98498	ESC_vs_LEPSC_Up_in_ESC
GOCC_INTERMEDIATE_FILAMENT_CYTOSKELETON	18	2.97589	ESC_vs_LEPSC_Up_in_ESC
GOBP_CAMERA_TYPE_EYE_MORPHOGENESIS	18	2.96708	ESC_vs_LEPSC_Up_in_ESC
GOBP_G_PROTEIN_COUPLED_RECEPTOR_SIGNALING_PATHWAY	88	2.69897	ESC_vs_LEPSC_Up_in_ESC
GOBP_CELL_CELL_SIGNALING	234	2.69897	ESC_vs_LEPSC_Up_in_ESC
GOBP_EMBRYONIC_ORGAN_MORPHOGENESIS	57	2.6981	ESC_vs_LEPSC_Up_in_ESC
GOBP_CELL_FATE_COMMITMENT	47	2.69636	ESC_vs_LEPSC_Up_in_ESC
GOMF_HEPARIN_BINDING	48	2.69636	ESC_vs_LEPSC_Up_in_ESC
GOBP_ADENYLATE_CYCLASE_MODULATING_G_PROTEIN_COUPLED_RECEPTOR_SIGNALING_PATHWAY	35	2.69548	ESC_vs_LEPSC_Up_in_ESC
GOMF_PEPTIDASE_REGULATOR_ACTIVITY	31	2.69461	ESC_vs_LEPSC_Up_in_ESC
GOMF_METALLOENDOPEPTIDASE_ACTIVITY	23	2.68664	ESC_vs_LEPSC_Up_in_ESC
GOBP_POTASSIUM_ION_TRANSPORT	22	2.68124	ESC_vs_LEPSC_Up_in_ESC
GOCC_INTRINSIC_COMPONENT_OF_SYNAPTIC_MEMBRANE	19	2.6744	ESC_vs_LEPSC_Up_in_ESC
GOBP_INORGANIC_ION_TRANSMEMBRANE_TRANSPORT	83	2.52288	ESC_vs_LEPSC_Up_in_ESC
GOBP_SENSORY_SYSTEM_DEVELOPMENT	60	2.52288	ESC_vs_LEPSC_Up_in_ESC
GOCC_COLLAGEN_CONTAINING_EXTRACELLULAR_MATRIX	128	2.52288	ESC_vs_LEPSC_Up_in_ESC
GOBP_CHEMICAL_HOMEOSTASIS	152	2.52288	ESC_vs_LEPSC_Up_in_ESC
GOBP_HOMEOSTATIC_PROCESS	239	2.52288	ESC_vs_LEPSC_Up_in_ESC
GOMF_EXTRACELLULAR_MATRIX_STRUCTURAL_CONSTITUENT	62	2.52244	ESC_vs_LEPSC_Up_in_ESC
GOBP_CAMERA_TYPE_EYE_DEVELOPMENT	51	2.52201	ESC_vs_LEPSC_Up_in_ESC
GOBP_APPENDAGE_MORPHOGENESIS	31	2.51543	ESC_vs_LEPSC_Up_in_ESC
GOBP_ADENYLATE_CYCLASE_ACTIVATING_G_PROTEIN_COUPLED_RECEPTOR_SIGNALING_PATHWAY	27	2.51322	ESC_vs_LEPSC_Up_in_ESC
GOBP_CALCIUM_ION_TRANSPORT_INTO_CYTOSOL	19	2.49693	ESC_vs_LEPSC_Up_in_ESC
GOBP_CELL_FATE_SPECIFICATION	16	2.49229	ESC_vs_LEPSC_Up_in_ESC
GOBP_SKELETAL_SYSTEM_DEVELOPMENT	130	2.39794	ESC_vs_LEPSC_Up_in_ESC
GOBP_RESPONSE_TO_XENOBIOTIC_STIMULUS	66	2.39794	ESC_vs_LEPSC_Up_in_ESC
GOCC_SUPRAMOLECULAR_POLYMER	143	2.39794	ESC_vs_LEPSC_Up_in_ESC
GOBP_BIOLOGICAL_ADHESION	272	2.39794	ESC_vs_LEPSC_Up_in_ESC
GOBP_CALCIUM_ION_TRANSPORT	53	2.39707	ESC_vs_LEPSC_Up_in_ESC
HP_MITRAL_VALVE_PROLAPSE	33	2.39226	ESC_vs_LEPSC_Up_in_ESC
GOBP_CELLULAR_MODIFIED_AMINO_ACID_METABOLIC_PROCESS	37	2.39049	ESC_vs_LEPSC_Up_in_ESC
GOBP_MUSCLE_TISSUE_DEVELOPMENT	71	2.30103	ESC_vs_LEPSC_Up_in_ESC
HP_RENAL_INSUFFICIENCY	55	2.29973	ESC_vs_LEPSC_Up_in_ESC
GOBP_EMBRYONIC_SKELETAL_SYSTEM_DEVELOPMENT	34	2.29885	ESC_vs_LEPSC_Up_in_ESC
GOBP_CALCIUM_ION_TRANSMEMBRANE_TRANSPORT	37	2.29754	ESC_vs_LEPSC_Up_in_ESC
GOBP_CELLULAR_RESPONSE_TO_ABIOTIC_STIMULUS	41	2.29667	ESC_vs_LEPSC_Up_in_ESC
GOCC_ION_CHANNEL_COMPLEX	24	2.28556	ESC_vs_LEPSC_Up_in_ESC
GOBP_EMBRYONIC_ORGAN_DEVELOPMENT	87	2.22185	ESC_vs_LEPSC_Up_in_ESC
GOBP_MUSCLE_STRUCTURE_DEVELOPMENT	115	2.22185	ESC_vs_LEPSC_Up_in_ESC
HP_TALIPES_EQUINOVARUS	57	2.22141	ESC_vs_LEPSC_Up_in_ESC
GOMF_GLYCOSAMINOGLYCAN_BINDING	60	2.22098	ESC_vs_LEPSC_Up_in_ESC
GOMF_SULFUR_COMPOUND_BINDING	57	2.22011	ESC_vs_LEPSC_Up_in_ESC
GOBP_SENSORY_PERCEPTION	69	2.1549	ESC_vs_LEPSC_Up_in_ESC
GOBP_CIRCULATORY_SYSTEM_PROCESS	96	2.1549	ESC_vs_LEPSC_Up_in_ESC
GOBP_RESPONSE_TO_ABIOTIC_STIMULUS	130	2.1549	ESC_vs_LEPSC_Up_in_ESC
GOBP_CATION_TRANSMEMBRANE_TRANSPORT	96	2.1549	ESC_vs_LEPSC_Up_in_ESC
GOBP_TRANSMEMBRANE_TRANSPORT	163	2.1549	ESC_vs_LEPSC_Up_in_ESC
GOBP_MUSCLE_ORGAN_DEVELOPMENT	58	2.15403	ESC_vs_LEPSC_Up_in_ESC
GOBP_REGULATION_OF_HORMONE_SECRETION	36	2.14878	ESC_vs_LEPSC_Up_in_ESC
HP_PROXIMAL_MUSCLE_WEAKNESS	30	2.14746	ESC_vs_LEPSC_Up_in_ESC
GOMF_ENDOPEPTIDASE_REGULATOR_ACTIVITY	28	2.14524	ESC_vs_LEPSC_Up_in_ESC
GOBP_GRANULOCYTE_CHEMOTAXIS	21	2.13491	ESC_vs_LEPSC_Up_in_ESC
HP_HOARSE_VOICE	15	2.12849	ESC_vs_LEPSC_Up_in_ESC
GOMF_ION_TRANSMEMBRANE_TRANSPORTER_ACTIVITY	89	2.09691	ESC_vs_LEPSC_Up_in_ESC
GOBP_ION_TRANSPORT	171	2.09691	ESC_vs_LEPSC_Up_in_ESC
HP_ABNORMALITY_OF_THE_SHOULDER_GIRDLE_MUSCULATURE	28	2.08725	ESC_vs_LEPSC_Up_in_ESC
GOBP_ODONTOGENESIS	28	2.08502	ESC_vs_LEPSC_Up_in_ESC
HP_EMG_MYOPATHIC_ABNORMALITIES	20	2.07555	ESC_vs_LEPSC_Up_in_ESC
GOBP_METAL_ION_TRANSPORT	97	2.04576	ESC_vs_LEPSC_Up_in_ESC
GOBP_CATION_TRANSPORT	133	2.04576	ESC_vs_LEPSC_Up_in_ESC
GOMF_METAL_ION_TRANSMEMBRANE_TRANSPORTER_ACTIVITY	49	2.04532	ESC_vs_LEPSC_Up_in_ESC
GOCC_SYNAPTIC_MEMBRANE	39	2.04139	ESC_vs_LEPSC_Up_in_ESC
HP_DISTAL_MUSCLE_WEAKNESS	31	2.03743	ESC_vs_LEPSC_Up_in_ESC
GOBP_PROTEIN_KINASE_B_SIGNALING	33	1.993	ESC_vs_LEPSC_Up_in_ESC
HP_ABNORMAL_SHOULDER_MORPHOLOGY	27	1.98945	ESC_vs_LEPSC_Up_in_ESC
HP_MICRODONTIA	25	1.98767	ESC_vs_LEPSC_Up_in_ESC
HP_ABNORMALITY_OF_THE_VOICE	61	1.95817	ESC_vs_LEPSC_Up_in_ESC
GOBP_APPENDAGE_DEVELOPMENT	35	1.95336	ESC_vs_LEPSC_Up_in_ESC
GOCC_TRANSPORTER_COMPLEX	33	1.9516	ESC_vs_LEPSC_Up_in_ESC
HP_ABNORMAL_MITRAL_VALVE_PHYSIOLOGY	31	1.94983	ESC_vs_LEPSC_Up_in_ESC
GOBP_HUMORAL_IMMUNE_RESPONSE	25	1.94939	ESC_vs_LEPSC_Up_in_ESC
GOBP_EMBRYONIC_SKELETAL_SYSTEM_MORPHOGENESIS	25	1.94493	ESC_vs_LEPSC_Up_in_ESC
GOMF_SIGNALING_RECEPTOR_BINDING	229	1.92082	ESC_vs_LEPSC_Up_in_ESC
HP_JOINT_STIFFNESS	40	1.91995	ESC_vs_LEPSC_Up_in_ESC
GOMF_INTEGRIN_BINDING	49	1.91864	ESC_vs_LEPSC_Up_in_ESC
GOBP_CYTOSOLIC_CALCIUM_ION_TRANSPORT	23	1.91116	ESC_vs_LEPSC_Up_in_ESC
GOBP_SKELETAL_SYSTEM_MORPHOGENESIS	57	1.88606	ESC_vs_LEPSC_Up_in_ESC
HP_ABNORMAL_SCAPULA_MORPHOLOGY	36	1.88432	ESC_vs_LEPSC_Up_in_ESC
GOBP_HEART_PROCESS	35	1.88301	ESC_vs_LEPSC_Up_in_ESC
GOBP_EPITHELIAL_CELL_APOPTOTIC_PROCESS	17	1.86011	ESC_vs_LEPSC_Up_in_ESC
GOBP_REGULATION_OF_HORMONE_LEVELS	69	1.85387	ESC_vs_LEPSC_Up_in_ESC
HP_POSITIONAL_FOOT_DEFORMITY	68	1.85344	ESC_vs_LEPSC_Up_in_ESC
HP_LUMBAR_HYPERLORDOSIS	15	1.85314	ESC_vs_LEPSC_Up_in_ESC
GOCC_COLLAGEN_TRIMER	20	1.83022	ESC_vs_LEPSC_Up_in_ESC
GOBP_SMOOTHENED_SIGNALING_PATHWAY	18	1.83022	ESC_vs_LEPSC_Up_in_ESC
GOCC_SUPRAMOLECULAR_COMPLEX	163	1.82391	ESC_vs_LEPSC_Up_in_ESC
GOBP_EPITHELIAL_CELL_PROLIFERATION	66	1.82304	ESC_vs_LEPSC_Up_in_ESC
HP_ABNORMALITY_OF_THE_RADIAL_HEAD	15	1.82235	ESC_vs_LEPSC_Up_in_ESC
GOBP_HORMONE_TRANSPORT	45	1.82173	ESC_vs_LEPSC_Up_in_ESC
HP_RESPIRATORY_FAILURE	30	1.81247	ESC_vs_LEPSC_Up_in_ESC
GOBP_RESPONSE_TO_TEMPERATURE_STIMULUS	25	1.80934	ESC_vs_LEPSC_Up_in_ESC
GOBP_RESPONSE_TO_CALCIUM_ION	19	1.80163	ESC_vs_LEPSC_Up_in_ESC
GOBP_SIGNAL_RELEASE	61	1.79588	ESC_vs_LEPSC_Up_in_ESC
GOBP_RESPONSE_TO_CHEMOKINE	16	1.79332	ESC_vs_LEPSC_Up_in_ESC
GOMF_METALLOPEPTIDASE_ACTIVITY	38	1.78976	ESC_vs_LEPSC_Up_in_ESC
GOBP_ADENYLATE_CYCLASE_INHIBITING_G_PROTEIN_COUPLED_RECEPTOR_SIGNALING_PATHWAY	15	1.78864	ESC_vs_LEPSC_Up_in_ESC
GOBP_CIRCULATORY_SYSTEM_DEVELOPMENT	217	1.76955	ESC_vs_LEPSC_Up_in_ESC
GOBP_POSITIVE_REGULATION_OF_CALCIUM_ION_TRANSPORT	19	1.7491	ESC_vs_LEPSC_Up_in_ESC
GOMF_CIS_REGULATORY_REGION_SEQUENCE_SPECIFIC_DNA_BINDING	147	1.74473	ESC_vs_LEPSC_Up_in_ESC
HP_ABNORMAL_ATRIOVENTRICULAR_VALVE_PHYSIOLOGY	33	1.73948	ESC_vs_LEPSC_Up_in_ESC
GOBP_CELL_CHEMOTAXIS	54	1.72081	ESC_vs_LEPSC_Up_in_ESC
GOBP_RESPONSE_TO_TRANSFORMING_GROWTH_FACTOR_BETA	53	1.71994	ESC_vs_LEPSC_Up_in_ESC
HP_ABNORMAL_ATRIOVENTRICULAR_VALVE_MORPHOLOGY	39	1.7182	ESC_vs_LEPSC_Up_in_ESC
GOBP_ION_TRANSMEMBRANE_TRANSPORT	119	1.69897	ESC_vs_LEPSC_Up_in_ESC
GOBP_RESPONSE_TO_INORGANIC_SUBSTANCE	81	1.69854	ESC_vs_LEPSC_Up_in_ESC
GOBP_NEGATIVE_REGULATION_OF_PEPTIDASE_ACTIVITY	38	1.69548	ESC_vs_LEPSC_Up_in_ESC
GOBP_IMPORT_INTO_CELL	33	1.69329	ESC_vs_LEPSC_Up_in_ESC
GOBP_EMBRYONIC_APPENDAGE_MORPHOGENESIS	24	1.68842	ESC_vs_LEPSC_Up_in_ESC
HP_CONGENITAL_CONTRACTURE	24	1.66545	ESC_vs_LEPSC_Up_in_ESC
HP_ABNORMAL_BLOOD_INORGANIC_CATION_CONCENTRATION	16	1.66511	ESC_vs_LEPSC_Up_in_ESC
GOBP_PHENOL_CONTAINING_COMPOUND_METABOLIC_PROCESS	15	1.66464	ESC_vs_LEPSC_Up_in_ESC
HP_SCAPULAR_WINGING	21	1.65824	ESC_vs_LEPSC_Up_in_ESC
GOBP_REGIONALIZATION	60	1.65714	ESC_vs_LEPSC_Up_in_ESC
GOBP_STRIATED_MUSCLE_CELL_DIFFERENTIATION	54	1.65671	ESC_vs_LEPSC_Up_in_ESC
GOBP_CARDIAC_MUSCLE_TISSUE_DEVELOPMENT	41	1.65321	ESC_vs_LEPSC_Up_in_ESC
HP_DERMATOLOGICAL_MANIFESTATIONS_OF_SYSTEMIC_DISORDERS	35	1.65101	ESC_vs_LEPSC_Up_in_ESC
HP_ABNORMAL_PLEURA_MORPHOLOGY	35	1.63566	ESC_vs_LEPSC_Up_in_ESC
GOMF_TRANSPORTER_ACTIVITY	131	1.61979	ESC_vs_LEPSC_Up_in_ESC
GOBP_TISSUE_DEVELOPMENT	349	1.61979	ESC_vs_LEPSC_Up_in_ESC
HP_HYPERLORDOSIS	38	1.61718	ESC_vs_LEPSC_Up_in_ESC
GOBP_POSITIVE_REGULATION_OF_NEURON_DEATH	16	1.60629	ESC_vs_LEPSC_Up_in_ESC
HP_BLADDER_DIVERTICULUM	15	1.60535	ESC_vs_LEPSC_Up_in_ESC
GOMF_CYTOKINE_RECEPTOR_BINDING	45	1.59857	ESC_vs_LEPSC_Up_in_ESC
GOCC_NON_MOTILE_CILIUM	15	1.58687	ESC_vs_LEPSC_Up_in_ESC
GOBP_BIOMINERALIZATION	38	1.58066	ESC_vs_LEPSC_Up_in_ESC
GOBP_COLLAGEN_FIBRIL_ORGANIZATION	31	1.57846	ESC_vs_LEPSC_Up_in_ESC
GOCC_CELL_BODY	75	1.56864	ESC_vs_LEPSC_Up_in_ESC
GOMF_SEQUENCE_SPECIFIC_DNA_BINDING	177	1.56864	ESC_vs_LEPSC_Up_in_ESC
GOBP_POSITIVE_REGULATION_OF_LYMPHOCYTE_MEDIATED_IMMUNITY	16	1.56679	ESC_vs_LEPSC_Up_in_ESC
GOBP_CELLULAR_RESPONSE_TO_CHEMICAL_STRESS	44	1.56427	ESC_vs_LEPSC_Up_in_ESC
GOBP_POSITIVE_REGULATION_OF_APOPTOTIC_SIGNALING_PATHWAY	18	1.54176	ESC_vs_LEPSC_Up_in_ESC
HP_APLASIA_HYPOPLASIA_AFFECTING_BONES_OF_THE_AXIAL_SKELETON	120	1.5376	ESC_vs_LEPSC_Up_in_ESC
GOMF_DNA_BINDING_TRANSCRIPTION_FACTOR_ACTIVITY	163	1.52288	ESC_vs_LEPSC_Up_in_ESC
GOMF_CATION_TRANSMEMBRANE_TRANSPORTER_ACTIVITY	68	1.52288	ESC_vs_LEPSC_Up_in_ESC
GOBP_NEUTROPHIL_CHEMOTAXIS	16	1.52039	ESC_vs_LEPSC_Up_in_ESC
HP_DERMAL_ATROPHY	24	1.51144	ESC_vs_LEPSC_Up_in_ESC
GOMF_DNA_BINDING_TRANSCRIPTION_ACTIVATOR_ACTIVITY	69	1.50864	ESC_vs_LEPSC_Up_in_ESC
HP_ABNORMAL_BLOOD_ION_CONCENTRATION	27	1.49809	ESC_vs_LEPSC_Up_in_ESC
GOMF_G_PROTEIN_COUPLED_RECEPTOR_ACTIVITY	52	1.49311	ESC_vs_LEPSC_Up_in_ESC
GOBP_POSITIVE_REGULATION_OF_ION_TRANSPORT	38	1.49224	ESC_vs_LEPSC_Up_in_ESC
HP_OSTEOPOROSIS	45	1.4918	ESC_vs_LEPSC_Up_in_ESC
HP_ABNORMAL_MUSCLE_FIBER_MORPHOLOGY	30	1.48873	ESC_vs_LEPSC_Up_in_ESC
GOBP_EAR_MORPHOGENESIS	27	1.4843	ESC_vs_LEPSC_Up_in_ESC
GOBP_EMBRYO_DEVELOPMENT_ENDING_IN_BIRTH_OR_EGG_HATCHING	109	1.48149	ESC_vs_LEPSC_Up_in_ESC
GOCC_CONTRACTILE_FIBER	45	1.48062	ESC_vs_LEPSC_Up_in_ESC
GOCC_CHROMATIN	145	1.46852	ESC_vs_LEPSC_Up_in_ESC
HP_ABNORMAL_TENDON_MORPHOLOGY	112	1.46852	ESC_vs_LEPSC_Up_in_ESC
GOBP_POSITIVE_REGULATION_OF_LEUKOCYTE_CHEMOTAXIS	17	1.46613	ESC_vs_LEPSC_Up_in_ESC
GOBP_MONONUCLEAR_CELL_MIGRATION	32	1.46063	ESC_vs_LEPSC_Up_in_ESC
GOBP_LYMPHOCYTE_MIGRATION	19	1.45692	ESC_vs_LEPSC_Up_in_ESC
GOBP_ANATOMICAL_STRUCTURE_FORMATION_INVOLVED_IN_MORPHOGENESIS	203	1.45593	ESC_vs_LEPSC_Up_in_ESC
GOBP_REGULATION_OF_EXTRINSIC_APOPTOTIC_SIGNALING_PATHWAY	25	1.45124	ESC_vs_LEPSC_Up_in_ESC
GOBP_POSITIVE_REGULATION_OF_ADAPTIVE_IMMUNE_RESPONSE	16	1.44575	ESC_vs_LEPSC_Up_in_ESC
GOMF_PEPTIDE_RECEPTOR_ACTIVITY	15	1.44527	ESC_vs_LEPSC_Up_in_ESC
GOMF_PEPTIDASE_ACTIVITY	81	1.4437	ESC_vs_LEPSC_Up_in_ESC
GOBP_ENDOCRINE_SYSTEM_DEVELOPMENT	21	1.43411	ESC_vs_LEPSC_Up_in_ESC
GOMF_MOLECULAR_TRANSDUCER_ACTIVITY	147	1.4318	ESC_vs_LEPSC_Up_in_ESC
GOBP_HEAD_DEVELOPMENT	111	1.4318	ESC_vs_LEPSC_Up_in_ESC
GOBP_ENDOTHELIAL_CELL_PROLIFERATION	17	1.43136	ESC_vs_LEPSC_Up_in_ESC
HP_MYOPATHY	43	1.42831	ESC_vs_LEPSC_Up_in_ESC
HP_UPPER_EXTREMITY_JOINT_DISLOCATION	22	1.42506	ESC_vs_LEPSC_Up_in_ESC
GOBP_NEURON_MIGRATION	33	1.41453	ESC_vs_LEPSC_Up_in_ESC
HP_ABNORMALITY_OF_THE_HUMERORADIAL_JOINT	17	1.41311	ESC_vs_LEPSC_Up_in_ESC
GOCC_CATION_CHANNEL_COMPLEX	15	1.4089	ESC_vs_LEPSC_Up_in_ESC
GOMF_STRUCTURAL_CONSTITUENT_OF_CYTOSKELETON	15	1.39935	ESC_vs_LEPSC_Up_in_ESC
GOBP_LYMPHOCYTE_ACTIVATION_INVOLVED_IN_IMMUNE_RESPONSE	17	1.39427	ESC_vs_LEPSC_Up_in_ESC
HP_WADDLING_GAIT	23	1.38382	ESC_vs_LEPSC_Up_in_ESC
HP_ABNORMAL_URETER_PHYSIOLOGY	35	1.38197	ESC_vs_LEPSC_Up_in_ESC
GOBP_RESPONSE_TO_ORGANIC_CYCLIC_COMPOUND	129	1.37675	ESC_vs_LEPSC_Up_in_ESC
GOBP_GRANULOCYTE_MIGRATION	25	1.36949	ESC_vs_LEPSC_Up_in_ESC
GOBP_EMBRYO_DEVELOPMENT	185	1.36653	ESC_vs_LEPSC_Up_in_ESC
GOBP_REGULATION_OF_MYELOID_LEUKOCYTE_DIFFERENTIATION	23	1.36307	ESC_vs_LEPSC_Up_in_ESC
GOCC_TRANS_GOLGI_NETWORK	31	1.36304	ESC_vs_LEPSC_Up_in_ESC
HP_ARTHRALGIA	34	1.35864	ESC_vs_LEPSC_Up_in_ESC
HP_ATROPHIC_SCARS	17	1.35756	ESC_vs_LEPSC_Up_in_ESC
HP_CONTRACTURES_INVOLVING_THE_JOINTS_OF_THE_FEET	20	1.35493	ESC_vs_LEPSC_Up_in_ESC
GOBP_BONE_MINERALIZATION	34	1.3513	ESC_vs_LEPSC_Up_in_ESC
GOBP_TAXIS	114	1.34679	ESC_vs_LEPSC_Up_in_ESC
GOBP_EAR_DEVELOPMENT	42	1.34505	ESC_vs_LEPSC_Up_in_ESC
GOBP_PROTEIN_COMPLEX_OLIGOMERIZATION	33	1.34154	ESC_vs_LEPSC_Up_in_ESC
HP_ABNORMAL_SYSTEMIC_BLOOD_PRESSURE	72	1.33724	ESC_vs_LEPSC_Up_in_ESC
GOBP_SENSORY_PERCEPTION_OF_MECHANICAL_STIMULUS	28	1.33068	ESC_vs_LEPSC_Up_in_ESC
HP_MYOPIA	52	1.32703	ESC_vs_LEPSC_Up_in_ESC
GOMF_DNA_BINDING_TRANSCRIPTION_REPRESSOR_ACTIVITY	48	1.3266	ESC_vs_LEPSC_Up_in_ESC
HP_ARTHROGRYPOSIS_MULTIPLEX_CONGENITA	16	1.32503	ESC_vs_LEPSC_Up_in_ESC
GOBP_IMPORT_ACROSS_PLASMA_MEMBRANE	27	1.32312	ESC_vs_LEPSC_Up_in_ESC
HP_ARTHRITIS	37	1.31396	ESC_vs_LEPSC_Up_in_ESC
GOBP_REGULATION_OF_SYSTEM_PROCESS	86	1.30937	ESC_vs_LEPSC_Up_in_ESC
GOBP_SULFUR_COMPOUND_METABOLIC_PROCESS	44	1.30588	ESC_vs_LEPSC_Up_in_ESC
GOBP_FERTILIZATION	18	1.30471	ESC_vs_LEPSC_Up_in_ESC
HP_PNEUMOTHORAX	22	1.30147	ESC_vs_LEPSC_Up_in_ESC
HP_ABNORMALITY_OF_FACIAL_SOFT_TISSUE	76	1.30103	ESC_vs_LEPSC_Up_in_ESC

## Sheet: 1I-DNA methylation
ensembl_gene_id	external_gene_name	ESC_1	ESC_2	DEPSC_1	DEPSC_2	LEPSC_1	LEPSC_2
ENSMUSG00000030213	Atf7ip	1343.45	1344.6	2165.82	2256.57	1113.4	1217.05
ENSMUSG00000038214	Bend3	819.548	778.358	1392.83	1432.26	977.698	961.917
ENSMUSG00000070495	Ctcfl	2.69588	0	8.16907	12.7268	11.3088	9.19395
ENSMUSG00000021758	Ddx4	48.5259	35.0446	105.177	93.9828	213.839	174.685
ENSMUSG00000020661	Dnmt3a	887.844	856.747	3730.2	3688.82	3252.82	3351.2
ENSMUSG00000027478	Dnmt3b	1659.76	1547.49	2681.5	2708.86	1859.78	1992.79
ENSMUSG00000000730	Dnmt3l	397.193	412.235	1797.2	1788.61	2606.17	2572.01
ENSMUSG00000021250	Fos	23.3643	22.1334	149.086	107.689	51.4037	50.5667
ENSMUSG00000022286	Grhl2	38.641	36.889	232.819	220.272	84.302	87.3426
ENSMUSG00000040629	Mael	6.29039	11.0667	47.9933	46.9914	79.1616	40.2235
ENSMUSG00000055660	Mettl4	263.298	255.456	360.46	318.171	465.717	458.548
ENSMUSG00000054612	Mgmt	39.5396	51.6446	196.058	182.092	136.734	136.76
ENSMUSG00000015365	Mov10l1	32.3506	23.9779	115.388	126.289	202.53	198.819
ENSMUSG00000022346	Myc	195.901	247.156	388.031	332.856	843.02	836.65
ENSMUSG00000033644	Piwil2	26.9588	32.2779	197.079	210.482	293.001	307.997
ENSMUSG00000036912	Piwil4	2.69588	6.45558	20.4227	25.4537	27.758	18.3879
ENSMUSG00000002111	Spi1	84.471	91.3003	202.185	208.524	74.0213	71.2531
ENSMUSG00000025081	Tdrd1	0.898627	0	31.6551	16.6428	13.365	21.8356
ENSMUSG00000060985	Tdrd5	7.18902	5.53335	46.9722	40.1385	54.4879	59.7607
ENSMUSG00000041912	Tdrkh	8.98627	4.61113	67.3948	60.6972	83.2739	94.238
ENSMUSG00000016458	Wt1	42.2355	35.9668	114.367	135.1	19.5334	20.6864
ENSMUSG00000027520	Zdbf2	1273.35	1295.73	1516.38	1564.42	2401.58	2454.79

## Sheet: 1I-Gastrulation
ensembl_gene_id	external_gene_name	ESC_1	ESC_2	DEPSC_1	DEPSC_2	LEPSC_1	LEPSC_2
ENSMUSG00000061393	Acvr2b	207.583	166.923	233.84	222.23	301.226	281.565
ENSMUSG00000021835	Bmp4	297.446	289.579	282.854	249.642	911.901	887.216
ENSMUSG00000008999	Bmp7	17.9725	27.6668	81.6907	59.7182	74.0213	60.9099
ENSMUSG00000024868	Dkk1	14.378	2.76668	0	0	19.5334	10.3432
ENSMUSG00000024190	Dusp1	529.291	513.68	261.41	255.516	736.101	735.516
ENSMUSG00000031530	Dusp4	64.7012	70.0891	182.783	138.037	356.741	318.341
ENSMUSG00000034765	Dusp5	48.5259	40.5779	134.79	176.218	143.93	162.043
ENSMUSG00000032446	Eomes	146.476	123.578	31.6551	26.4327	453.38	445.907
ENSMUSG00000006445	Epha2	1448.59	1456.19	1514.34	1499.81	3036.93	3137.44
ENSMUSG00000041075	Fzd7	342.377	320.012	2136.21	2108.74	1234.72	1221.65
ENSMUSG00000055653	Gpc3	287.561	278.512	520.778	458.166	560.3	581.518
ENSMUSG00000020679	Hnf1b	11.6822	11.0667	0	0	13.365	12.6417
ENSMUSG00000017950	Hnf4a	3.59451	7.3778	20.4227	31.3276	29.8141	36.7758
ENSMUSG00000026981	Il1rn	389.106	374.423	94.9654	133.142	179.913	250.535
ENSMUSG00000041324	Inhba	150.969	198.278	60.2469	61.6762	103.835	129.865
ENSMUSG00000015533	Itga2	1.79725	0	7.14794	2.93696	6.16844	20.6864
ENSMUSG00000001507	Itga3	1507.9	1606.52	359.439	405.301	773.111	706.785
ENSMUSG00000027009	Itga4	49.4245	40.5779	117.43	96.9197	98.695	68.9546
ENSMUSG00000027985	Lef1	6.29039	8.30003	143.98	155.659	355.713	381.549
ENSMUSG00000030543	Mesp2	3.59451	9.22225	17.3593	12.7268	26.7299	44.8205
ENSMUSG00000017737	Mmp9	4.49314	4.61113	56.1624	48.9494	50.3756	63.2084
ENSMUSG00000012396	Nanog	10085.3	10129.7	2786.67	2800.88	4615.02	4362.53
ENSMUSG00000032558	Nphp3	378.322	367.968	187.889	193.839	369.078	351.669
ENSMUSG00000021848	Otx2	116.822	106.056	887.365	965.282	540.767	517.16
ENSMUSG00000025902	Sox17	1.79725	1.84445	0	0	10.2807	24.1341
ENSMUSG00000063060	Sox7	0.898627	0	6.1268	4.89494	13.365	6.89546
ENSMUSG00000029201	Ugdh	1526.77	1547.49	495.25	500.263	869.75	813.665
ENSMUSG00000015957	Wnt11	17.9725	35.9668	2.04227	0	13.365	10.3432
ENSMUSG00000030170	Wnt5b	39.5396	29.5112	8.16907	11.7478	137.762	79.2978
