# Supplementary material for: Comparative functional genomics identifies unique molecular features of EPSCs
Source: Life Sci Alliance. 2022 Aug 12;5(11):e202201608. doi: 10.26508/lsa.202201608 (PMC9378845; doi:10.26508/lsa.202201608)
Supplement: Supplementary file 3 [file LSA-2022-01608_TableS3.xlsx]

## Sheet: 3A_Venn
EPSC_131	ESC_85
Zfp119b	Accsl
Fam83h	Adgre5
Thumpd2	Kat6b
Pon2	Sh3bp4
Rfx3	Dst
Camta1	Bcat1
Dyrk1b	Plekhh1
Ftx	She
Zmym2	2810410L24Rik
Arrdc3	Pramel6
Ccdc91	Gm13580
Fth1	Ly75
Stim1	B4galt6
Kctd3	Stard4
Mfap3l	Pcsk6
Btbd11	Ndrg1
Car3	Tfcp2l1
Map1b	Ism2
Srgap3	Fxyd6
Irak1bp1	Mitf
Sfrp2	Atp2b4
Shc4	Slc39a11
Synj2	Plcl2
Lair1	Gpc4
C7	Arhgef10l
Stac2	Agfg1
Celf4	Wdr76
Fgfr2	Etv6
Slc39a14	Prss35
Tfap2c	Rasgrp1
Stox2	Tead4
Phtf2	Eif2b5
Pdgfrl	Asns
Nfkbiz	Tnfrsf21
Evc2	Ido2
Plxdc2	Adgrg6
Tlr2	Pid1
Lmo2	Sh2d4b
Saysd1	Scd2
Tex14	Camk1d
Cuedc1	Dlgap3
Mterf1b	Nptx2
Cflar	Prickle2
Col13a1	Ldlrad4
Tiparp	Fasn
Fbxw4	Gpt2
Lrrn1	Nr5a2
Atp10a	Sh3gl2
Hpcal1	Crxos
Slc27a2	1110038F14Rik
Serpina3m	Fbrsl1
Zfp462	Hs6st1
Lrp2	Fgf3
Bcl11b	Abr
Flcn	Arhgap17
E2f8	Mgat5
Arhgef28	Nuak1
Basp1	Rbm47
Epcam	Csrp1
Arhgap10	Aldh1l1
Peg3	Ago2
Dusp4	Eya1
Dusp6	Mier3
Odc1	Nid1
Meis1	Hk2
Nfkbia	Daam1
Zfp521	Cobl
Sort1	Lax1
Gpx4	Wnt5b
Nfatc2	Tns1
Vezf1	Lurap1l
Adcy1	Atg14
Agpat4	Kdm3b
4933413J09Rik	Tdrp
Whrn	Tle3
Xkr5	Tmem17
Chd7	Zbtb44
Sinhcaf	Trim2
Pbx1	Arid5b
Ahi1	Lmo7
Arl4a	Gm525
Foxp1	Ssh1
Pacs1	Mybph
Pex2	Fgf10
Bnc2	Grsf1
Mvb12b
Chrna9
4930599N23Rik
Col6a6
Tmem126b
Nlgn3
Grhl2
Trerf1
H3f3a
Cntln
Nmnat2
Atxn1l
Zfp532
Slc44a3
Crnde
Zfp423
1700030C10Rik
Fos
Ccdc85a
Tspan2
Eif4e3
Dmrt1
Micu2
Nedd4
Efnb2
Ldlrad3
Atf7ip
Lefty1
Kitl
Smo
Irf2bp2
Mdk
Prdm5
Actn2
Laptm4b
Klc2
Tnfrsf19
Manba
Ube2e1
Bhlhe41
Rara
Cdca7l
Ripply1
Chac2
P3h4
Dnmt3a

## Sheet: 3B_GO
GO	Description	_LogP_EPSC_131	_LogP_ESC_85
GO:0042149	cellular response to glucose starvation	0	-3.03543
mmu04310	Wnt signaling pathway	0	-3.36501
GO:0019752	carboxylic acid metabolic process	0	-3.11493
GO:0030036	actin cytoskeleton organization	0	-3.05838
GO:0071599	otic vesicle development	0	-4.7497
GO:1905475	regulation of protein localization to membrane	0	-2.1712
GO:1990830	cellular response to leukemia inhibitory factor	0	-2.20673
GO:0031644	regulation of nervous system process	0	-2.24089
R-MMU-1630316	Glycosaminoglycan metabolism	0	-2.00529
GO:0031400	negative regulation of protein modification process	0	-2.43088
GO:0010001	glial cell differentiation	-2.18685	-3.07351
GO:2000179	positive regulation of neural precursor cell proliferation	-3.03932	0
R-MMU-1169408	ISG15 antiviral mechanism	-3.26065	0
GO:0007389	pattern specification process	-3.96464	0
GO:0044030	regulation of DNA methylation	-3.00125	0
GO:0048534	hematopoietic or lymphoid organ development	-3.54664	0
GO:0070372	regulation of ERK1 and ERK2 cascade	-3.11119	0
GO:0048608	reproductive structure development	-3.36505	0
R-MMU-450282	MAPK targets/ Nuclear events mediated by MAP kinases	-3.41489	0
GO:2000648	positive regulation of stem cell proliferation	-3.08161	0
GO:0045637	regulation of myeloid cell differentiation	-3.44266	0
GO:0035162	embryonic hemopoiesis	-3.16779	0
GO:0030858	positive regulation of epithelial cell differentiation	-2.33864	0
GO:0007167	enzyme linked receptor protein signaling pathway	-2.52558	0
GO:0120163	negative regulation of cold-induced thermogenesis	-2.5546	0
GO:0033365	protein localization to organelle	-2.57204	0
WP1763	PluriNetWork: mechanisms associated with pluripotency	-2.72439	0
GO:0061448	connective tissue development	-2.54486	0
GO:0051302	regulation of cell division	-2.93268	0
GO:0060541	respiratory system development	-2.32167	0
mmu04216	Ferroptosis	-2.75657	0
GO:0090287	regulation of cellular response to growth factor stimulus	-2.02851	0
GO:0051784	negative regulation of nuclear division	-2.5029	0
GO:0007249	I-kappaB kinase/NF-kappaB signaling	-2.36068	0
GO:2001259	positive regulation of cation channel activity	-2.79008	0
GO:0030522	intracellular receptor signaling pathway	-2.64517	0
GO:0030199	collagen fibril organization	-2.4061	0
GO:0045596	negative regulation of cell differentiation	-4.51197	0
GO:0048598	embryonic morphogenesis	-4.57139	0
GO:0002064	epithelial cell development	-5.6894	0
mmu05202	Transcriptional misregulation in cancer	-4.22687	0
GO:0001822	kidney development	-5.59581	0
GO:0032989	cellular component morphogenesis	-4.5119	0
GO:0002053	positive regulation of mesenchymal cell proliferation	-4.20956	0
GO:0061061	muscle structure development	-5.51141	0
GO:0060322	head development	-5.83212	0

## Sheet: S3C_ED_H3K4me1
chr	start	end	PeakID	ESCvsDEPSC_Fold	ESCvsDEPSC_FDR	status
chr3	22020229	22020629	Peak1	-1.08709	0.000440688	DE
chr6	97907215	97907615	Peak2	-1.43768	7.16102e-05	DE
chr2	174124815	174125215	Peak3	-1.18115	0.00143707	DE
chr17	71097970	71098370	Peak4	-1.35137	3.85439e-06	DE
chr7	141871682	141872082	Peak5	-0.836721	0.00304243	DE
chr8	11309536	11309936	Peak6	0.244689	0.468273	No_Change_ED
chr8	59969270	59969670	Peak7	-1.26424	3.73949e-05	DE
chr8	73909570	73909970	Peak8	-1.44547	5.61733e-06	DE
chr5	111526146	111526546	Peak9	1.11877	0.00134999	ED
chr8	37612449	37612849	Peak10	-0.831702	0.00187841	DE
chr8	48291324	48291724	Peak11	-0.933969	0.000420725	DE
chr10	84507402	84507802	Peak12	-1.4974	1.00331e-05	DE
chr6	82652273	82652673	Peak13	-1.1166	0.00077904	DE
chr13	114396697	114397097	Peak14	-1.42359	4.70971e-06	DE
chr7	4982598	4982998	Peak15	-1.05166	0.00335745	DE
chr11	49266442	49266842	Peak16	-0.709652	0.0660036	No_Change_ED
chr17	26004818	26005218	Peak17	-1.55576	9.06683e-05	DE
chr4	44994638	44995038	Peak18	-1.31314	0.00114982	DE
chr8	46021956	46022356	Peak19	-1.01096	0.00335143	DE
chr14	55714726	55715126	Peak20	-0.927757	0.00388602	DE
chr8	126284673	126285073	Peak21	-1.63263	3.40992e-08	DE
chr17	18656790	18657190	Peak22	-2.15722	7.00136e-08	DE
chr9	25658719	25659119	Peak23	-1.60088	8.11059e-06	DE
chr8	12439569	12439969	Peak24	-1.86594	1.55576e-06	DE
chr8	74794747	74795147	Peak25	-1.45606	9.45688e-08	DE
chr8	71540878	71541278	Peak26	-0.635376	0.021225	DE
chr1	154940853	154941253	Peak27	-1.69699	3.20942e-08	DE
chr4	146035068	146035468	Peak28	-1.67594	4.18332e-07	DE
chr8	87396382	87396782	Peak29	-1.38145	5.61733e-06	DE
chr8	125080941	125081341	Peak30	-1.41543	7.00136e-08	DE
chr9	20447973	20448373	Peak31	-1.8281	1.18605e-07	DE
chr8	48101993	48102393	Peak32	-1.39227	3.73949e-05	DE
chr19	8570142	8570542	Peak33	-1.10696	0.00237129	DE
chr12	87844268	87844668	Peak34	-1.3182	8.27355e-06	DE
chr14	69220720	69221120	Peak35	-1.47145	0.000234048	DE
chr5	100477018	100477418	Peak36	-1.26086	7.21848e-05	DE
chr9	6833725	6834125	Peak37	-0.564493	0.116264	No_Change_ED
chr8	108002970	108003370	Peak38	1.44472	1.02365e-05	ED
chr8	24273215	24273615	Peak39	-1.09894	9.63192e-05	DE
chr8	67559556	67559956	Peak40	-1.3586	0.00017359	DE
chr8	24520677	24521077	Peak41	-1.8852	3.28769e-09	DE
chr8	128194216	128194616	Peak42	-1.47336	1.95876e-06	DE
chr8	73154106	73154506	Peak43	-1.13237	9.93195e-05	DE
chr10	70306041	70306441	Peak44	-1.09609	0.000402639	DE
chr8	48151947	48152347	Peak45	-0.843677	0.025059	DE
chr12	105617884	105618284	Peak46	-1.99716	1.45875e-05	DE
chr1	134035210	134035610	Peak47	-2.06771	7.95181e-08	DE
chr15	4973030	4973430	Peak48	-0.821287	0.00939411	DE
chr11	54768711	54769111	Peak49	-1.57782	3.02478e-05	DE
chr16	78303999	78304399	Peak50	0.847411	0.0126173	ED
chr3	89124912	89125312	Peak51	-1.76463	5.4831e-08	DE
chr12	105622337	105622737	Peak52	-0.724789	0.0732223	No_Change_ED
chr5	111555254	111555654	Peak53	1.829	2.3633e-07	ED
chr13	4155091	4155491	Peak54	-1.29664	0.00010908	DE
chr8	35041598	35041998	Peak55	-1.51985	3.08333e-07	DE
chr9	30728991	30729391	Peak56	-1.50531	4.82155e-05	DE
chr5	26396962	26397362	Peak57	-0.995423	0.00286322	DE
chr13	11365139	11365539	Peak58	-1.33825	0.00154806	DE
chr7	152126716	152127116	Peak59	-1.46508	8.10565e-05	DE
chr8	109729908	109730308	Peak60	-1.25453	4.77608e-05	DE
chr8	74126373	74126773	Peak61	-1.43275	4.14951e-06	DE
chr16	35587193	35587593	Peak62	-1.43298	4.14951e-06	DE
chr8	120022380	120022780	Peak63	-1.44624	3.32759e-05	DE
chr8	41947952	41948352	Peak64	-1.59024	9.45688e-08	DE
chr17	18666411	18666811	Peak65	-1.8359	1.17821e-05	DE
chr3	7668264	7668664	Peak66	-0.806999	0.0465779	DE
chr7	30065590	30065990	Peak67	-1.79791	9.39578e-06	DE
chr13	55292072	55292472	Peak68	-1.65969	0.000152027	DE
chr9	6823101	6823501	Peak69	-0.681333	0.0701477	No_Change_ED
chr14	41262247	41262647	Peak70	-1.56573	2.68053e-05	DE
chr19	3685372	3685772	Peak71	-1.8182	6.57629e-07	DE
chr17	71179838	71180238	Peak72	-1.05963	0.000263115	DE
chr8	124471875	124472275	Peak73	-1.53231	4.36777e-05	DE
chr9	46308739	46309139	Peak74	2.26578	4.86409e-08	ED
chr6	140145260	140145660	Peak75	-0.972931	0.00537232	DE
chr3	89030276	89030676	Peak76	-1.29234	3.44125e-05	DE
chr6	125382907	125383307	Peak77	-1.51269	9.16998e-07	DE
chr11	61397815	61398215	Peak78	-1.30909	2.34892e-05	DE
chr8	87212705	87213105	Peak79	-1.539	4.45697e-08	DE
chr3	35996603	35997003	Peak80	-0.423627	0.17966	No_Change_ED
chr10	126726679	126727079	Peak81	-1.15224	0.000289669	DE
chr18	84009145	84009545	Peak82	-1.13266	0.00123053	DE
chr12	18244324	18244724	Peak83	-0.2131	0.593705	No_Change_ED
chr13	97977885	97978285	Peak84	-1.32419	0.000116929	DE
chr11	69393163	69393563	Peak85	-1.47889	1.03066e-05	DE
chr8	95484418	95484818	Peak86	-1.39199	8.14121e-05	DE
chr8	123606887	123607287	Peak87	-1.30096	3.32759e-05	DE
chr5	115683846	115684246	Peak88	1.31946	8.60052e-05	ED
chr9	108657097	108657497	Peak89	1.50679	0.000122058	ED
chr8	120225277	120225677	Peak90	1.26565	0.000299274	ED
chr15	79678406	79678806	Peak91	-1.3764	1.33651e-05	DE
chr8	77737361	77737761	Peak92	-1.17972	0.000110231	DE
chr10	80631338	80631738	Peak93	-1.26524	0.000424335	DE
chr2	93747835	93748235	Peak94	0.9705	0.00293215	ED
chr16	9266559	9266959	Peak95	-1.01587	0.000558985	DE
chr19	6514921	6515321	Peak96	-1.69347	4.18381e-06	DE
chr8	123055911	123056311	Peak97	-0.930835	4.3785e-05	DE
chr8	113843924	113844324	Peak98	-2.27588	5.54515e-07	DE
chr10	80411518	80411918	Peak99	-1.03975	0.000238472	DE
chr16	20714530	20714930	Peak100	-1.57406	6.65699e-06	DE
chr1	89406238	89406638	Peak101	-1.24307	0.000434326	DE
chr15	83196971	83197371	Peak102	-1.78085	1.71704e-05	DE
chr6	127471051	127471451	Peak103	-1.25707	0.000335361	DE
chr4	125405638	125406038	Peak104	-1.65577	7.4105e-06	DE
chr8	81713614	81714014	Peak105	-1.25675	4.69514e-05	DE
chr9	114691353	114691753	Peak106	-1.52206	3.35467e-05	DE
chr13	38437502	38437902	Peak107	-1.69547	3.76325e-06	DE
chr12	106139394	106139794	Peak108	-1.12473	0.000269648	DE
chr19	45121465	45121865	Peak109	-1.56513	1.55576e-06	DE
chr12	71876399	71876799	Peak110	-1.32845	2.69181e-05	DE
chr8	86608049	86608449	Peak111	-0.845067	0.00136982	DE
chr5	65204393	65204793	Peak112	-1.45153	0.000136063	DE
chr11	69749596	69749996	Peak113	-1.49815	3.07717e-05	DE
chr1	51681085	51681485	Peak114	-1.85938	3.75324e-05	DE
chr6	140111131	140111531	Peak115	-0.80169	0.0269515	DE
chr6	148920354	148920754	Peak116	-1.74825	1.53817e-06	DE
chr6	124668746	124669146	Peak117	-1.69184	6.61914e-07	DE
chr15	96532439	96532839	Peak118	-0.890526	0.00248512	DE
chr16	29719578	29719978	Peak119	-1.33565	5.5707e-05	DE
chr5	123489025	123489425	Peak120	-1.68305	3.76325e-06	DE
chr8	89561523	89561923	Peak121	-1.41671	3.49385e-05	DE
chr8	79816210	79816610	Peak122	-2.00909	4.21135e-08	DE
chr5	93473226	93473626	Peak123	-1.21293	0.000591458	DE
chr5	143723982	143724382	Peak124	-1.24089	0.00149234	DE
chr19	55804210	55804610	Peak125	-1.52088	9.2318e-05	DE
chr4	133311772	133312172	Peak126	-1.17403	0.000139049	DE
chr4	138528326	138528726	Peak127	-1.57319	2.02512e-05	DE
chr3	89118696	89119096	Peak128	-1.12167	6.62818e-05	DE
chr6	29948580	29948980	Peak129	-1.5804	2.20417e-05	DE
chr6	37887111	37887511	Peak130	-0.814161	0.00915516	DE
chr17	35576257	35576657	Peak131	-0.884778	0.000715962	DE
chr9	97013322	97013722	Peak132	-1.41211	0.000118824	DE
chr9	110853830	110854230	Peak133	-1.22214	0.000358676	DE
chr1	132148391	132148791	Peak134	-1.25427	0.0012257	DE
chr4	148287778	148288178	Peak135	-1.15673	2.38186e-05	DE
chr8	12502499	12502899	Peak136	-1.40613	3.92667e-07	DE
chr17	45870680	45871080	Peak137	-1.91284	4.85343e-07	DE
chr17	28144742	28145142	Peak138	-1.97642	1.14092e-08	DE
chr9	9393671	9394071	Peak139	-0.526909	0.147367	No_Change_ED
chr8	35014098	35014498	Peak140	-0.775263	0.00510698	DE
chr8	48161262	48161662	Peak141	0.272251	0.526432	No_Change_ED
chr12	81362127	81362527	Peak142	-1.8175	5.54515e-07	DE
chr18	69953976	69954376	Peak143	-1.56946	3.70842e-05	DE
chr13	41039441	41039841	Peak144	-1.12932	0.000161732	DE
chr15	102767147	102767547	Peak145	-2.09192	1.9091e-07	DE
chr8	87025361	87025761	Peak146	-1.51487	1.19835e-05	DE
chr8	124984387	124984787	Peak147	-1.00948	0.00102263	DE
chr5	123541023	123541423	Peak148	0.852717	0.00879937	ED
chr8	37166136	37166536	Peak149	-1.14022	0.000209809	DE
chr10	79684978	79685378	Peak150	1.18115	0.000268857	ED
chr2	165969352	165969752	Peak151	-1.33128	7.30495e-05	DE
chr6	128233429	128233829	Peak152	0.857703	0.00895179	ED
chr3	68673913	68674313	Peak153	-1.93896	7.35219e-06	DE
chr15	100993877	100994277	Peak154	-1.10464	0.000323591	DE
chr8	113494954	113495354	Peak155	-1.19133	0.00037674	DE
chr5	137756097	137756497	Peak156	-1.46112	6.72831e-07	DE
chr17	56427009	56427409	Peak157	-1.25918	2.34892e-05	DE
chr15	102845146	102845546	Peak158	-1.73179	6.72638e-06	DE
chr16	30008468	30008868	Peak159	-1.35971	5.47517e-05	DE
chr2	29701364	29701764	Peak160	-1.31228	6.8965e-05	DE
chr1	134095057	134095457	Peak161	-1.21556	6.55119e-05	DE
chr9	107532397	107532797	Peak162	-0.821313	0.00272396	DE
chr17	14236892	14237292	Peak163	-1.4428	0.000136816	DE
chr2	153444428	153444828	Peak164	0.744271	0.0368176	ED
chr8	116833320	116833720	Peak165	1.13092	0.00117624	ED
chr4	23549824	23550224	Peak166	-0.580426	0.0757302	No_Change_ED
chr17	30759195	30759595	Peak167	1.24669	0.00129097	ED
chr7	120405399	120405799	Peak168	-0.63581	0.0448152	DE
chr7	20656310	20656710	Peak169	-1.17473	0.000188114	DE
chr7	13591624	13592024	Peak170	-1.27121	0.000304665	DE
chr9	26965137	26965537	Peak171	1.49015	0.000207117	ED
chr7	152024867	152025267	Peak172	-1.68981	2.20741e-05	DE
chr8	73219906	73220306	Peak173	-0.947275	9.16702e-05	DE
chr17	6465507	6465907	Peak174	1.35134	2.54263e-07	ED
chr19	9498141	9498541	Peak175	-2.11856	2.31769e-06	DE
chr4	148981432	148981832	Peak176	-0.864902	0.00537088	DE
chr8	30329431	30329831	Peak177	-1.45288	0.000179443	DE
chr11	20066270	20066670	Peak178	-1.49907	1.65814e-06	DE
chr11	79948033	79948433	Peak179	-0.064011	0.869807	No_Change_ED
chr6	85866194	85866594	Peak180	-1.62655	0.000153863	DE
chr4	140795693	140796093	Peak181	-1.55893	1.53817e-06	DE
chr9	18583909	18584309	Peak182	-1.60427	0.000114005	DE
chr8	128143063	128143463	Peak183	-0.986484	0.000449519	DE
chr1	120945021	120945421	Peak184	-0.975735	0.00470418	DE
chr10	75342528	75342928	Peak185	-1.47096	2.07224e-05	DE
chr15	66800700	66801100	Peak186	-1.42982	0.000233965	DE
chr4	151505761	151506161	Peak187	-1.69637	2.44128e-06	DE
chr11	27935250	27935650	Peak188	-1.24113	0.00111594	DE
chr17	66831618	66832018	Peak189	-0.923455	0.0209029	DE
chr1	84324143	84324543	Peak190	1.14918	0.00239418	ED
chr5	28156942	28157342	Peak191	1.42347	0.000338876	ED
chr9	56922523	56922923	Peak192	-1.01925	0.00103202	DE
chr8	80958765	80959165	Peak193	-1.28802	4.8375e-05	DE
chr17	84064357	84064757	Peak194	-1.08424	0.000547238	DE
chr11	5798275	5798675	Peak195	-1.40367	1.01567e-05	DE
chr4	125937967	125938367	Peak196	-1.41522	2.8533e-05	DE
chr9	106357172	106357572	Peak197	-1.08618	0.00134617	DE
chr3	17686478	17686878	Peak198	-1.39555	0.00010132	DE
chr19	7338996	7339396	Peak199	-0.802619	0.00413525	DE
chr4	135035299	135035699	Peak200	0.432956	0.112722	No_Change_ED
chr8	107064871	107065271	Peak201	-1.53015	0.000138124	DE
chr7	146549442	146549842	Peak202	-1.33546	1.18515e-06	DE
chr2	154503555	154503955	Peak203	-1.62737	9.71898e-06	DE
chr17	31773026	31773426	Peak204	-1.37739	5.98727e-05	DE
chr8	94533169	94533569	Peak205	-1.03483	0.000165057	DE
chr19	21754998	21755398	Peak206	1.23708	0.00126541	ED
chr11	117642627	117643027	Peak207	-1.10184	0.000252791	DE
chr9	58304949	58305349	Peak208	-1.33484	1.79501e-05	DE
chr13	31650645	31651045	Peak209	-1.60472	6.83603e-05	DE
chr9	102910371	102910771	Peak210	-1.85885	7.63935e-06	DE
chr8	123640396	123640796	Peak211	-1.49056	4.21885e-05	DE
chr8	82556019	82556419	Peak212	-0.664097	0.0349739	DE
chr18	44796768	44797168	Peak213	1.43609	0.000117172	ED
chr11	31296166	31296566	Peak214	-0.87152	0.0262691	DE
chr14	19300665	19301065	Peak215	-0.911446	0.0126376	DE
chr3	89137931	89138331	Peak216	1.03585	0.00388627	ED
chr4	115849188	115849588	Peak217	-0.998941	0.00382411	DE
chr7	3955951	3956351	Peak218	-0.840633	0.0121731	DE
chr12	71884637	71885037	Peak219	-1.43672	0.000254496	DE
chr15	102881207	102881607	Peak220	1.92394	5.55905e-06	ED
chr8	90462314	90462714	Peak221	-1.41833	7.1622e-06	DE
chr6	29022131	29022531	Peak222	-1.70194	6.67511e-05	DE
chr19	9997920	9998320	Peak223	0.326228	0.281226	No_Change_ED
chr2	118198938	118199338	Peak224	-1.35066	0.000141805	DE
chr3	96279882	96280282	Peak225	-1.21938	0.001144	DE
chr8	58745538	58745938	Peak226	-0.745496	0.0378241	DE
chr15	102292093	102292493	Peak227	-1.12571	0.000444458	DE
chr17	33766507	33766907	Peak228	-1.14833	0.00024352	DE
chr19	53167410	53167810	Peak229	-0.969633	0.00108116	DE
chr2	156026032	156026432	Peak230	-1.14968	0.000246029	DE
chr2	74557986	74558386	Peak231	0.735935	0.03514	ED
chr15	96915511	96915911	Peak232	-1.02201	0.00879525	DE
chr1	90968646	90969046	Peak233	-1.35495	4.77608e-05	DE
chr4	136390580	136390980	Peak234	-1.45142	2.27612e-05	DE
chr4	107356186	107356586	Peak235	-1.57459	5.75499e-05	DE
chr17	56901894	56902294	Peak236	-1.43347	2.51416e-06	DE
chr6	7639584	7639984	Peak237	-1.41476	0.000103808	DE
chr5	114626200	114626600	Peak238	-1.36676	0.000430663	DE
chr8	93394127	93394527	Peak239	-1.02113	0.000173834	DE
chr17	88558464	88558864	Peak240	-0.999762	0.00199398	DE
chr2	102006422	102006822	Peak241	-1.08069	0.000685971	DE
chr3	102520172	102520572	Peak242	-0.728642	0.0698905	No_Change_ED
chr7	105308704	105309104	Peak243	1.01968	0.00306894	ED
chr8	72427445	72427845	Peak244	-0.948493	0.00170848	DE
chr8	87174681	87175081	Peak245	-1.13105	3.73949e-05	DE
chr16	8770952	8771352	Peak246	-1.33247	0.000338876	DE
chr8	109674200	109674600	Peak247	-1.35913	0.000305571	DE
chr19	10352221	10352621	Peak248	-1.06109	0.000748888	DE
chr15	55097372	55097772	Peak249	-0.914611	0.000935816	DE
chr4	137155300	137155700	Peak250	-0.879892	0.00332804	DE
chr8	73437687	73438087	Peak251	-1.31465	9.65843e-07	DE
chr2	146910005	146910405	Peak252	-1.42056	0.00029053	DE
chr8	4676651	4677051	Peak253	-0.567474	0.0598434	No_Change_ED
chr5	138038219	138038619	Peak254	-1.33281	0.00156072	DE
chr7	4829104	4829504	Peak255	-1.37583	0.000496535	DE
chr12	77468369	77468769	Peak256	-1.74069	2.88879e-06	DE
chr6	92892533	92892933	Peak257	-1.66497	2.0233e-05	DE
chr8	48278523	48278923	Peak258	-0.920607	0.00238537	DE
chr11	106585007	106585407	Peak259	-1.00835	0.00340194	DE
chr5	64403585	64403985	Peak260	-0.726713	0.0417028	DE
chr10	79197892	79198292	Peak261	-1.31968	0.000597036	DE
chr14	76549952	76550352	Peak262	-1.17267	0.00018808	DE
chr14	10965686	10966086	Peak263	-2.15777	2.64881e-06	DE
chr12	88662150	88662550	Peak264	2.00535	3.04949e-06	ED
chr11	57916161	57916561	Peak265	-1.42463	2.54562e-05	DE
chr1	104159169	104159569	Peak266	-1.28628	0.00036751	DE
chr14	122505156	122505556	Peak267	-1.44029	2.87539e-06	DE
chr8	125641428	125641828	Peak268	-0.990015	0.000606117	DE
chr7	29418819	29419219	Peak269	1.47274	0.000276539	ED
chr8	67256662	67257062	Peak270	-1.33147	2.95205e-05	DE
chr8	121869174	121869574	Peak271	-1.35224	1.33651e-05	DE
chr7	119833638	119834038	Peak272	-0.618739	0.0183638	DE
chr17	45610966	45611366	Peak273	-0.816129	0.006262	DE
chr8	108693453	108693853	Peak274	-1.54243	2.38186e-05	DE
chr11	68150217	68150617	Peak275	0.969916	0.00795965	ED
chr8	34752518	34752918	Peak276	-1.56622	0.000119107	DE
chr14	41770240	41770640	Peak277	-1.12571	0.000114101	DE
chr6	29120051	29120451	Peak278	-1.27801	0.000988335	DE
chr8	74406351	74406751	Peak279	-1.25489	0.000207986	DE
chr8	36888922	36889322	Peak280	-1.1634	0.000129076	DE
chr9	78290408	78290808	Peak281	-1.20454	0.000728614	DE
chr5	74461177	74461577	Peak282	-1.09341	0.000762282	DE
chr4	150430970	150431370	Peak283	-1.37542	0.000168034	DE
chr18	61154866	61155266	Peak284	1.78698	4.77439e-06	ED
chr3	11554012	11554412	Peak285	-0.993546	0.0181708	DE
chr8	124899654	124900054	Peak286	-1.13765	0.000153952	DE
chr18	39081871	39082271	Peak287	-1.58109	3.99975e-07	DE
chr9	68650106	68650506	Peak288	-0.750775	0.050879	No_Change_ED
chr3	59345754	59346154	Peak289	-1.46802	0.000113269	DE
chr15	103046160	103046560	Peak290	-0.999945	0.00147411	DE
chr7	11354014	11354414	Peak291	-0.404317	0.324803	No_Change_ED
chr11	3996060	3996460	Peak292	-1.68466	2.33478e-05	DE
chr8	52001330	52001730	Peak293	-1.28182	0.00108128	DE
chr8	48198470	48198870	Peak294	-0.476489	0.21887	No_Change_ED
chr11	102170938	102171338	Peak295	-1.21801	0.000190919	DE
chr18	80559535	80559935	Peak296	-1.38709	0.000332653	DE
chr13	94458439	94458839	Peak297	1.93183	1.42718e-05	ED
chr8	90397838	90398238	Peak298	-1.33003	3.32759e-05	DE
chr6	127463652	127464052	Peak299	-0.910347	0.0184735	DE
chr8	108660717	108661117	Peak300	-1.80676	1.19587e-05	DE
chr9	42964552	42964952	Peak301	1.92918	1.19509e-05	ED
chr13	53378332	53378732	Peak302	2.00732	7.30011e-06	ED
chr3	107261718	107262118	Peak303	-1.44882	0.000114005	DE
chr12	112512759	112513159	Peak304	-1.38332	3.50322e-06	DE
chr13	66816748	66817148	Peak305	-0.815682	0.00130088	DE
chr19	46433040	46433440	Peak306	-1.36824	4.66554e-05	DE
chr2	23763362	23763762	Peak307	-0.860099	0.00853229	DE
chr8	81733445	81733845	Peak308	-1.11036	0.000239981	DE
chr2	30809217	30809617	Peak309	-1.09976	0.00100325	DE
chr8	80591825	80592225	Peak310	-1.58327	5.81478e-07	DE
chr5	111565555	111565955	Peak311	1.56687	0.000203159	ED
chr8	92871526	92871926	Peak312	-1.22824	0.00111508	DE
chr1	155386046	155386446	Peak313	1.00849	0.00774278	ED
chr8	81579347	81579747	Peak314	-1.12119	0.000254496	DE
chr8	124955861	124956261	Peak315	-1.10584	0.000161732	DE
chr8	86129664	86130064	Peak316	0.7742	0.00630036	ED
chr16	20702131	20702531	Peak317	-1.19735	9.06683e-05	DE
chr18	19612642	19613042	Peak318	-1.68854	0.000148628	DE
chr4	4482392	4482792	Peak319	-1.19802	0.00352484	DE
chr16	10784363	10784763	Peak320	-1.64193	3.75324e-05	DE
chr9	54794324	54794724	Peak321	-1.42404	0.000482229	DE
chr1	58086971	58087371	Peak322	-1.27745	0.000335318	DE
chr3	67318892	67319292	Peak323	-1.25908	0.000465969	DE
chr8	87180781	87181181	Peak324	-0.709296	0.0105037	DE
chr9	106272038	106272438	Peak325	-1.37742	9.77087e-05	DE
chr8	82559376	82559776	Peak326	-0.395255	0.339516	No_Change_ED
chr6	53522734	53523134	Peak327	-1.45067	0.000491484	DE
chr9	58160275	58160675	Peak328	-1.32884	9.06683e-05	DE
chr13	75977911	75978311	Peak329	-1.80151	2.44128e-06	DE
chr17	57172092	57172492	Peak330	-1.30848	0.00018808	DE
chr8	47061108	47061508	Peak331	-1.38693	0.000168306	DE
chr5	152035797	152036197	Peak332	-1.80039	7.4105e-06	DE
chr10	64199573	64199973	Peak333	0.881879	0.0111977	ED
chr2	33732286	33732686	Peak334	-1.05887	0.00223927	DE
chr18	5819251	5819651	Peak335	-1.08266	0.00040856	DE
chr12	4775284	4775684	Peak336	-1.13413	0.00100775	DE
chr5	29804943	29805343	Peak337	-1.39856	0.000408106	DE
chr9	64115591	64115991	Peak338	-1.46528	3.68388e-05	DE
chr9	61795576	61795976	Peak339	-1.69976	1.47261e-05	DE
chr13	119517031	119517431	Peak340	2.01719	7.30011e-06	ED
chr8	72405473	72405873	Peak341	-1.08954	8.27355e-06	DE
chr2	29106852	29107252	Peak342	-1.44739	3.76325e-06	DE
chr3	83672334	83672734	Peak343	-0.957846	0.00510591	DE
chr18	9214819	9215219	Peak344	-1.40611	3.74178e-05	DE
chr9	42950604	42951004	Peak345	1.74639	4.77608e-05	ED
chr3	104764498	104764898	Peak346	-1.57589	0.000184297	DE
chr8	14906531	14906931	Peak347	-0.537185	0.0384821	No_Change_ED
chr8	107792893	107793293	Peak348	-1.1343	2.34892e-05	DE
chr12	85368858	85369258	Peak349	-0.976077	0.0116872	DE
chr8	37115347	37115747	Peak350	-1.43648	0.000335849	DE
chr7	35506958	35507358	Peak351	-1.08748	0.000209681	DE
chr6	48546769	48547169	Peak352	-1.02734	0.00264178	DE
chr12	81859327	81859727	Peak353	-1.4348	0.000259036	DE
chr6	116457325	116457725	Peak354	-1.53291	0.000125593	DE
chr11	119799688	119800088	Peak355	-1.17458	0.000122875	DE
chr8	47701368	47701768	Peak356	-1.20275	6.69646e-05	DE
chr1	138070748	138071148	Peak357	-1.11089	0.000619835	DE
chr16	13779954	13780354	Peak358	-1.16931	0.00102263	DE
chr5	130216356	130216756	Peak359	-1.19585	0.00190869	DE
chr9	87624255	87624655	Peak360	-1.81185	1.37123e-05	DE
chr5	145208549	145208949	Peak361	0.8258	0.0205002	ED
chr3	128902578	128902978	Peak362	-1.43634	0.000338876	DE
chr16	18777017	18777417	Peak363	-1.47976	0.000157569	DE
chr15	100370610	100371010	Peak364	-0.589593	0.0522793	No_Change_ED
chr8	90307977	90308377	Peak365	-1.18341	4.82155e-05	DE
chr16	29813566	29813966	Peak366	-1.39106	0.000111534	DE
chr9	42988293	42988693	Peak367	2.05612	5.36646e-06	ED
chr4	57785106	57785506	Peak368	0.87003	0.005863	ED
chr6	30410407	30410807	Peak369	-1.40128	1.00331e-05	DE
chr19	38561508	38561908	Peak370	-1.14854	0.000699704	DE
chr8	125046464	125046864	Peak371	-0.664219	0.0151498	DE
chr8	48115356	48115756	Peak372	-0.245804	0.582408	No_Change_ED
chr15	79722101	79722501	Peak373	-1.35873	0.00103766	DE
chr16	12777199	12777599	Peak374	-0.858797	0.0301665	DE
chr13	23502828	23503228	Peak375	-0.735875	0.00149234	DE
chr9	72488684	72489084	Peak376	-1.28624	3.50322e-06	DE
chr9	42978840	42979240	Peak377	1.61322	7.85748e-05	ED
chr13	4656867	4657267	Peak378	-1.16134	0.00494826	DE
chr8	129283225	129283625	Peak379	-0.573673	0.0633313	No_Change_ED
chr1	12981669	12982069	Peak380	-1.15452	0.000395578	DE
chr4	153205606	153206006	Peak381	-1.11973	0.000197213	DE
chr17	35692372	35692772	Peak382	-1.05569	0.00118991	DE
chr3	65197094	65197494	Peak383	-1.57868	1.9794e-05	DE
chr6	60154574	60154974	Peak384	-1.29256	0.00286584	DE
chr4	137991192	137991592	Peak385	-1.20967	0.000347263	DE
chr15	61920051	61920451	Peak386	0.0879347	0.813917	No_Change_ED
chr8	119516196	119516596	Peak387	-1.0967	0.000721325	DE
chr1	175492591	175492991	Peak388	-1.51753	0.000597036	DE
chr9	43915562	43915962	Peak389	-1.09872	0.000244663	DE
chr11	94819590	94819990	Peak390	-1.44239	2.30834e-05	DE
chr7	14889476	14889876	Peak391	-1.06725	0.00779472	DE
chr18	78015093	78015493	Peak392	-1.42709	0.000109486	DE
chr6	100105888	100106288	Peak393	-1.44282	0.000104928	DE
chr6	114824535	114824935	Peak394	-1.89169	6.61914e-07	DE
chr13	99342817	99343217	Peak395	-1.80336	4.77439e-06	DE
chr4	149364543	149364943	Peak396	-0.742458	0.00715012	DE
chr10	69572747	69573147	Peak397	-0.992895	0.00214374	DE
chr8	88363460	88363860	Peak398	-1.1615	0.000151323	DE
chr10	58276299	58276699	Peak399	-1.42755	0.000260262	DE
chr8	36651664	36652064	Peak400	-1.2174	9.50715e-05	DE
chr16	20717072	20717472	Peak401	-1.43655	0.000192892	DE
chr2	17963067	17963467	Peak402	-1.14662	0.000464362	DE
chr6	85075823	85076223	Peak403	-1.45974	0.000179443	DE
chr5	4499013	4499413	Peak404	-1.45189	0.000820241	DE
chr9	57350319	57350719	Peak405	-1.44989	3.50322e-06	DE
chr16	38447289	38447689	Peak406	-1.38017	0.000153191	DE
chr17	80999233	80999633	Peak407	0.360199	0.27828	No_Change_ED
chr14	79060225	79060625	Peak408	-1.59617	0.000367778	DE
chr17	23738820	23739220	Peak409	-0.638599	0.0598675	No_Change_ED
chr7	25272958	25273358	Peak410	0.94216	0.0135646	ED
chr14	77347090	77347490	Peak411	-0.614245	0.133588	No_Change_ED
chr14	54197091	54197491	Peak412	-0.64994	0.00168744	DE
chr8	123957191	123957591	Peak413	-1.05617	0.00313321	DE
chr4	150518559	150518959	Peak414	-1.10477	0.00412249	DE
chr3	51014173	51014573	Peak415	-1.1818	0.000869732	DE
chr2	4517331	4517731	Peak416	-1.00555	0.000364102	DE
chr18	65981522	65981922	Peak417	-0.0943726	0.812671	No_Change_ED
chr14	118950995	118951395	Peak418	-1.47516	5.45374e-05	DE
chr4	62322178	62322578	Peak419	-1.22515	3.02478e-05	DE
chr8	128434068	128434468	Peak420	-1.00926	0.000992196	DE
chr13	4211113	4211513	Peak421	-1.30387	0.00017359	DE
chr11	95404058	95404458	Peak422	1.46249	7.11503e-06	ED
chr8	87549692	87550092	Peak423	-1.03976	0.000586492	DE
chr5	105284454	105284854	Peak424	0.217238	0.611709	No_Change_ED
chr8	28300247	28300647	Peak425	1.2693	0.000469194	ED
chr11	76029841	76030241	Peak426	-1.10276	0.00136878	DE
chr11	120411298	120411698	Peak427	-1.25172	4.66554e-05	DE
chr11	53576700	53577100	Peak428	-1.14963	0.000129056	DE
chr17	35562186	35562586	Peak429	-0.878586	0.00441762	DE
chr11	45794065	45794465	Peak430	-1.25855	0.000902003	DE
chr10	6979095	6979495	Peak431	-1.3693	0.000550229	DE
chr11	69154317	69154717	Peak432	-0.950953	0.00262232	DE
chr6	136610160	136610560	Peak433	-1.71143	3.52715e-05	DE
chr3	75760196	75760596	Peak434	-1.48795	0.000286472	DE
chr9	105298105	105298505	Peak435	-1.20012	0.0042841	DE
chr8	26417843	26418243	Peak436	-1.12254	0.000346565	DE
chr3	15055029	15055429	Peak437	-1.0979	0.000593219	DE
chr8	33994600	33995000	Peak438	-1.28051	0.000428508	DE
chr4	106294902	106295302	Peak439	-1.50277	1.74153e-05	DE
chr9	46884967	46885367	Peak440	-0.61387	0.0348242	DE
chr6	148941368	148941768	Peak441	-0.49452	0.134782	No_Change_ED
chr11	112673443	112673843	Peak442	2.13385	1.82305e-06	ED
chr7	19345586	19345986	Peak443	-0.311121	0.470537	No_Change_ED
chr9	42269773	42270173	Peak444	-1.07763	0.000940931	DE
chr10	42741547	42741947	Peak445	-1.22149	0.000755254	DE
chr7	3475510	3475910	Peak446	-1.1977	0.000402639	DE
chr4	145683308	145683708	Peak447	-0.839406	0.000677386	DE
chr1	90911846	90912246	Peak448	-1.18825	0.000440621	DE
chr4	126412801	126413201	Peak449	-1.57408	6.38492e-05	DE
chr5	134847941	134848341	Peak450	0.895659	0.0053036	ED
chr8	81031110	81031510	Peak451	-0.693445	0.0146059	DE
chr4	154057206	154057606	Peak452	-0.89751	0.000550229	DE
chr2	172082712	172083112	Peak453	-1.32804	0.000185533	DE
chr7	134379308	134379708	Peak454	-1.03853	0.00336749	DE
chr5	93370939	93371339	Peak455	-1.04101	0.00121091	DE
chr2	166518831	166519231	Peak456	1.32587	0.000145076	ED
chr11	116298600	116299000	Peak457	-1.03655	0.000390457	DE
chr5	110900139	110900539	Peak458	-0.919754	0.00126065	DE
chr10	127532333	127532733	Peak459	-1.18556	0.000240085	DE
chr17	88012298	88012698	Peak460	-1.1544	0.00365256	DE
chr8	121546184	121546584	Peak461	-0.847519	0.0346599	DE
chr8	63449389	63449789	Peak462	1.10389	0.00306894	ED
chr4	130475006	130475406	Peak463	0.899957	0.0132703	ED
chr7	4115531	4115931	Peak464	-1.59906	2.95205e-05	DE
chr8	120322746	120323146	Peak465	-1.3472	1.12796e-05	DE
chr2	112125087	112125487	Peak466	-1.13915	0.00466645	DE
chr12	17564063	17564463	Peak467	-1.10712	0.000452498	DE
chr5	105165219	105165619	Peak468	-0.0295199	0.95447	No_Change_ED
chr15	76829300	76829700	Peak469	-1.35613	0.000127535	DE
chr16	90830431	90830831	Peak470	-1.08802	0.00303641	DE
chr13	13005212	13005612	Peak471	0.19547	0.44104	No_Change_ED
chr2	166079160	166079560	Peak472	-0.837514	0.00680085	DE
chr3	87270542	87270942	Peak473	-0.3407	0.390659	No_Change_ED
chr15	5994043	5994443	Peak474	-0.900936	0.0109306	DE
chr10	41130187	41130587	Peak475	-0.514441	0.215166	No_Change_ED
chr12	17465349	17465749	Peak476	-0.586608	0.150741	No_Change_ED
chr14	63742698	63743098	Peak477	-1.52352	3.5474e-05	DE
chr5	60339102	60339502	Peak478	-0.953044	0.00827058	DE
chr8	63462747	63463147	Peak479	-1.17113	0.000586327	DE
chr1	136131377	136131777	Peak480	-0.820807	0.0211912	DE
chr16	9171265	9171665	Peak481	-0.771181	0.0250603	DE
chr4	135432039	135432439	Peak482	-1.40269	7.4105e-06	DE
chr4	129168215	129168615	Peak483	-1.05608	0.000219877	DE
chr8	116912434	116912834	Peak484	1.36907	0.000636459	ED
chr17	56462583	56462983	Peak485	0.978688	0.00779011	ED
chr12	88641337	88641737	Peak486	-1.78374	3.65168e-06	DE
chr19	32722787	32723187	Peak487	-0.776389	0.0438737	DE
chr4	136311296	136311696	Peak488	-1.29707	0.000145076	DE
chr3	87434734	87435134	Peak489	-1.21317	0.00041407	DE
chr2	102290805	102291205	Peak490	-1.40448	0.000179443	DE
chr17	50329275	50329675	Peak491	-1.49058	0.000598812	DE
chr9	118194816	118195216	Peak492	1.61754	0.000129056	ED
chr1	33871738	33872138	Peak493	-1.22301	0.000799263	DE
chr10	68790372	68790772	Peak494	-1.15568	0.00107728	DE
chr18	75371592	75371992	Peak495	1.29569	0.00101318	ED
chr10	24583639	24584039	Peak496	-1.07532	0.00394908	DE
chr1	172519156	172519556	Peak497	-1.28979	0.000711859	DE
chr11	95167586	95167986	Peak498	-1.07571	0.000656304	DE
chr17	35958872	35959272	Peak499	-1.52645	0.000607347	DE
chr11	19920587	19920987	Peak500	-1.20394	0.000255187	DE
chr1	75077057	75077457	Peak501	1.75709	7.47932e-05	ED
chr10	38569276	38569676	Peak502	-1.22881	0.000691782	DE
chr8	124107120	124107520	Peak503	0.800015	0.00387966	ED
chr2	74506470	74506870	Peak504	-1.68204	7.40268e-05	DE
chr14	70591524	70591924	Peak505	-1.33835	0.000568963	DE
chr13	13024229	13024629	Peak506	0.0210429	0.964714	No_Change_ED
chr6	128208344	128208744	Peak507	1.49214	0.000390723	ED
chr2	124932837	124933237	Peak508	-0.761389	0.05766	No_Change_ED
chr5	37728996	37729396	Peak509	-1.4974	3.76325e-06	DE
chr2	130866957	130867357	Peak510	-1.4235	0.000983274	DE
chr17	35048251	35048651	Peak511	-0.939096	0.0011788	DE
chr3	95035091	95035491	Peak512	-0.938482	0.000976131	DE
chr9	78015312	78015712	Peak513	-1.14152	0.000504016	DE
chr11	113446793	113447193	Peak514	2.18339	2.51416e-06	ED
chr11	88589222	88589622	Peak515	-1.20186	0.000345467	DE
chr17	5491895	5492295	Peak516	-1.56294	0.000244663	DE
chr9	26972932	26973332	Peak517	1.88506	1.21168e-06	ED
chr8	90346283	90346683	Peak518	-0.908213	0.00156401	DE
chr3	96966176	96966576	Peak519	-1.07635	0.000554896	DE
chr16	21210389	21210789	Peak520	-0.821094	0.00421096	DE
chr8	128225570	128225970	Peak521	-0.66354	0.00406791	DE
chr4	145023715	145024115	Peak522	0.686253	0.00173785	ED
chr8	13339344	13339744	Peak523	-0.633389	0.0811354	No_Change_ED
chr19	39896873	39897273	Peak524	-1.58615	2.91211e-05	DE
chr4	108021949	108022349	Peak525	-1.12001	0.000700745	DE
chr4	40089217	40089617	Peak526	-1.42776	7.47226e-05	DE
chr11	69659302	69659702	Peak527	-1.30611	0.000338876	DE
chr13	56353125	56353525	Peak528	-1.20745	0.000469194	DE
chr10	66467332	66467732	Peak529	-0.922659	0.00303986	DE
chr9	48112197	48112597	Peak530	-0.480224	0.0964312	No_Change_ED
chr16	45350651	45351051	Peak531	-0.390467	0.283219	No_Change_ED
chr1	92099879	92100279	Peak532	-1.04801	0.000328898	DE
chr19	7045086	7045486	Peak533	-0.749722	0.00240521	DE
chr12	103500036	103500436	Peak534	-0.597612	0.114443	No_Change_ED
chr18	38354149	38354549	Peak535	1.26548	0.000447661	ED
chr12	110271550	110271950	Peak536	-1.31344	0.000496455	DE
chr12	82023591	82023991	Peak537	-0.929325	0.00210889	DE
chr8	112603651	112604051	Peak538	-1.41162	0.000267701	DE
chr8	74502160	74502560	Peak539	-1.56688	0.000150234	DE
chr14	58470529	58470929	Peak540	0.17245	0.648562	No_Change_ED
chr5	147404023	147404423	Peak541	-1.99188	1.15029e-05	DE
chr15	84000866	84001266	Peak542	1.0994	0.000508136	ED
chr1	135331277	135331677	Peak543	-1.3374	3.80635e-05	DE
chr6	72311021	72311421	Peak544	-1.20407	0.000170058	DE
chr11	53293006	53293406	Peak545	-1.50366	0.000277616	DE
chr11	98803628	98804028	Peak546	-1.25724	5.07204e-05	DE
chr4	125275865	125276265	Peak547	-1.04028	0.00412726	DE
chr11	75467795	75468195	Peak548	-1.37479	7.85667e-05	DE
chr4	144624792	144625192	Peak549	-0.955932	0.00208736	DE
chr17	26986954	26987354	Peak550	-1.28785	0.000661548	DE
chr1	88368546	88368946	Peak551	-1.04442	0.00262232	DE
chr7	148354054	148354454	Peak552	-1.27257	0.000225241	DE
chr15	102101523	102101923	Peak553	-1.14554	0.000991853	DE
chr4	150254650	150255050	Peak554	-1.18199	0.00102363	DE
chr9	42002182	42002582	Peak555	1.71611	2.81693e-05	ED
chr6	136122346	136122746	Peak556	-1.63235	0.000176373	DE
chr8	90796430	90796830	Peak557	-1.27525	3.87835e-05	DE
chr14	56473395	56473795	Peak558	-1.80531	9.22521e-06	DE
chr4	57191066	57191466	Peak559	2.33655	2.11223e-09	ED
chr17	31993468	31993868	Peak560	-0.815993	0.00532774	DE
chr7	26600989	26601389	Peak561	-1.37654	0.000172362	DE
chr2	69425627	69426027	Peak562	-1.40551	7.16102e-05	DE
chr8	9933033	9933433	Peak563	-1.93629	2.07224e-05	DE
chr3	18511350	18511750	Peak564	-0.617931	0.122439	No_Change_ED
chr8	4586390	4586790	Peak565	-0.874793	0.00742374	DE
chr5	77286668	77287068	Peak566	-1.15271	0.000529469	DE
chr12	4548861	4549261	Peak567	-1.33826	0.000815322	DE
chr8	121918879	121919279	Peak568	-1.39256	0.00111837	DE
chr11	87577584	87577984	Peak569	-0.860812	0.0080235	DE
chr10	21656673	21657073	Peak570	-1.2566	8.14121e-05	DE
chr4	147414453	147414853	Peak571	-0.964332	0.000353052	DE
chr2	72353672	72354072	Peak572	-1.08995	0.000956751	DE
chr8	90240674	90241074	Peak573	-1.09045	3.32759e-05	DE
chr8	86142526	86142926	Peak574	0.792441	0.00864301	ED
chr13	100379787	100380187	Peak575	-1.66597	7.35219e-06	DE
chr2	72842280	72842680	Peak576	-1.3249	6.12212e-05	DE
chr14	65963097	65963497	Peak577	-1.59599	3.32759e-05	DE
chr15	32174901	32175301	Peak578	-1.43392	9.60822e-05	DE
chr8	129077133	129077533	Peak579	-1.3814	0.000176757	DE
chr12	110253833	110254233	Peak580	1.68938	9.39578e-06	ED
chr9	96298777	96299177	Peak581	-1.27256	0.000245693	DE
chr8	129512063	129512463	Peak582	-1.33363	0.000121995	DE
chr9	31061337	31061737	Peak583	-0.786599	0.00867851	DE
chr17	66495444	66495844	Peak584	0.862548	0.022352	ED
chr8	108174817	108175217	Peak585	0.752242	0.020387	ED
chr1	84327579	84327979	Peak586	1.19804	0.00271353	ED
chr10	117390798	117391198	Peak587	-1.02863	0.000459432	DE
chr3	97705657	97706057	Peak588	-1.13986	0.00374034	DE
chr7	149766775	149767175	Peak589	-1.40938	0.00141767	DE
chr9	6845674	6846074	Peak590	-0.365868	0.3719	No_Change_ED
chr8	97056811	97057211	Peak591	-1.41439	0.000334929	DE
chr1	138465790	138466190	Peak592	-1.09663	0.000532681	DE
chr8	25688461	25688861	Peak593	1.22621	0.000299602	ED
chr6	145069602	145070002	Peak594	-1.07933	0.000926219	DE
chr8	108304543	108304943	Peak595	1.16265	0.000302058	ED
chr2	75867484	75867884	Peak596	-0.858918	0.00677069	DE
chr4	140213725	140214125	Peak597	-0.922657	0.00167513	DE
chr15	75828211	75828611	Peak598	-1.05254	0.000859256	DE
chr12	77330986	77331386	Peak599	-1.09161	5.15311e-05	DE
chr19	24030087	24030487	Peak600	-1.35759	0.000163287	DE
chr5	100216042	100216442	Peak601	-1.53178	0.000444462	DE
chr11	6585177	6585577	Peak602	-2.10959	3.20942e-08	DE
chr4	132648361	132648761	Peak603	-0.973454	0.00241029	DE
chr8	87633937	87634337	Peak604	-0.749466	0.0542589	No_Change_ED
chr1	36372612	36373012	Peak605	-0.998561	0.000668782	DE
chr10	77888695	77889095	Peak606	-1.75912	0.000121348	DE
chr13	92901194	92901594	Peak607	-1.45173	0.000469177	DE
chr2	31160476	31160876	Peak608	-1.24632	0.000152027	DE
chr8	13978060	13978460	Peak609	1.27824	1.12301e-05	ED
chr6	135121724	135122124	Peak610	-1.18686	0.000370151	DE
chr4	106699442	106699842	Peak611	-1.01506	0.00328443	DE
chr5	118325187	118325587	Peak612	1.3299	0.000492464	ED
chr11	102236783	102237183	Peak613	-1.27356	2.57728e-05	DE
chr10	79520783	79521183	Peak614	-1.35604	1.84304e-05	DE
chr4	80562519	80562919	Peak615	1.00957	0.00557057	ED
chr14	38561935	38562335	Peak616	-0.62167	0.0617323	No_Change_ED
chr6	122714322	122714722	Peak617	-1.04905	0.00381042	DE
chr13	66542285	66542685	Peak618	-1.39586	0.000991853	DE
chr5	143178174	143178574	Peak619	-1.57588	0.000225315	DE
chr12	13276415	13276815	Peak620	-1.29244	0.00199398	DE
chr17	29035263	29035663	Peak621	-1.1195	0.000309453	DE
chr2	86208252	86208652	Peak622	-1.15705	0.00612512	DE
chr8	90355456	90355856	Peak623	-0.806099	0.000571274	DE
chr8	48408624	48409024	Peak624	-0.685762	0.00338347	DE
chr7	86992582	86992982	Peak625	-1.32965	0.00101971	DE
chr7	36091824	36092224	Peak626	0.386989	0.276964	No_Change_ED
chr2	167424598	167424998	Peak627	2.3687	3.20942e-08	ED
chr13	38171114	38171514	Peak628	-1.18841	0.000113927	DE
chr8	49313852	49314252	Peak629	-1.12848	0.000420812	DE
chr3	127201556	127201956	Peak630	-1.56318	2.43071e-05	DE
chr13	66690593	66690993	Peak631	-0.965785	0.00205889	DE
chr8	116372013	116372413	Peak632	-1.10299	0.00138678	DE
chr8	74211223	74211623	Peak633	-0.899997	0.000267756	DE
chr11	59600437	59600837	Peak634	-1.04137	0.00495275	DE
chr7	80543995	80544395	Peak635	-1.28289	5.23173e-05	DE
chr8	14096497	14096897	Peak636	-1.07019	4.0714e-05	DE
chr5	74336774	74337174	Peak637	-0.495472	0.149178	No_Change_ED
chr6	36957454	36957854	Peak638	0.89256	0.0188859	ED
chr1	170347232	170347632	Peak639	-1.29989	0.000292627	DE
chr14	119048395	119048795	Peak640	-0.62919	0.0411299	DE
chr7	16897666	16898066	Peak641	-1.49341	0.000170058	DE
chr6	101220295	101220695	Peak642	1.49407	0.000170885	ED
chr9	97004481	97004881	Peak643	-1.30033	1.20871e-05	DE
chr4	3798416	3798816	Peak644	-1.38648	0.000136063	DE
chr2	164822891	164823291	Peak645	-1.27118	0.000195186	DE
chr17	37186745	37187145	Peak646	-1.2782	0.00261514	DE
chr12	19880784	19881184	Peak647	-1.35607	0.00137614	DE
chr2	121780917	121781317	Peak648	-1.51045	0.000182062	DE
chr2	167374583	167374983	Peak649	1.99598	1.56032e-05	ED
chr8	129350476	129350876	Peak650	-0.85856	0.000424585	DE
chr5	45839967	45840367	Peak651	-1.36376	4.76411e-05	DE
chr3	129251429	129251829	Peak652	-0.848379	0.00239388	DE
chr4	57739782	57740182	Peak653	1.494	0.000430514	ED
chr7	106530157	106530557	Peak654	-1.5179	0.000148628	DE
chr7	148601777	148602177	Peak655	0.0136406	0.972615	No_Change_ED
chr15	87477562	87477962	Peak656	-1.41287	0.00127551	DE
chr18	12661516	12661916	Peak657	-1.3989	0.000206198	DE
chr10	8601180	8601580	Peak658	-1.01267	0.00357988	DE
chr2	71582933	71583333	Peak659	-1.22329	0.000766227	DE
chr15	25274147	25274547	Peak660	-0.895787	0.00374537	DE
chr13	55932014	55932414	Peak661	-1.32483	0.000307362	DE
chr17	11286156	11286556	Peak662	-0.632957	0.0757164	No_Change_ED
chr11	50938876	50939276	Peak663	-0.381469	0.324338	No_Change_ED
chr15	75201643	75202043	Peak664	-0.773051	0.0252159	DE
chr5	127722734	127723134	Peak665	-1.26635	0.000707619	DE
chr2	84511298	84511698	Peak666	-0.943957	0.0162989	DE
chr6	125263716	125264116	Peak667	-1.28134	7.80917e-05	DE
chr7	30880779	30881179	Peak668	-1.12236	0.00117624	DE
chr16	76532526	76532926	Peak669	-1.29703	0.0028228	DE
chr4	115231551	115231951	Peak670	-0.927644	0.000117574	DE
chr17	26165815	26166215	Peak671	0.64628	0.0901442	No_Change_ED
chr18	14003443	14003843	Peak672	-0.409825	0.253871	No_Change_ED
chr2	93173976	93174376	Peak673	-1.53891	0.000293107	DE
chr19	46603038	46603438	Peak674	-1.13672	0.000185533	DE
chr18	30537667	30538067	Peak675	-0.869701	0.0208597	DE
chr5	36796604	36797004	Peak676	1.96443	1.01878e-06	ED
chr4	153545128	153545528	Peak677	-1.20739	0.00046894	DE
chr8	9886002	9886402	Peak678	-1.77338	1.29352e-06	DE
chr15	80502193	80502593	Peak679	-1.29856	0.00031851	DE
chr7	106775189	106775589	Peak680	-1.02715	0.00291537	DE
chr9	40199028	40199428	Peak681	-1.01457	0.000661548	DE
chr9	58588913	58589313	Peak682	-0.811076	0.016759	DE
chr4	134974219	134974619	Peak683	1.22668	0.00164012	ED
chr13	42279259	42279659	Peak684	-1.64549	0.000107863	DE
chr8	125628205	125628605	Peak685	-0.996657	0.000686335	DE
chr1	94728891	94729291	Peak686	-0.855545	0.00943498	DE
chr6	67178872	67179272	Peak687	-1.38809	2.77376e-05	DE
chr11	54916023	54916423	Peak688	1.02671	0.0088825	ED
chr17	29303868	29304268	Peak689	0.772498	0.0144071	ED
chr15	97255061	97255461	Peak690	-1.17657	0.00138498	DE
chr17	79313314	79313714	Peak691	-1.34203	0.000149591	DE
chr2	157081444	157081844	Peak692	1.34449	0.000579053	ED
chr14	44731772	44732172	Peak693	0.178108	0.691682	No_Change_ED
chr8	58721730	58722130	Peak694	-0.30044	0.399017	No_Change_ED
chr17	17975476	17975876	Peak695	-1.04996	0.00922923	DE
chr2	131654078	131654478	Peak696	-0.868708	0.0176501	DE
chr8	48109439	48109839	Peak697	-0.142148	0.762745	No_Change_ED
chr10	19571333	19571733	Peak698	-1.2008	0.000990591	DE
chr9	111479211	111479611	Peak699	0.70483	0.0371353	ED
chr10	119021807	119022207	Peak700	-1.66639	0.000164744	DE
chr6	143091845	143092245	Peak701	-0.917549	0.000401782	DE
chr3	127336270	127336670	Peak702	-1.13128	0.000882091	DE
chr9	58707390	58707790	Peak703	-1.37203	0.00013635	DE
chr17	29853537	29853937	Peak704	-1.1759	0.00424148	DE
chr3	109945373	109945773	Peak705	-1.03799	0.0106923	DE
chr10	30125680	30126080	Peak706	-1.73143	2.29284e-05	DE
chr9	19877397	19877797	Peak707	-0.771072	0.0560916	No_Change_ED
chr2	35482918	35483318	Peak708	1.64006	5.20925e-05	ED
chr13	62917722	62918122	Peak709	-0.583996	0.0475033	No_Change_ED
chr13	63533605	63534005	Peak710	-0.768634	0.0224686	DE
chr11	89163276	89163676	Peak711	-1.38915	0.00142244	DE
chr7	73572196	73572596	Peak712	-1.13254	0.00697819	DE
chr2	168106251	168106651	Peak713	-1.33778	0.0017041	DE
chr1	73908158	73908558	Peak714	1.02406	0.00405592	ED
chr1	137005865	137006265	Peak715	-1.38113	2.34403e-05	DE
chr11	86633416	86633816	Peak716	1.32835	0.000629284	ED
chr13	113442132	113442532	Peak717	-1.65437	2.13829e-05	DE
chr15	11968320	11968720	Peak718	-0.769775	0.0158219	DE
chr11	96666818	96667218	Peak719	0.42634	0.207283	No_Change_ED
chr5	110807122	110807522	Peak720	-1.36493	0.000815322	DE
chr7	72209968	72210368	Peak721	-1.24286	4.21885e-05	DE
chr15	58902063	58902463	Peak722	-0.84462	0.00429254	DE
chr10	66457289	66457689	Peak723	-1.20957	5.67558e-05	DE
chr4	129840565	129840965	Peak724	-1.06101	0.00197893	DE
chr3	79394335	79394735	Peak725	-0.907977	0.0107749	DE
chr14	52760991	52761391	Peak726	-1.12297	0.000640766	DE
chr8	91045836	91046236	Peak727	-0.951055	0.00207469	DE
chr2	74601135	74601535	Peak728	-1.08808	0.00326684	DE
chr7	7014061	7014461	Peak729	-0.907025	0.0117383	DE
chr11	53914228	53914628	Peak730	-1.53998	0.000420812	DE
chr2	180180450	180180850	Peak731	1.5916	5.25444e-05	ED
chr19	6428298	6428698	Peak732	-1.03999	0.00322093	DE
chr6	48569893	48570293	Peak733	-1.31095	0.00037674	DE
chr2	50996420	50996820	Peak734	-1.27661	0.000139913	DE
chr7	144501091	144501491	Peak735	-1.06272	0.00145206	DE
chr1	137458691	137459091	Peak736	0.667665	0.0321736	ED
chr6	100164084	100164484	Peak737	-0.725538	0.0138267	DE
chr3	91762647	91763047	Peak738	-1.35849	0.000445185	DE
chr4	4170274	4170674	Peak739	-0.548481	0.0732223	No_Change_ED
chr18	38333563	38333963	Peak740	-1.29721	1.29237e-05	DE
chr3	104031238	104031638	Peak741	-1.7893	1.17968e-06	DE
chr12	77632747	77633147	Peak742	-1.21402	0.000610087	DE
chr9	121551329	121551729	Peak743	-1.66374	4.28758e-05	DE
chr8	12915362	12915762	Peak744	-1.30029	0.00126022	DE
chr9	87634508	87634908	Peak745	-1.17191	0.00349822	DE
chr2	65962164	65962564	Peak746	-1.73725	7.67964e-05	DE
chr9	88231501	88231901	Peak747	1.0008	0.00740345	ED
chr1	74416481	74416881	Peak748	1.05733	0.00347831	ED
chr17	56071788	56072188	Peak749	-1.12017	0.00437012	DE
chr17	32174324	32174724	Peak750	-0.714678	0.033793	DE
chr10	102830733	102831133	Peak751	-1.09869	0.00699133	DE
chr6	122751969	122752369	Peak752	-0.80273	0.0169147	DE
chr17	56220252	56220652	Peak753	-1.14623	0.000598812	DE
chr6	122694399	122694799	Peak754	-1.04326	0.000144209	DE
chr5	75481284	75481684	Peak755	-1.38564	0.000240761	DE
chr5	139847766	139848166	Peak756	-1.12364	0.00365801	DE
chr6	37698299	37698699	Peak757	-1.51601	0.000265021	DE
chr3	90250755	90251155	Peak758	-1.0374	0.00105413	DE
chr8	48477522	48477922	Peak759	-0.90913	0.00318956	DE
chr19	7496711	7497111	Peak760	-1.38376	0.000206198	DE
chr8	81602921	81603321	Peak761	-0.977653	0.000122875	DE
chr4	57821380	57821780	Peak762	0.646675	0.0501433	No_Change_ED
chr13	99894842	99895242	Peak763	-0.40946	0.256456	No_Change_ED
chr5	31455884	31456284	Peak764	-1.05078	0.00369473	DE
chr12	113384796	113385196	Peak765	-1.26485	0.000362965	DE
chr8	108975407	108975807	Peak766	-1.26939	4.79954e-05	DE
chr9	21257895	21258295	Peak767	0.468469	0.147337	No_Change_ED
chr8	108218096	108218496	Peak768	-1.01551	0.000187782	DE
chr4	4476730	4477130	Peak769	-0.282787	0.435058	No_Change_ED
chr7	109713590	109713990	Peak770	-1.30792	0.00183651	DE
chr4	154545712	154546112	Peak771	-0.913978	0.000875301	DE
chr7	6210838	6211238	Peak772	-0.83751	0.00450492	DE
chr18	21225523	21225923	Peak773	-0.835918	0.0400681	DE
chr11	117751646	117752046	Peak774	-1.27728	2.20741e-05	DE
chr2	86205696	86206096	Peak775	-1.00352	0.00532203	DE
chr4	140255502	140255902	Peak776	-0.966	0.00830405	DE
chr7	47039010	47039410	Peak777	-0.747523	0.0482487	DE
chr8	48367600	48368000	Peak778	-0.0218434	0.962779	No_Change_ED
chr4	54959460	54959860	Peak779	-0.758515	0.0366944	DE
chr13	103488740	103489140	Peak780	-1.42867	8.56991e-05	DE
chr6	134743767	134744167	Peak781	-0.743196	0.010599	DE
chr13	119499086	119499486	Peak782	1.80199	7.47226e-05	ED
chr8	116925282	116925682	Peak783	1.21181	0.000198481	ED
chr2	6133701	6134101	Peak784	-1.1284	0.00172712	DE
chr19	38912540	38912940	Peak785	-1.51596	4.93546e-05	DE
chr6	145123425	145123825	Peak786	-1.00988	0.000415285	DE
chr6	31592638	31593038	Peak787	-1.15865	0.000499502	DE
chr11	114691228	114691628	Peak788	-1.54851	9.34888e-05	DE
chr7	56501620	56502020	Peak789	-1.16931	0.00192284	DE
chr17	63525796	63526196	Peak790	-1.29821	0.0001821	DE
chr8	14996049	14996449	Peak791	-1.28293	0.000226029	DE
chr5	106031754	106032154	Peak792	-1.58496	0.000235281	DE
chr3	89199516	89199916	Peak793	-1.18117	0.000117992	DE
chr17	28660353	28660753	Peak794	-1.09153	0.0051257	DE
chr15	85456295	85456695	Peak795	-1.25031	0.00067935	DE
chr3	15060566	15060966	Peak796	-1.22517	0.00376078	DE
chr4	124583299	124583699	Peak797	-1.06536	0.000855799	DE
chr16	22407583	22407983	Peak798	-0.922221	0.00142374	DE
chr15	82847961	82848361	Peak799	-0.967772	0.00650083	DE
chr19	47212263	47212663	Peak800	-1.19398	0.00056467	DE
chr8	90418116	90418516	Peak801	-0.849743	0.00102263	DE
chr17	35738016	35738416	Peak802	-0.754027	0.0689574	No_Change_ED
chr6	145882752	145883152	Peak803	-0.898838	0.00858684	DE
chr10	79958042	79958442	Peak804	-1.2362	0.000380793	DE
chr3	83682546	83682946	Peak805	-0.681876	0.0350335	DE
chr2	17854131	17854531	Peak806	-0.842197	0.00389486	DE
chr5	142876583	142876983	Peak807	-1.07892	0.00018808	DE
chr1	95124208	95124608	Peak808	-0.976063	0.00184558	DE
chr6	124746470	124746870	Peak809	-0.831455	0.00481064	DE
chr19	53126564	53126964	Peak810	-1.37348	0.000371962	DE
chr7	50368865	50369265	Peak811	-0.854644	0.0303845	DE
chr19	47433822	47434222	Peak812	-1.15197	0.00342547	DE
chr8	36029926	36030326	Peak813	-1.34989	4.4319e-05	DE
chr8	126957071	126957471	Peak814	-0.883044	0.00215495	DE
chr16	8001939	8002339	Peak815	-1.35092	0.00140641	DE
chr15	81957690	81958090	Peak816	-1.23956	0.000182426	DE
chr4	126801862	126802262	Peak817	-0.716668	0.0133524	DE
chr6	64679512	64679912	Peak818	-1.28174	0.000575921	DE
chr2	34682385	34682785	Peak819	-1.10675	0.00520744	DE
chr6	136775425	136775825	Peak820	-0.875299	0.00457699	DE
chr4	53172248	53172648	Peak821	-1.33564	0.000341938	DE
chr5	108491029	108491429	Peak822	-0.903705	0.0110439	DE
chr8	98163192	98163592	Peak823	0.450901	0.130644	No_Change_ED
chr5	135448927	135449327	Peak824	0.96399	0.00291579	ED
chr5	65071304	65071704	Peak825	-1.41677	3.33527e-05	DE
chr2	29605078	29605478	Peak826	1.60519	2.20417e-05	ED
chr17	45832194	45832594	Peak827	-1.13659	0.000632258	DE
chr5	137972660	137973060	Peak828	-1.70998	9.71898e-06	DE
chr17	26231467	26231867	Peak829	-0.940866	0.0084355	DE
chr10	25797899	25798299	Peak830	-1.3633	0.000707371	DE
chr9	42962261	42962661	Peak831	1.70452	8.75303e-05	ED
chr7	103347113	103347513	Peak832	-0.963336	0.0173114	DE
chr8	122560183	122560583	Peak833	-0.990458	0.00145391	DE
chr1	37158402	37158802	Peak834	-1.33887	0.000223528	DE
chr2	74536187	74536587	Peak835	-1.41026	0.000265543	DE
chr11	22947785	22948185	Peak836	-1.24546	0.000328898	DE
chr10	59702612	59703012	Peak837	-1.10355	0.00585756	DE
chr5	145875710	145876110	Peak838	-1.56385	0.000212605	DE
chr5	36236573	36236973	Peak839	-1.46207	2.34892e-05	DE
chr17	12699899	12700299	Peak840	-1.11373	0.00539108	DE
chr8	87266726	87267126	Peak841	-1.03692	0.00126022	DE
chr10	43299864	43300264	Peak842	-1.46087	5.46305e-05	DE
chr10	68861916	68862316	Peak843	-1.31534	0.00211359	DE
chr8	129021875	129022275	Peak844	-0.933609	0.000748888	DE
chr15	81689353	81689753	Peak845	-0.976411	0.00677345	DE
chr8	14910962	14911362	Peak846	-0.889939	0.00181924	DE
chr9	31818867	31819267	Peak847	-1.03621	0.00110237	DE
chr1	60400589	60400989	Peak848	-1.36546	0.00116288	DE
chr9	72378448	72378848	Peak849	-1.32572	8.53574e-06	DE
chr2	17019173	17019573	Peak850	-0.640808	0.115708	No_Change_ED
chr8	48348351	48348751	Peak851	-0.679253	0.0650389	No_Change_ED
chr2	32502311	32502711	Peak852	-1.32005	0.000980501	DE
chr7	50835743	50836143	Peak853	-1.24719	0.000341938	DE
chr10	41134612	41135012	Peak854	-0.441598	0.198731	No_Change_ED
chr2	5867650	5868050	Peak855	-1.01126	0.00282099	DE
chr2	32004271	32004671	Peak856	1.37637	0.00105689	ED
chr1	78306869	78307269	Peak857	-1.04712	0.00413229	DE
chr11	117896326	117896726	Peak858	-0.949318	0.00135317	DE
chr9	111214091	111214491	Peak859	-1.23454	0.00148946	DE
chr6	140631454	140631854	Peak860	-0.871126	0.00355952	DE
chr13	3239545	3239945	Peak861	-0.703961	0.0459731	DE
chr13	54260375	54260775	Peak862	0.949608	0.00317823	ED
chr8	94880616	94881016	Peak863	-0.897467	0.00329562	DE
chr10	126602500	126602900	Peak864	-1.27406	0.00134325	DE
chr8	79855447	79855847	Peak865	-0.76085	0.0272161	DE
chr15	81755889	81756289	Peak866	-1.0463	0.0063515	DE
chr15	84755118	84755518	Peak867	-1.1456	0.00063994	DE
chr5	69732229	69732629	Peak868	-1.61988	0.000156248	DE
chr11	77311076	77311476	Peak869	-1.22884	5.82276e-05	DE
chr3	4739704	4740104	Peak870	-1.48528	5.50617e-05	DE
chr5	125483674	125484074	Peak871	-1.32317	9.77087e-05	DE
chr13	112769676	112770076	Peak872	-0.813481	0.0109566	DE
chr1	16932326	16932726	Peak873	-1.32659	0.00186641	DE
chr7	56592694	56593094	Peak874	0.924785	0.0141409	ED
chr8	112471965	112472365	Peak875	-1.12211	0.00030555	DE
chr17	40619781	40620181	Peak876	-1.73827	1.76975e-05	DE
chr10	119832143	119832543	Peak877	1.57119	0.000150162	ED
chr9	118771709	118772109	Peak878	-1.05581	0.000504808	DE
chr16	90433996	90434396	Peak879	-0.662829	0.0378	DE
chr6	119399983	119400383	Peak880	0.265719	0.394081	No_Change_ED
chr7	90017732	90018132	Peak881	-0.945657	0.00242117	DE
chr8	74967457	74967857	Peak882	-1.27087	0.00214017	DE
chr4	129724899	129725299	Peak883	-1.69407	3.41497e-05	DE
chr18	36033914	36034314	Peak884	-0.904854	0.000762282	DE
chr12	111656467	111656867	Peak885	-1.04033	0.000710949	DE
chr15	77033841	77034241	Peak886	-1.0707	0.00147074	DE
chr4	32344099	32344499	Peak887	1.76539	8.46944e-05	ED
chr18	23673574	23673974	Peak888	-1.6017	4.66469e-07	DE
chr11	74636025	74636425	Peak889	1.00886	0.00694696	ED
chr9	45197813	45198213	Peak890	1.98484	9.7652e-06	ED
chr7	147301495	147301895	Peak891	-1.18252	0.00297845	DE
chr9	102256197	102256597	Peak892	-1.41195	0.000722612	DE
chr8	90184912	90185312	Peak893	-0.826789	0.00270325	DE
chr7	31064439	31064839	Peak894	-1.12474	0.00257049	DE
chr8	60245273	60245673	Peak895	-0.82399	0.00161243	DE
chr5	104895019	104895419	Peak896	-0.966994	0.00321972	DE
chr11	113509977	113510377	Peak897	-0.900253	0.00258795	DE
chr6	85461866	85462266	Peak898	-1.15537	0.000586924	DE
chr19	5757160	5757560	Peak899	-1.35754	3.4117e-05	DE
chr11	72080349	72080749	Peak900	-1.44406	0.000222602	DE
chr6	48388633	48389033	Peak901	-1.38139	0.000400474	DE
chr16	17554458	17554858	Peak902	-1.13547	0.000212605	DE
chr5	114229039	114229439	Peak903	1.51431	0.000145562	ED
chr5	130406030	130406430	Peak904	-1.35222	5.80981e-05	DE
chr14	44040328	44040728	Peak905	-0.604194	0.0669139	No_Change_ED
chr2	4932364	4932764	Peak906	-1.26757	0.000269889	DE
chr11	78640419	78640819	Peak907	-1.52198	0.000145377	DE
chr5	105966103	105966503	Peak908	-0.496616	0.134262	No_Change_ED
chr7	25689422	25689822	Peak909	-1.0907	0.00654255	DE
chr7	35596657	35597057	Peak910	-1.25488	0.000547238	DE
chr8	72751906	72752306	Peak911	-2.22167	5.26792e-08	DE
chr2	37648961	37649361	Peak912	-0.932031	0.00527902	DE
chr11	82064425	82064825	Peak913	-1.10011	0.0017049	DE
chr1	7113854	7114254	Peak914	-0.864499	0.00748441	DE
chr10	95143835	95144235	Peak915	-1.42977	0.000146523	DE
chr13	97966388	97966788	Peak916	-1.1937	0.000302058	DE
chr8	74512812	74513212	Peak917	-0.84541	0.00494027	DE
chr7	51869464	51869864	Peak918	-1.26719	0.000298865	DE
chr8	82147004	82147404	Peak919	-1.16481	0.000127551	DE
chr12	57797145	57797545	Peak920	-1.27866	0.000622277	DE
chr2	113280951	113281351	Peak921	-1.84044	6.47087e-05	DE
chr4	23714295	23714695	Peak922	-1.74203	0.000139913	DE
chr8	122753629	122754029	Peak923	-0.90338	0.000433947	DE
chr6	120137783	120138183	Peak924	-0.904567	0.00223667	DE
chr11	6673991	6674391	Peak925	-0.637304	0.0247268	DE
chr2	26057819	26058219	Peak926	-1.23126	0.000338876	DE
chr17	43969478	43969878	Peak927	-1.55846	5.39581e-05	DE
chr7	133571895	133572295	Peak928	-1.04614	0.00254844	DE
chr5	73398163	73398563	Peak929	-0.97016	0.00744758	DE
chr7	119678551	119678951	Peak930	-1.1023	0.00095131	DE
chr8	129074650	129075050	Peak931	-0.967649	0.00103526	DE
chr6	83087581	83087981	Peak932	-0.960707	0.002299	DE
chr3	122137847	122138247	Peak933	-0.696696	0.00773644	DE
chr4	131669340	131669740	Peak934	-1.54474	1.47261e-05	DE
chr10	20878613	20879013	Peak935	-0.927526	0.0146353	DE
chr14	106235349	106235749	Peak936	0.358268	0.266769	No_Change_ED
chr2	91811480	91811880	Peak937	-0.871753	0.00368255	DE
chr4	130177791	130178191	Peak938	-0.808891	0.00188864	DE
chr9	61216665	61217065	Peak939	-1.101	0.000450848	DE
chr7	135147771	135148171	Peak940	-1.04868	0.00103815	DE
chr4	44074921	44075321	Peak941	-1.29958	3.5474e-05	DE
chr1	74145527	74145927	Peak942	-0.972187	0.0044435	DE
chr13	24373505	24373905	Peak943	-1.32607	0.00036751	DE
chr8	3278557	3278957	Peak944	-0.945746	0.000763492	DE
chr8	48629121	48629521	Peak945	0.753734	0.0159354	ED
chr10	98924376	98924776	Peak946	-1.11386	0.000630615	DE
chr7	27949995	27950395	Peak947	-1.10207	0.000711859	DE
chr8	14917372	14917772	Peak948	-0.0857378	0.797082	No_Change_ED
chr5	136719830	136720230	Peak949	-1.23799	0.000244725	DE
chr18	56811861	56812261	Peak950	-1.28446	0.000125995	DE
chr13	34129672	34130072	Peak951	-1.3039	0.00203766	DE
chr17	81200218	81200618	Peak952	-1.00647	0.00103597	DE
chr7	4963593	4963993	Peak953	-0.937798	0.00244038	DE
chr13	99124126	99124526	Peak954	-1.64796	9.1351e-05	DE
chr18	74507224	74507624	Peak955	-0.276856	0.451736	No_Change_ED
chr4	57177159	57177559	Peak956	0.924775	0.00524133	ED
chr12	3365925	3366325	Peak957	-1.07495	0.00161243	DE
chr6	120530131	120530531	Peak958	-1.25343	0.00334676	DE
chr10	120132919	120133319	Peak959	1.39804	9.93189e-05	ED
chr7	35356346	35356746	Peak960	-0.975822	0.000756961	DE
chr6	70975096	70975496	Peak961	0.349733	0.303124	No_Change_ED
chr11	76384262	76384662	Peak962	-1.82613	4.85885e-05	DE
chr9	45206161	45206561	Peak963	1.89963	6.72831e-07	ED
chr4	114598098	114598498	Peak964	-1.47418	0.000396429	DE
chr2	93849999	93850399	Peak965	-0.845254	0.0189758	DE
chr15	102503569	102503969	Peak966	-1.00761	0.00120099	DE
chr1	173953253	173953653	Peak967	0.497199	0.144674	No_Change_ED
chr15	76010801	76011201	Peak968	-0.776301	0.0136499	DE
chr4	128561288	128561688	Peak969	-1.12207	0.00166848	DE
chr6	100238757	100239157	Peak970	-0.869664	0.00110627	DE
chr17	31927756	31928156	Peak971	-0.901521	0.000837243	DE
chr8	82132316	82132716	Peak972	-0.453268	0.219673	No_Change_ED
chr10	87922422	87922822	Peak973	-0.885095	0.00495083	DE
chr11	75840689	75841089	Peak974	-1.148	0.00440015	DE
chr15	38129782	38130182	Peak975	-1.24406	0.000200455	DE
chr16	91270249	91270649	Peak976	-1.37998	0.000563018	DE
chr2	181066345	181066745	Peak977	0.212889	0.556276	No_Change_ED
chr1	75371739	75372139	Peak978	-1.52447	5.78327e-05	DE
chr4	49857668	49858068	Peak979	-1.37699	0.000253061	DE
chr8	64028308	64028708	Peak980	-1.30242	0.000594516	DE
chr8	114070747	114071147	Peak981	0.515509	0.0625557	No_Change_ED
chr14	118652984	118653384	Peak982	-0.582925	0.161761	No_Change_ED
chr1	44255336	44255736	Peak983	-1.09086	0.00187583	DE
chr19	9501094	9501494	Peak984	-1.36784	0.000126919	DE
chr15	75508531	75508931	Peak985	-1.20776	0.000992196	DE
chr9	20988411	20988811	Peak986	-1.20046	0.000599325	DE
chr8	69574558	69574958	Peak987	-0.283054	0.519126	No_Change_ED
chr7	148285689	148286089	Peak988	-1.17738	0.00350443	DE
chr14	58343603	58344003	Peak989	0.99498	0.0134449	ED
chr16	23025754	23026154	Peak990	-0.707884	0.0224086	DE
chr1	7289898	7290298	Peak991	-0.691993	0.0601962	No_Change_ED
chr10	61291888	61292288	Peak992	-1.56868	0.000345467	DE
chr1	75176366	75176766	Peak993	-1.0989	0.00447255	DE
chr4	138446180	138446580	Peak994	-0.923905	0.000755254	DE
chr2	127555409	127555809	Peak995	-1.04549	0.00217416	DE
chr3	30915217	30915617	Peak996	-0.984468	0.00186641	DE
chr17	48961229	48961629	Peak997	-0.619309	0.134772	No_Change_ED
chr8	85839642	85840042	Peak998	-0.905771	0.000582135	DE
chr6	99471815	99472215	Peak999	-1.80386	1.03066e-05	DE
chr10	59405993	59406393	Peak1000	-1.3234	3.53807e-05	DE
chr18	24280830	24281230	Peak1001	-1.41464	4.31172e-05	DE
chr8	63224833	63225233	Peak1002	-0.471304	0.210263	No_Change_ED
chr9	65041007	65041407	Peak1003	-1.21767	0.00191002	DE
chr2	163433072	163433472	Peak1004	-0.948603	0.00246213	DE
chr3	35231624	35232024	Peak1005	-1.00418	0.00360186	DE
chr1	194979473	194979873	Peak1006	-1.1866	0.00223048	DE
chr15	76730631	76731031	Peak1007	-1.26596	0.00224994	DE
chr9	89804359	89804759	Peak1008	-1.13332	0.00161118	DE
chr9	107444615	107445015	Peak1009	-1.29303	0.000843592	DE
chr11	113571138	113571538	Peak1010	-1.26257	0.000712935	DE
chr6	33197840	33198240	Peak1011	-1.54142	0.000255978	DE
chr7	19576711	19577111	Peak1012	-0.863944	0.0103199	DE
chr13	13933594	13933994	Peak1013	-1.01377	0.00291872	DE
chr1	189433019	189433419	Peak1014	-1.16161	0.00175842	DE
chr10	48457245	48457645	Peak1015	-0.541292	0.171949	No_Change_ED
chr15	77144620	77145020	Peak1016	-1.33709	0.000338876	DE
chr10	60194844	60195244	Peak1017	0.513045	0.125162	No_Change_ED
chr7	28233102	28233502	Peak1018	-1.68263	0.000158279	DE
chr13	64002900	64003300	Peak1019	-1.24925	0.000170058	DE
chr11	107372173	107372573	Peak1020	-0.9549	0.00216966	DE
chr6	148391452	148391852	Peak1021	-1.38425	0.000299602	DE
chr6	82109902	82110302	Peak1022	-1.73411	0.000110231	DE
chr17	46435051	46435451	Peak1023	-1.50884	0.0001055	DE
chr18	4403434	4403834	Peak1024	-0.755755	0.00831683	DE
chr18	7686554	7686954	Peak1025	-1.00253	0.00839277	DE
chr4	132069956	132070356	Peak1026	-1.19606	0.000172776	DE
chr14	32475144	32475544	Peak1027	-1.49877	0.000203159	DE
chr4	122782070	122782470	Peak1028	-1.17185	0.00204371	DE
chr17	87826646	87827046	Peak1029	-0.88436	0.0102604	DE
chr2	109533412	109533812	Peak1030	-1.46761	0.000514189	DE
chr8	113471307	113471707	Peak1031	1.3304	3.58615e-05	ED
chr10	69389172	69389572	Peak1032	-1.03255	0.00616566	DE
chr8	33119239	33119639	Peak1033	-1.37084	0.00149175	DE
chr3	34793834	34794234	Peak1034	-1.15826	0.00216966	DE
chr6	86437665	86438065	Peak1035	-1.10488	0.00103815	DE
chr4	115458065	115458465	Peak1036	-0.799517	0.0370368	DE
chr11	53976152	53976552	Peak1037	-1.11541	0.00431699	DE
chr12	77278210	77278610	Peak1038	-1.17978	0.00180049	DE
chr10	126953526	126953926	Peak1039	-0.953214	0.00231621	DE
chr8	86262749	86263149	Peak1040	-0.776421	0.00112792	DE
chr10	59543558	59543958	Peak1041	-1.20297	7.40268e-05	DE
chr8	97296002	97296402	Peak1042	-1.18702	0.000444843	DE
chr8	124115825	124116225	Peak1043	-0.656533	0.00723355	DE
chr7	119606432	119606832	Peak1044	-0.973841	0.00970526	DE
chr11	101557664	101558064	Peak1045	-1.16323	0.000711859	DE
chr17	25252344	25252744	Peak1046	-1.25162	0.00218474	DE
chr10	79180144	79180544	Peak1047	-1.19998	9.51472e-05	DE
chr1	155033112	155033512	Peak1048	-1.64943	0.000118824	DE
chr5	141125363	141125763	Peak1049	-0.700022	0.0430723	DE
chr1	10982290	10982690	Peak1050	-0.725202	0.0558515	No_Change_ED
chr3	78758865	78759265	Peak1051	1.32817	0.000620062	ED
chr11	59919685	59920085	Peak1052	-1.38492	0.00102245	DE
chr6	115944151	115944551	Peak1053	-1.14264	0.000444458	DE
chr13	56723469	56723869	Peak1054	-1.16218	0.00510237	DE
chr11	29724681	29725081	Peak1055	-1.06984	0.00318956	DE
chr4	53209311	53209711	Peak1056	-1.12444	0.000507515	DE
chr11	4060835	4061235	Peak1057	-0.928186	0.0236708	DE
chr13	43267145	43267545	Peak1058	-1.23465	0.00134019	DE
chr2	31701650	31702050	Peak1059	-1.47491	3.70842e-05	DE
chr17	34741826	34742226	Peak1060	-0.981231	0.00231178	DE
chr16	30309559	30309959	Peak1061	-1.23115	0.00043971	DE
chr1	49936572	49936972	Peak1062	-1.36948	0.0014999	DE
chr4	43521612	43522012	Peak1063	-1.62997	6.57629e-07	DE
chr10	126394580	126394980	Peak1064	-1.11611	0.000226997	DE
chr4	43571728	43572128	Peak1065	-0.749404	0.0118463	DE
chr18	85008045	85008445	Peak1066	-1.00916	0.00650277	DE
chr10	128359427	128359827	Peak1067	-1.17871	0.000284899	DE
chr11	50640557	50640957	Peak1068	-1.26582	0.00346004	DE
chr9	77350360	77350760	Peak1069	-0.985808	0.0065679	DE
chr8	90153806	90154206	Peak1070	-1.01794	0.000101584	DE
chr4	57087578	57087978	Peak1071	0.778895	0.0281956	ED
chr16	34067532	34067932	Peak1072	1.75515	2.14883e-05	ED
chr9	45239293	45239693	Peak1073	-1.47999	0.000338876	DE
chr6	113636673	113637073	Peak1074	-0.688715	0.0260193	DE
chr8	69127815	69128215	Peak1075	-0.952089	0.0222055	DE
chr11	31579711	31580111	Peak1076	-1.20536	0.000263115	DE
chr1	184694693	184695093	Peak1077	-0.881992	0.018369	DE
chr15	75833895	75834295	Peak1078	-0.998236	0.00363373	DE
chr12	20270918	20271318	Peak1079	0.437379	0.226104	No_Change_ED
chr18	74119287	74119687	Peak1080	-1.10289	0.00525878	DE
chr12	109186223	109186623	Peak1081	-1.68508	0.000156818	DE
chr7	52693226	52693626	Peak1082	-1.19089	0.000203159	DE
chr1	132613087	132613487	Peak1083	-1.22478	0.00288718	DE
chr3	52917006	52917406	Peak1084	-0.995747	0.00147733	DE
chr11	94334886	94335286	Peak1085	-0.733139	0.0104658	DE
chr1	33612031	33612431	Peak1086	-0.619019	0.0426265	DE
chr12	112723386	112723786	Peak1087	-1.1822	0.000293123	DE
chr7	147101006	147101406	Peak1088	-0.967899	0.00109812	DE
chr2	129051980	129052380	Peak1089	-0.982073	0.00286539	DE
chr15	99554329	99554729	Peak1090	-1.02947	0.000131671	DE
chr1	163808384	163808784	Peak1091	-1.31946	0.000335558	DE
chr6	24556673	24557073	Peak1092	-0.941562	0.0251396	DE
chr2	26764307	26764707	Peak1093	-0.906134	0.00509095	DE
chr4	16386017	16386417	Peak1094	-0.509525	0.143444	No_Change_ED
chr10	115550770	115551170	Peak1095	-1.00835	0.00337455	DE
chr8	113679002	113679402	Peak1096	1.15729	0.00160186	ED
chr11	120478071	120478471	Peak1097	-0.959704	0.000974093	DE
chr7	147256141	147256541	Peak1098	-1.38946	0.000155415	DE
chr16	18493503	18493903	Peak1099	1.17103	0.00213658	ED
chr1	95722396	95722796	Peak1100	-1.3269	0.000651239	DE
chr13	48358159	48358559	Peak1101	-1.11714	0.00105689	DE
chr7	80548220	80548620	Peak1102	0.716433	0.031825	ED
chr11	22968276	22968676	Peak1103	-1.20592	0.00107728	DE
chr13	22880483	22880883	Peak1104	-0.770266	0.0624283	No_Change_ED
chr7	138004289	138004689	Peak1105	-1.29887	3.41881e-05	DE
chr8	90499337	90499737	Peak1106	-0.703837	0.00415087	DE
chr1	89904402	89904802	Peak1107	-1.34948	0.000465023	DE
chr17	83924852	83925252	Peak1108	-1.22683	0.000121308	DE
chr7	80760856	80761256	Peak1109	-1.02021	0.000137594	DE
chr2	131036626	131037026	Peak1110	-1.13883	0.000469194	DE
chr15	75559613	75560013	Peak1111	1.37797	0.000114005	ED
chr14	102006894	102007294	Peak1112	-1.45598	0.00020024	DE
chr3	30546255	30546655	Peak1113	-1.70524	9.592e-05	DE
chr10	28916583	28916983	Peak1114	-1.15883	0.00187806	DE
chr6	83817640	83818040	Peak1115	-1.24306	0.000720116	DE
chr17	35971373	35971773	Peak1116	-0.950351	0.00202567	DE
chr13	94475399	94475799	Peak1117	1.62945	0.000125272	ED
chr9	77503214	77503614	Peak1118	-1.27231	0.00107216	DE
chr2	18530751	18531151	Peak1119	-1.587	3.6497e-05	DE
chr2	31581183	31581583	Peak1120	0.585036	0.064453	No_Change_ED
chr18	47526292	47526692	Peak1121	-1.21332	0.002299	DE
chr8	39723858	39724258	Peak1122	-1.11029	0.00135317	DE
chr2	119061120	119061520	Peak1123	1.3653	0.000831424	ED
chr13	95135742	95136142	Peak1124	-0.840584	0.00379231	DE
chr17	43766601	43767001	Peak1125	-1.18716	0.0010722	DE
chr11	59927231	59927631	Peak1126	-1.33518	4.80737e-06	DE
chr6	122613357	122613757	Peak1127	-0.887392	0.000798682	DE
chr16	23913736	23914136	Peak1128	-1.01221	0.00351644	DE
chr2	35318646	35319046	Peak1129	-0.901423	0.00351172	DE
chr5	17587926	17588326	Peak1130	-1.14398	0.000604291	DE
chr8	99705885	99706285	Peak1131	-0.648158	0.0280682	DE
chr12	70464865	70465265	Peak1132	-1.23209	0.00362957	DE
chr8	46943455	46943855	Peak1133	-0.833769	0.00161491	DE
chr1	194204335	194204735	Peak1134	-1.65919	0.000168479	DE
chr10	122701670	122702070	Peak1135	-1.0962	0.00481261	DE
chr10	110356194	110356594	Peak1136	-0.127958	0.74124	No_Change_ED
chr3	104584640	104585040	Peak1137	-1.24227	0.00226269	DE
chr8	94236620	94237020	Peak1138	-1.13753	0.00046105	DE
chr11	77579810	77580210	Peak1139	-1.47367	7.78949e-05	DE
chr8	97919419	97919819	Peak1140	-1.00553	0.000390972	DE
chr15	102577501	102577901	Peak1141	-1.39593	0.000586805	DE
chr2	120555402	120555802	Peak1142	-0.861713	0.00645817	DE
chr15	97066891	97067291	Peak1143	-0.720325	0.0494921	DE
chr6	144731368	144731768	Peak1144	-1.21031	0.000993995	DE
chr1	133860032	133860432	Peak1145	-1.2724	0.00117155	DE
chr19	53559453	53559853	Peak1146	-1.36452	0.000271812	DE
chr11	53138691	53139091	Peak1147	-0.815381	0.0236466	DE
chr15	36656647	36657047	Peak1148	-0.69558	0.0460198	DE
chr11	68770583	68770983	Peak1149	-1.07623	0.00265219	DE
chr1	135990203	135990603	Peak1150	-0.864062	0.00537574	DE
chr13	81061161	81061561	Peak1151	-1.36164	8.76884e-05	DE
chr4	138908704	138909104	Peak1152	-1.53541	0.000304665	DE
chr16	31326941	31327341	Peak1153	-0.985338	0.000587574	DE
chr9	66683026	66683426	Peak1154	-1.04517	0.00152864	DE
chr9	108382086	108382486	Peak1155	-0.938272	0.0038122	DE
chr7	150154283	150154683	Peak1156	-0.721145	0.0238207	DE
chr4	154049219	154049619	Peak1157	-0.888838	0.00147574	DE
chr16	8790568	8790968	Peak1158	-1.0555	0.00212765	DE
chr15	101309555	101309955	Peak1159	-0.466516	0.263731	No_Change_ED
chr7	134587408	134587808	Peak1160	-1.13362	0.000173834	DE
chr19	32315165	32315565	Peak1161	-1.40573	0.000145562	DE
chr7	137396804	137397204	Peak1162	-1.33487	7.30495e-05	DE
chr4	148097798	148098198	Peak1163	-0.865627	0.00472004	DE
chr6	53543498	53543898	Peak1164	-1.09264	0.00518595	DE
chr6	59376072	59376472	Peak1165	-1.40578	0.00114733	DE
chr15	85695910	85696310	Peak1166	-0.810659	0.00798199	DE
chr17	29493151	29493551	Peak1167	-1.11816	0.00144926	DE
chr13	63395213	63395613	Peak1168	-1.00926	0.000661548	DE
chr8	34494901	34495301	Peak1169	-1.31438	4.0714e-05	DE
chr2	160737504	160737904	Peak1170	-1.14965	0.00191979	DE
chr17	33917715	33918115	Peak1171	-1.01612	0.00414885	DE
chr3	120965893	120966293	Peak1172	-1.06573	0.0024241	DE
chr14	21298496	21298896	Peak1173	-1.25057	0.00205289	DE
chr11	58121218	58121618	Peak1174	-1.3425	0.000672434	DE
chr17	35202423	35202823	Peak1175	-1.15898	0.000244178	DE
chr8	103410957	103411357	Peak1176	1.22083	0.00178443	ED
chr10	6012285	6012685	Peak1177	-0.664029	0.0298653	DE
chr14	33721634	33722034	Peak1178	-1.543	0.000262214	DE
chr5	31333160	31333560	Peak1179	0.995392	0.00846759	ED
chr10	88348562	88348962	Peak1180	-1.264	0.000469869	DE
chr11	97520811	97521211	Peak1181	-1.31135	0.00226445	DE
chr3	6051594	6051994	Peak1182	-1.14237	0.00271294	DE
chr12	70794578	70794978	Peak1183	-1.27166	0.000992196	DE
chr9	64112586	64112986	Peak1184	0.79278	0.0367078	ED
chr4	23583455	23583855	Peak1185	-1.22964	0.000585345	DE
chr14	54848384	54848784	Peak1186	-0.845015	0.00462791	DE
chr11	87430830	87431230	Peak1187	-1.21421	0.00242332	DE
chr13	4465367	4465767	Peak1188	-1.16512	0.00176301	DE
chr7	6194471	6194871	Peak1189	0.424809	0.279161	No_Change_ED
chr8	113758328	113758728	Peak1190	0.580113	0.081347	No_Change_ED
chr8	48434383	48434783	Peak1191	-0.212999	0.545819	No_Change_ED
chr5	75466383	75466783	Peak1192	-1.44801	6.11652e-05	DE
chr4	148566462	148566862	Peak1193	0.96892	0.00817274	ED
chr5	148536938	148537338	Peak1194	-1.33017	0.00116686	DE
chr3	89589819	89590219	Peak1195	0.954144	0.00309167	ED
chr6	35238654	35239054	Peak1196	-0.981749	0.000954221	DE
chr4	47221309	47221709	Peak1197	-0.970342	0.0113866	DE
chr11	97372355	97372755	Peak1198	-0.954375	0.0025202	DE
chr1	72219785	72220185	Peak1199	-0.906146	0.00182995	DE
chr5	24606395	24606795	Peak1200	-1.27389	0.000457029	DE
chr7	20381788	20382188	Peak1201	-1.31503	0.000245693	DE
chr2	181687220	181687620	Peak1202	-1.33871	0.000203159	DE
chr14	20658401	20658801	Peak1203	1.12824	0.00313586	ED
chr15	89378428	89378828	Peak1204	-1.19881	0.00121546	DE
chr5	24108033	24108433	Peak1205	-1.34586	0.000325496	DE
chr12	71328367	71328767	Peak1206	-1.35899	0.000632258	DE
chr1	168030188	168030588	Peak1207	-0.219547	0.539927	No_Change_ED
chr9	77283021	77283421	Peak1208	-0.67267	0.0830622	No_Change_ED
chr9	24757300	24757700	Peak1209	-1.32834	0.000921871	DE
chr18	81574092	81574492	Peak1210	-1.25325	0.00248089	DE
chr5	35914495	35914895	Peak1211	1.48546	0.000597036	ED
chr7	56250343	56250743	Peak1212	-1.22664	0.000720243	DE
chr6	113810877	113811277	Peak1213	-1.09141	0.00188918	DE
chr7	146270911	146271311	Peak1214	-0.689791	0.0534349	No_Change_ED
chrX	123626482	123626882	Peak1215	-1.14809	0.00654123	DE
chr19	27292957	27293357	Peak1216	-1.22814	0.000607047	DE
chr8	4612567	4612967	Peak1217	-0.92002	0.0147383	DE
chr11	76046239	76046639	Peak1218	1.32912	0.000901987	ED
chr7	104601812	104602212	Peak1219	-1.63299	0.000179934	DE
chr10	82860746	82861146	Peak1220	0.388086	0.343649	No_Change_ED
chr9	57983630	57984030	Peak1221	-1.39748	0.000566709	DE
chr11	117343901	117344301	Peak1222	-0.804177	0.0187983	DE
chr17	88145169	88145569	Peak1223	-1.14111	0.00186985	DE
chr8	4494461	4494861	Peak1224	-0.995604	0.00064606	DE
chr10	34607070	34607470	Peak1225	-0.561396	0.129984	No_Change_ED
chr15	38382835	38383235	Peak1226	-0.815627	0.00155375	DE
chr4	57153952	57154352	Peak1227	1.33518	0.000582135	ED
chr5	151755508	151755908	Peak1228	-1.48544	0.00046105	DE
chr7	106330763	106331163	Peak1229	-1.25569	0.000496241	DE
chr18	56766972	56767372	Peak1230	1.00254	0.0105633	ED
chr6	28930842	28931242	Peak1231	-1.36292	0.000388236	DE
chr8	123259774	123260174	Peak1232	-1.01822	0.00131164	DE
chr3	96131164	96131564	Peak1233	-0.618434	0.0296458	DE
chr19	24561687	24562087	Peak1234	1.12989	0.00450076	ED
chr10	70358680	70359080	Peak1235	-0.843461	0.0416753	DE
chr19	43922030	43922430	Peak1236	-1.19796	0.00242639	DE
chr11	96064169	96064569	Peak1237	-1.50808	1.78164e-05	DE
chr13	55014961	55015361	Peak1238	0.810813	0.0128542	ED
chr7	104917815	104918215	Peak1239	1.03649	0.00299917	ED
chr2	38207111	38207511	Peak1240	-1.33722	0.00104685	DE
chr2	35300561	35300961	Peak1241	-0.658884	0.0370721	DE
chr5	123386813	123387213	Peak1242	0.418806	0.208214	No_Change_ED
chr1	72000045	72000445	Peak1243	-0.925588	0.0275477	DE
chr15	89388332	89388732	Peak1244	-1.26909	7.63828e-05	DE
chr10	75403052	75403452	Peak1245	-0.965175	0.000206537	DE
chr15	8110198	8110598	Peak1246	0.553164	0.119753	No_Change_ED
chr13	108637412	108637812	Peak1247	-1.06446	0.00341634	DE
chr15	6696639	6697039	Peak1248	-0.902523	0.00904376	DE
chr14	26280043	26280443	Peak1249	-1.34739	0.000459432	DE
chr4	57142108	57142508	Peak1250	1.79453	1.12702e-05	ED
chr8	108502853	108503253	Peak1251	-0.634534	0.101144	No_Change_ED
chr8	122156669	122157069	Peak1252	-0.62597	0.0231139	DE
chr11	21900999	21901399	Peak1253	-1.0522	0.00565502	DE
chr15	98526298	98526698	Peak1254	-1.16981	0.000690876	DE
chr8	73142460	73142860	Peak1255	-0.795725	0.000991853	DE
chr4	135812722	135813122	Peak1256	0.559144	0.138412	No_Change_ED
chr9	35138780	35139180	Peak1257	-1.45742	0.00101499	DE
chr3	31345085	31345485	Peak1258	0.00241812	0.996181	No_Change_ED
chr8	8132225	8132625	Peak1259	-1.27552	0.000171186	DE
chr11	87339452	87339852	Peak1260	0.257865	0.481126	No_Change_ED
chr3	31357299	31357699	Peak1261	-0.349525	0.312092	No_Change_ED
chr15	96920030	96920430	Peak1262	-1.00587	0.00252312	DE
chr8	48133863	48134263	Peak1263	-0.0649206	0.847216	No_Change_ED
chr9	86774575	86774975	Peak1264	-1.26819	0.00145289	DE
chr10	112364811	112365211	Peak1265	-0.918867	0.0151138	DE
chr4	44959020	44959420	Peak1266	1.19524	0.000657528	ED
chr11	69469867	69470267	Peak1267	-1.11317	0.000329139	DE
chr11	32481021	32481421	Peak1268	-1.17313	0.00046105	DE
chr4	62875590	62875990	Peak1269	-1.40699	7.74516e-05	DE
chr8	27174795	27175195	Peak1270	-0.799324	0.00131164	DE
chr11	6824255	6824655	Peak1271	-0.876947	0.00373472	DE
chr8	108580143	108580543	Peak1272	1.24772	0.0016203	ED
chr1	134784951	134785351	Peak1273	0.156057	0.701464	No_Change_ED
chr14	49293246	49293646	Peak1274	-1.56335	0.000332653	DE
chr18	74490660	74491060	Peak1275	-0.588613	0.14128	No_Change_ED
chr6	85433948	85434348	Peak1276	-1.08357	0.00334041	DE
chr8	94528453	94528853	Peak1277	-1.00643	0.000848632	DE
chr18	6388727	6389127	Peak1278	-1.0638	0.00953334	DE
chr14	8780871	8781271	Peak1279	1.24863	0.00112792	ED
chr12	68323150	68323550	Peak1280	-1.32183	0.00194673	DE
chr2	26314255	26314655	Peak1281	-1.12425	9.80019e-05	DE
chr8	87371924	87372324	Peak1282	-0.865968	0.000201432	DE
chr18	37996888	37997288	Peak1283	0.73025	0.0169627	ED
chr2	94248003	94248403	Peak1284	-0.679488	0.0607968	No_Change_ED
chr18	38702800	38703200	Peak1285	-1.26351	0.000121348	DE
chr8	26148438	26148838	Peak1286	-0.997649	0.00301021	DE
chr5	123334919	123335319	Peak1287	0.984291	0.0146176	ED
chr17	55584984	55585384	Peak1288	-1.46525	0.000808326	DE
chr3	83374304	83374704	Peak1289	-1.1731	0.00229111	DE
chr18	74500654	74501054	Peak1290	-0.56961	0.170211	No_Change_ED
chr2	27396849	27397249	Peak1291	-1.11756	0.00128342	DE
chr5	144016341	144016741	Peak1292	-0.834865	0.0102274	DE
chr5	114388010	114388410	Peak1293	0.869445	0.00601043	ED
chr10	85003206	85003606	Peak1294	-0.73795	0.00487841	DE
chr13	34220021	34220421	Peak1295	-0.787039	0.0167113	DE
chr10	3927808	3928208	Peak1296	-0.021707	0.965271	No_Change_ED
chr17	10625056	10625456	Peak1297	-0.895475	0.0054418	DE
chr8	11270828	11271228	Peak1298	-0.425032	0.284873	No_Change_ED
chr19	5510700	5511100	Peak1299	-1.18833	0.00461874	DE
chr5	131967616	131968016	Peak1300	-0.722726	0.0107513	DE
chr3	31496306	31496706	Peak1301	-0.623309	0.0925158	No_Change_ED
chr11	3397890	3398290	Peak1302	1.28071	0.000470498	ED
chr13	28053962	28054362	Peak1303	-0.689948	0.0741147	No_Change_ED
chr17	18504623	18505023	Peak1304	-1.34507	0.00173807	DE
chr15	101833523	101833923	Peak1305	-1.27958	0.000172776	DE
chr10	87664250	87664650	Peak1306	-1.15496	0.00388627	DE
chr13	46794736	46795136	Peak1307	0.498482	0.198781	No_Change_ED
chr10	80927975	80928375	Peak1308	-1.29761	0.000404614	DE
chr1	182879616	182880016	Peak1309	0.921366	0.0147254	ED
chr11	61980988	61981388	Peak1310	-1.50698	0.000118362	DE
chr2	119176286	119176686	Peak1311	-1.56743	6.35913e-05	DE
chr16	94346867	94347267	Peak1312	-1.24557	0.00271155	DE
chr14	6119151	6119551	Peak1313	-0.804145	0.0519205	No_Change_ED
chr14	43801491	43801891	Peak1314	-0.840078	0.0434485	DE
chr11	121090533	121090933	Peak1315	-1.34861	0.000682319	DE
chr13	38542373	38542773	Peak1316	-0.529249	0.196011	No_Change_ED
chr3	32599034	32599434	Peak1317	-0.990678	0.019177	DE
chr14	122346247	122346647	Peak1318	-0.921127	0.00294627	DE
chr8	74424869	74425269	Peak1319	-0.799263	0.0158843	DE
chr1	172587661	172588061	Peak1320	-1.14344	0.00759752	DE
chr17	48955504	48955904	Peak1321	-0.803091	0.00911047	DE
chr19	53096930	53097330	Peak1322	-0.715971	0.0072632	DE
chr9	63865602	63866002	Peak1323	-0.922887	0.00166473	DE
chr13	17894025	17894425	Peak1324	-1.35107	3.97034e-05	DE
chr1	134805448	134805848	Peak1325	0.325723	0.284301	No_Change_ED
chr6	48544023	48544423	Peak1326	-1.06822	0.00620906	DE
chr16	31424652	31425052	Peak1327	0.720412	0.00235062	ED
chr7	115759897	115760297	Peak1328	-1.01136	0.000720281	DE
chr8	73064359	73064759	Peak1329	-0.716392	0.00817684	DE
chr12	19182598	19182998	Peak1330	-0.84729	0.0112069	DE
chr16	11185852	11186252	Peak1331	-1.11711	0.0033942	DE
chr19	45368421	45368821	Peak1332	-0.98187	0.0014794	DE
chr2	52280987	52281387	Peak1333	-1.42907	0.000597036	DE
chr18	90750688	90751088	Peak1334	-1.16297	0.000709255	DE
chr9	109775342	109775742	Peak1335	0.604405	0.0583952	No_Change_ED
chr4	19057911	19058311	Peak1336	-1.23097	0.000980595	DE
chr2	120060569	120060969	Peak1337	1.76886	0.000103704	ED
chr7	3580420	3580820	Peak1338	-1.04427	0.00134999	DE
chr7	148653598	148653998	Peak1339	-1.41492	0.000581684	DE
chr2	118616307	118616707	Peak1340	-1.26481	0.00095131	DE
chr11	5395370	5395770	Peak1341	-0.911097	0.00557046	DE
chr7	112910691	112911091	Peak1342	-0.983563	0.00536143	DE
chr8	127317302	127317702	Peak1343	-0.768283	0.0052335	DE
chr6	34860233	34860633	Peak1344	-1.11536	0.00870839	DE
chr8	13889120	13889520	Peak1345	-1.08234	0.000174868	DE
chr1	137094959	137095359	Peak1346	-0.700963	0.00940514	DE
chr8	111480542	111480942	Peak1347	-1.23352	0.000182426	DE
chr5	4312628	4313028	Peak1348	-1.25486	0.000790577	DE
chr2	29791234	29791634	Peak1349	-1.01206	0.0108106	DE
chr9	106130194	106130594	Peak1350	0.786183	0.0187662	ED
chr13	52448519	52448919	Peak1351	-1.02017	0.00825851	DE
chr2	144541712	144542112	Peak1352	-0.989386	0.000354171	DE
chr1	74400131	74400531	Peak1353	0.966577	0.0110248	ED
chr6	53495674	53496074	Peak1354	-1.32184	0.00229111	DE
chr8	74082290	74082690	Peak1355	-1.0837	0.000360322	DE
chr18	64248763	64249163	Peak1356	-0.662483	0.0617828	No_Change_ED
chr6	131242156	131242556	Peak1357	-1.37762	0.00107251	DE
chr17	25961004	25961404	Peak1358	-0.704075	0.0399411	DE
chr1	138128141	138128541	Peak1359	-1.32301	4.27114e-05	DE
chr14	106325853	106326253	Peak1360	-1.41073	0.00123053	DE
chr7	87170385	87170785	Peak1361	-1.17119	0.0063515	DE
chr19	4804487	4804887	Peak1362	-0.70355	0.0182215	DE
chr1	35278091	35278491	Peak1363	-0.658096	0.0277191	DE
chr17	12388531	12388931	Peak1364	-0.959004	0.00313835	DE
chr1	24107649	24108049	Peak1365	-1.07959	0.00242369	DE
chr6	53533703	53534103	Peak1366	-0.516088	0.200521	No_Change_ED
chr13	109090923	109091323	Peak1367	0.841114	0.0136935	ED
chr9	46341026	46341426	Peak1368	1.56908	0.000428297	ED
chr5	113567306	113567706	Peak1369	-1.00559	0.00257705	DE
chr1	11138905	11139305	Peak1370	-0.482118	0.226342	No_Change_ED
chr15	60655157	60655557	Peak1371	-1.44186	0.000117172	DE
chr10	75808913	75809313	Peak1372	-0.929968	0.00079932	DE
chr8	86780933	86781333	Peak1373	-1.38503	0.000753857	DE
chr17	28906963	28907363	Peak1374	-1.06742	0.000788289	DE
chr8	122302196	122302596	Peak1375	-1.44079	0.000490863	DE
chr19	8832699	8833099	Peak1376	-0.698128	0.0202472	DE
chr13	67182503	67182903	Peak1377	-1.33544	0.000480128	DE
chr3	84108570	84108970	Peak1378	-1.01799	0.00137436	DE
chr15	34608261	34608661	Peak1379	-1.05707	0.00490515	DE
chr10	79314225	79314625	Peak1380	-0.971427	0.000404054	DE
chr3	19529810	19530210	Peak1381	-1.38716	0.000226029	DE
chr11	77936098	77936498	Peak1382	0.846665	0.0178358	ED
chr19	4812344	4812744	Peak1383	-1.12655	0.00289539	DE
chr19	39860567	39860967	Peak1384	-0.540741	0.183487	No_Change_ED
chr14	45478569	45478969	Peak1385	-1.25956	0.000723838	DE
chr8	130103644	130104044	Peak1386	-0.63696	0.061108	No_Change_ED
chr6	72184736	72185136	Peak1387	-1.11933	0.00369051	DE
chr11	121017897	121018297	Peak1388	-1.2833	0.000414554	DE
chr9	123124709	123125109	Peak1389	-1.15529	0.00284819	DE
chr6	128794329	128794729	Peak1390	-1.27614	5.16144e-05	DE
chr5	142610646	142611046	Peak1391	0.635183	0.0725864	No_Change_ED
chr15	99251207	99251607	Peak1392	-1.05823	0.000463949	DE
chr15	102793476	102793876	Peak1393	0.719443	0.0587904	No_Change_ED
chr7	29075616	29076016	Peak1394	-1.25491	0.00127551	DE
chr6	149054479	149054879	Peak1395	0.852887	0.0257476	ED
chr8	126373285	126373685	Peak1396	-1.13284	0.00480808	DE
chr16	31983376	31983776	Peak1397	0.749339	0.0255365	ED
chr17	36220545	36220945	Peak1398	-1.08908	0.000290723	DE
chr12	4893333	4893733	Peak1399	0.724509	0.070469	No_Change_ED
chr10	75300363	75300763	Peak1400	-1.22199	0.000936713	DE
chr18	10328829	10329229	Peak1401	-1.45933	0.000170058	DE
chr7	50565174	50565574	Peak1402	0.560971	0.140737	No_Change_ED
chr1	166081693	166082093	Peak1403	-1.40676	0.000192285	DE
chr9	62210813	62211213	Peak1404	-0.680756	0.0196156	DE
chr9	47372281	47372681	Peak1405	1.0799	0.00397603	ED
chr9	19503080	19503480	Peak1406	-0.766858	0.0335081	DE
chr3	83689037	83689437	Peak1407	-0.55025	0.165979	No_Change_ED
chr16	13061467	13061867	Peak1408	-1.09754	0.00232713	DE
chr2	170557175	170557575	Peak1409	-1.43036	0.000298538	DE
chr14	52635579	52635979	Peak1410	-0.724531	0.00594896	DE
chr3	58294308	58294708	Peak1411	-1.33398	0.00200804	DE
chr19	23781334	23781734	Peak1412	0.619609	0.0606367	No_Change_ED
chr16	45157704	45158104	Peak1413	-1.08484	0.00117155	DE
chr3	148560978	148561378	Peak1414	1.36651	0.00157375	ED
chr10	79143630	79144030	Peak1415	-1.12547	0.000238472	DE
chr2	115407877	115408277	Peak1416	-1.66489	1.76975e-05	DE
chr16	10451303	10451703	Peak1417	1.52007	0.000152384	ED
chr5	67999517	67999917	Peak1418	-0.890402	0.0108681	DE
chr8	59800270	59800670	Peak1419	-1.20727	0.00354133	DE
chr2	172737853	172738253	Peak1420	-0.885774	0.0177081	DE
chr8	84926444	84926844	Peak1421	-1.10783	0.00147267	DE
chr14	70857490	70857890	Peak1422	-1.26515	0.00103766	DE
chr19	46894071	46894471	Peak1423	-0.660971	0.0520531	No_Change_ED
chr17	72100829	72101229	Peak1424	-0.773611	0.0433213	DE
chr1	193150241	193150641	Peak1425	-1.05492	0.00642489	DE
chr2	76511223	76511623	Peak1426	-1.31435	0.000362789	DE
chr16	43888966	43889366	Peak1427	-0.574826	0.12401	No_Change_ED
chr18	39120369	39120769	Peak1428	-1.12221	0.000883667	DE
chr19	6531352	6531752	Peak1429	-1.23404	0.000168306	DE
chr2	157204637	157205037	Peak1430	1.02104	0.00271188	ED
chr2	27531843	27532243	Peak1431	-0.903523	0.00977815	DE
chr5	53916555	53916955	Peak1432	-0.845861	0.00484237	DE
chr12	17898267	17898667	Peak1433	-0.75052	0.0285462	DE
chr19	39976489	39976889	Peak1434	-0.768434	0.0378241	DE
chr6	86423364	86423764	Peak1435	-1.03554	0.00159506	DE
chr17	88196200	88196600	Peak1436	-1.04498	0.00474727	DE
chr2	163993883	163994283	Peak1437	-1.16563	0.000450225	DE
chr10	129979380	129979780	Peak1438	-1.20389	0.00478555	DE
chr8	128003205	128003605	Peak1439	-0.732912	0.00766344	DE
chr1	186556012	186556412	Peak1440	-1.38589	0.00109599	DE
chr13	76192958	76193358	Peak1441	-1.14183	0.00115174	DE
chr13	63531437	63531837	Peak1442	-1.2012	0.000328112	DE
chr11	27121809	27122209	Peak1443	-0.837178	0.00864109	DE
chr5	65256222	65256622	Peak1444	-1.07005	0.000339145	DE
chr11	68185893	68186293	Peak1445	0.603426	0.0868302	No_Change_ED
chr18	42110231	42110631	Peak1446	-1.47832	0.000852434	DE
chr13	51653435	51653835	Peak1447	0.635881	0.0940848	No_Change_ED
chr18	66451342	66451742	Peak1448	-1.36821	0.0016492	DE
chr7	19608526	19608926	Peak1449	-1.02699	0.00355805	DE
chr17	84191861	84192261	Peak1450	-1.2911	0.000228149	DE
chr14	31438337	31438737	Peak1451	-0.953022	0.0066392	DE
chr8	10007206	10007606	Peak1452	-1.10735	0.00210609	DE
chr18	55147283	55147683	Peak1453	-1.34196	0.000878253	DE
chr16	90198252	90198652	Peak1454	-1.04857	0.000728614	DE
chr9	54612830	54613230	Peak1455	-0.905008	0.00307983	DE
chr9	120827961	120828361	Peak1456	-0.72963	0.0133731	DE
chr2	168803649	168804049	Peak1457	-1.0575	0.00215585	DE
chr8	72298289	72298689	Peak1458	-1.2615	0.00272696	DE
chr11	96901313	96901713	Peak1459	0.567903	0.084003	No_Change_ED
chr8	72239677	72240077	Peak1460	-0.324842	0.350781	No_Change_ED
chr19	4944602	4945002	Peak1461	0.342697	0.311329	No_Change_ED
chr13	55624540	55624940	Peak1462	-1.12213	0.000788052	DE
chr9	75403205	75403605	Peak1463	0.840703	0.0244737	ED
chr18	7002252	7002652	Peak1464	-0.888593	0.0060562	DE
chr11	69398078	69398478	Peak1465	-0.892915	0.00123792	DE
chr3	31363208	31363608	Peak1466	-0.904085	0.026637	DE
chr19	22991058	22991458	Peak1467	-1.12578	0.000626629	DE
chr3	85815132	85815532	Peak1468	-0.705001	0.0104926	DE
chr3	33888619	33889019	Peak1469	-1.03131	0.000389157	DE
chr4	116180449	116180849	Peak1470	-1.23245	0.0034934	DE
chr15	81686586	81686986	Peak1471	-1.53739	0.000389157	DE
chr1	194998639	194999039	Peak1472	-0.907052	0.0127212	DE
chr15	83020962	83021362	Peak1473	0.548888	0.125637	No_Change_ED
chr11	70052025	70052425	Peak1474	-0.797129	0.0141884	DE
chr3	32894354	32894754	Peak1475	-0.585874	0.116321	No_Change_ED
chr2	26503360	26503760	Peak1476	-1.00069	0.0081009	DE
chr14	10528778	10529178	Peak1477	-0.462437	0.10503	No_Change_ED
chr7	148020848	148021248	Peak1478	-1.2133	0.00124759	DE
chr8	92031648	92032048	Peak1479	-1.13187	0.00485458	DE
chr11	79474111	79474511	Peak1480	-1.44226	0.00109277	DE
chr2	157031146	157031546	Peak1481	-1.06516	0.00163308	DE
chr2	132770840	132771240	Peak1482	-1.35149	0.000476819	DE
chr5	36021747	36022147	Peak1483	-1.0563	0.00389115	DE
chr13	62989088	62989488	Peak1484	-1.27309	0.000431298	DE
chr17	48235216	48235616	Peak1485	-0.874541	0.00516109	DE
chr3	116563743	116564143	Peak1486	-0.93054	0.00655548	DE
chr15	5057715	5058115	Peak1487	-1.27006	0.00155313	DE
chr12	73637420	73637820	Peak1488	-1.16769	0.00563074	DE
chr6	124870383	124870783	Peak1489	-0.953428	0.00117155	DE
chr7	146433283	146433683	Peak1490	-1.1778	0.000212605	DE
chr11	3194640	3195040	Peak1491	-1.0274	0.00153302	DE
chr17	63844956	63845356	Peak1492	0.255404	0.518371	No_Change_ED
chr17	71213848	71214248	Peak1493	-1.11987	0.000292627	DE
chr5	147396154	147396554	Peak1494	-1.18846	0.00259475	DE
chr8	77534224	77534624	Peak1495	0.303683	0.419726	No_Change_ED
chr3	145239534	145239934	Peak1496	-1.01415	0.0166949	DE
chr9	51573939	51574339	Peak1497	-1.13493	0.00172634	DE
chr9	40139968	40140368	Peak1498	-0.968034	0.000893595	DE
chr3	59366772	59367172	Peak1499	-0.99518	0.00268561	DE
chr6	67485096	67485496	Peak1500	-1.48087	7.85748e-05	DE
chr16	35050527	35050927	Peak1501	1.29894	0.00025505	ED
chr11	72302261	72302661	Peak1502	-0.776036	0.0194907	DE
chr5	130229937	130230337	Peak1503	-0.861471	0.00631605	DE
chr8	49929864	49930264	Peak1504	-0.994434	0.000362743	DE
chr4	155602265	155602665	Peak1505	-1.21346	0.000279334	DE
chr15	89209434	89209834	Peak1506	-1.21379	0.000646506	DE
chr5	33876447	33876847	Peak1507	-0.886202	0.00605263	DE
chr7	87274475	87274875	Peak1508	-0.636625	0.014042	DE
chr1	153025349	153025749	Peak1509	-0.699058	0.0212672	DE
chr19	45188726	45189126	Peak1510	-1.09633	0.000440688	DE
chr17	31695189	31695589	Peak1511	-0.498968	0.104628	No_Change_ED
chr5	108259055	108259455	Peak1512	-1.16608	0.00251834	DE
chr8	124254803	124255203	Peak1513	-1.09734	0.000153863	DE
chr8	109972485	109972885	Peak1514	-0.637232	0.00477166	DE
chr11	68753411	68753811	Peak1515	-1.01077	0.0156214	DE
chr14	70930781	70931181	Peak1516	-0.997135	0.00196297	DE
chr8	13158507	13158907	Peak1517	-0.698977	0.0158066	DE
chr10	12780702	12781102	Peak1518	-1.28835	0.000595263	DE
chr7	122558530	122558930	Peak1519	-0.535301	0.110704	No_Change_ED
chr7	20251337	20251737	Peak1520	-0.920761	0.00365726	DE
chr3	157230210	157230610	Peak1521	-0.957859	0.00435954	DE
chr8	71258353	71258753	Peak1522	-1.002	0.00309723	DE
chr7	19466898	19467298	Peak1523	1.50235	7.4105e-06	ED
chr9	42973951	42974351	Peak1524	0.967726	0.00704628	ED
chr8	93285869	93286269	Peak1525	-0.912564	0.00952925	DE
chr10	12643251	12643651	Peak1526	-1.10013	0.000585383	DE
chr2	127161672	127162072	Peak1527	-1.08166	0.00186128	DE
chr7	50968840	50969240	Peak1528	-1.07506	0.000634091	DE
chr4	146649206	146649606	Peak1529	-0.820566	0.0150748	DE
chr16	16896767	16897167	Peak1530	-0.999902	0.018224	DE
chr14	119537741	119538141	Peak1531	-1.2604	0.000715834	DE
chr8	119785276	119785676	Peak1532	-0.77515	0.00109962	DE
chr8	23968600	23969000	Peak1533	-0.800114	0.00586294	DE
chr17	35803573	35803973	Peak1534	-0.776499	0.0228973	DE
chr6	125181407	125181807	Peak1535	-0.932956	0.00498369	DE
chr7	73985135	73985535	Peak1536	-1.23245	0.00157829	DE
chr12	39455525	39455925	Peak1537	-0.438408	0.255654	No_Change_ED
chr15	96996431	96996831	Peak1538	-0.799552	0.034542	DE
chr12	55795700	55796100	Peak1539	-1.14264	0.00037674	DE
chr2	71212728	71213128	Peak1540	0.695734	0.0285757	ED
chr9	58192338	58192738	Peak1541	1.27601	0.00100325	ED
chr14	52532246	52532646	Peak1542	-1.24201	8.60052e-05	DE
chr1	64964597	64964997	Peak1543	0.930265	0.0140445	ED
chr10	41512530	41512930	Peak1544	-0.52842	0.1051	No_Change_ED
chr16	72663938	72664338	Peak1545	-1.60774	0.000257325	DE
chr3	95455231	95455631	Peak1546	-0.87272	0.0011788	DE
chr1	181579458	181579858	Peak1547	1.26952	0.00102263	ED
chr2	162864758	162865158	Peak1548	0.795611	0.0190295	ED
chr5	65780274	65780674	Peak1549	-0.976783	0.00473313	DE
chr17	34089524	34089924	Peak1550	-0.57249	0.0523339	No_Change_ED
chr19	36975442	36975842	Peak1551	0.827608	0.0271253	ED
chr7	20211594	20211994	Peak1552	0.613541	0.0578334	No_Change_ED
chr7	31099869	31100269	Peak1553	-1.08705	0.00538924	DE
chr11	69779579	69779979	Peak1554	-1.18025	0.000253442	DE
chr15	102208946	102209346	Peak1555	0.927639	0.0161092	ED
chr14	61995045	61995445	Peak1556	0.51494	0.184611	No_Change_ED
chr10	59011201	59011601	Peak1557	-1.02388	0.000331775	DE
chr8	59791480	59791880	Peak1558	-0.872649	0.00774213	DE
chr5	89056600	89057000	Peak1559	0.846697	0.0276907	ED
chr5	139231487	139231887	Peak1560	-1.10702	0.000766234	DE
chr5	151037494	151037894	Peak1561	1.17714	0.00473313	ED
chr18	77183103	77183503	Peak1562	-1.17856	0.00325408	DE
chr1	172103799	172104199	Peak1563	-1.37515	0.00157679	DE
chr10	31328266	31328666	Peak1564	-1.56134	0.000455767	DE
chr1	172350251	172350651	Peak1565	-0.57001	0.162345	No_Change_ED
chr1	162820565	162820965	Peak1566	0.562427	0.130647	No_Change_ED
chr9	21960355	21960755	Peak1567	-1.24487	0.000170772	DE
chr14	20691678	20692078	Peak1568	0.941847	0.0072274	ED
chr9	75136098	75136498	Peak1569	1.33691	0.000433476	ED
chr8	90445477	90445877	Peak1570	-1.17645	0.000121308	DE
chr6	97098083	97098483	Peak1571	-1.51743	0.000164384	DE
chr5	130731994	130732394	Peak1572	-1.14472	0.00163856	DE
chr14	63644366	63644766	Peak1573	-0.442273	0.261536	No_Change_ED
chr6	54893572	54893972	Peak1574	-1.06699	0.00118991	DE
chr5	34855968	34856368	Peak1575	-1.60421	0.000281551	DE
chr7	133903777	133904177	Peak1576	-0.991459	0.00150802	DE
chr2	164700033	164700433	Peak1577	-1.11675	0.000117574	DE
chr19	45282994	45283394	Peak1578	-1.20489	0.000135313	DE
chrX	9066355	9066755	Peak1579	-1.52019	0.000468988	DE
chr11	116365855	116366255	Peak1580	-1.56933	0.000130786	DE
chrX	156887692	156888092	Peak1581	1.73005	0.000151943	ED
chr7	52595330	52595730	Peak1582	-0.863995	0.00549887	DE
chr14	122736095	122736495	Peak1583	0.571497	0.104481	No_Change_ED
chr7	80885480	80885880	Peak1584	-1.16329	0.00135055	DE
chr8	34632270	34632670	Peak1585	1.80242	8.77855e-05	ED
chr2	104689002	104689402	Peak1586	-1.32969	0.00113405	DE
chr8	74031844	74032244	Peak1587	-1.23256	0.000348827	DE
chr19	6645161	6645561	Peak1588	-1.41908	0.00114982	DE
chr8	90486283	90486683	Peak1589	-0.887601	0.000777832	DE
chr6	39731417	39731817	Peak1590	-1.37394	0.000151943	DE
chr11	69436073	69436473	Peak1591	-0.826019	0.00879674	DE
chr11	45928549	45928949	Peak1592	-1.30292	0.000702884	DE
chr14	55171969	55172369	Peak1593	-0.757994	0.0201077	DE
chr15	36762086	36762486	Peak1594	2.06543	5.90751e-07	ED
chr17	18660223	18660623	Peak1595	-1.04423	0.00652644	DE
chr13	31718525	31718925	Peak1596	-1.03173	0.00132126	DE
chrX	19637531	19637931	Peak1597	-1.44608	0.00101338	DE
chr7	146132680	146133080	Peak1598	-0.940004	0.0118197	DE
chr7	86542976	86543376	Peak1599	-0.971738	0.00224891	DE
chr4	116227771	116228171	Peak1600	-1.01813	0.00574052	DE
chr14	101064080	101064480	Peak1601	-1.57353	0.00010908	DE
chr12	87089929	87090329	Peak1602	1.82301	5.36317e-05	ED
chr12	109566132	109566532	Peak1603	-1.26359	0.000268279	DE
chr3	41297082	41297482	Peak1604	-1.24606	0.00244038	DE
chr15	73323153	73323553	Peak1605	1.34582	0.000655111	ED
chr1	136450918	136451318	Peak1606	0.910065	0.00926872	ED
chr12	33509852	33510252	Peak1607	-0.937032	0.000780077	DE
chr9	77629483	77629883	Peak1608	0.763296	0.0246595	ED
chr12	3808255	3808655	Peak1609	-1.26778	0.00111994	DE
chr12	117642871	117643271	Peak1610	-1.14529	0.00378567	DE
chr18	38498622	38499022	Peak1611	-0.977568	0.00798508	DE
chr9	107472829	107473229	Peak1612	-1.12476	0.000302058	DE
chr9	121613532	121613932	Peak1613	-1.17379	0.000496445	DE
chr1	43416978	43417378	Peak1614	-0.985597	0.0143739	DE
chr6	86959415	86959815	Peak1615	-1.23527	0.00113405	DE
chr1	71604092	71604492	Peak1616	-1.08807	0.00436337	DE
chr6	90686620	90687020	Peak1617	-1.40372	0.00147074	DE
chr14	20806870	20807270	Peak1618	0.697706	0.0303447	ED
chr7	38897007	38897407	Peak1619	-1.23512	0.000947264	DE
chr8	4249522	4249922	Peak1620	-0.821394	0.00360879	DE
chr8	66430610	66431010	Peak1621	-0.858489	0.0347151	DE
chr9	41391355	41391755	Peak1622	1.19814	0.0037654	ED
chr10	92827356	92827756	Peak1623	-1.19872	0.000180524	DE
chr8	101940010	101940410	Peak1624	-0.951293	0.0102593	DE
chr15	99414921	99415321	Peak1625	-0.745368	0.00674334	DE
chr7	16890605	16891005	Peak1626	0.444988	0.259785	No_Change_ED
chr5	21316719	21317119	Peak1627	-0.815132	0.0116693	DE
chr8	128487724	128488124	Peak1628	-1.11489	0.000182779	DE
chr11	32514080	32514480	Peak1629	-0.898072	0.00786069	DE
chr7	25316459	25316859	Peak1630	-1.24967	0.00125065	DE
chr5	49915711	49916111	Peak1631	-1.23786	0.00378599	DE
chr19	10342090	10342490	Peak1632	-0.737433	0.00791832	DE
chr8	72655908	72656308	Peak1633	-0.695245	0.00892428	DE
chr16	91196202	91196602	Peak1634	-0.101782	0.83283	No_Change_ED
chr4	53328396	53328796	Peak1635	0.0211645	0.965651	No_Change_ED
chr7	133952206	133952606	Peak1636	-0.921818	0.0232709	DE
chr11	3168066	3168466	Peak1637	0.198736	0.57483	No_Change_ED
chr9	50303868	50304268	Peak1638	-1.25101	0.000121348	DE
chr7	118922698	118923098	Peak1639	-1.0931	0.00164742	DE
chr10	62844347	62844747	Peak1640	-1.25334	0.000529736	DE
chr5	106161107	106161507	Peak1641	-1.40807	0.000338876	DE
chr9	9268116	9268516	Peak1642	-0.933276	0.000994322	DE
chr15	38167791	38168191	Peak1643	-1.67676	1.04091e-05	DE
chr1	188528232	188528632	Peak1644	-1.29798	0.000335318	DE
chr8	127422654	127423054	Peak1645	-0.774646	0.00358408	DE
chr2	148233189	148233589	Peak1646	-0.935162	0.00598826	DE
chr6	72462726	72463126	Peak1647	-1.36397	3.11212e-05	DE
chr16	31387638	31388038	Peak1648	-0.0243059	0.961512	No_Change_ED
chr8	79744499	79744899	Peak1649	-0.963338	0.0120685	DE
chr15	98904503	98904903	Peak1650	-1.12657	0.00131164	DE
chr18	61203547	61203947	Peak1651	1.65756	0.000114101	ED
chr1	36095143	36095543	Peak1652	-0.622053	0.051242	No_Change_ED
chr2	154440518	154440918	Peak1653	-0.943785	0.00354898	DE
chr3	101551959	101552359	Peak1654	0.116204	0.795685	No_Change_ED
chr6	14450289	14450689	Peak1655	-0.469836	0.152756	No_Change_ED
chr4	141174227	141174627	Peak1656	-1.04539	0.00188547	DE
chr10	59412868	59413268	Peak1657	-1.39395	9.92178e-05	DE
chr17	52831436	52831836	Peak1658	-1.16834	0.00595702	DE
chr1	136195449	136195849	Peak1659	-1.23536	0.00182995	DE
chr1	39534153	39534553	Peak1660	-0.832117	0.0127535	DE
chr18	5424915	5425315	Peak1661	-1.01146	0.00817652	DE
chr12	110197204	110197604	Peak1662	-1.30393	0.00030555	DE
chr6	53769417	53769817	Peak1663	-0.863112	0.0122663	DE
chr2	131058391	131058791	Peak1664	-1.09961	0.000373117	DE
chr4	138631159	138631559	Peak1665	-1.27765	0.00176635	DE
chr14	26513850	26514250	Peak1666	-1.43749	0.000740814	DE
chr17	31909327	31909727	Peak1667	-1.20511	0.000100993	DE
chr8	8488952	8489352	Peak1668	-1.27291	3.0036e-06	DE
chr17	6488954	6489354	Peak1669	-0.786537	0.00824796	DE
chr9	6910237	6910637	Peak1670	-1.00487	0.0129756	DE
chr13	58554374	58554774	Peak1671	-1.24352	0.000219791	DE
chr9	90058284	90058684	Peak1672	-1.57297	0.00020024	DE
chr13	3243898	3244298	Peak1673	-0.890648	0.00843472	DE
chr2	17953170	17953570	Peak1674	-1.19824	0.00199675	DE
chr5	123958593	123958993	Peak1675	-1.46713	0.000534958	DE
chr9	96653074	96653474	Peak1676	-1.1106	0.000445555	DE
chr11	43439504	43439904	Peak1677	-0.958279	0.00229107	DE
chr17	34164128	34164528	Peak1678	-1.01978	0.00208455	DE
chr9	108364181	108364581	Peak1679	-0.997596	0.000876586	DE
chr12	81986723	81987123	Peak1680	-1.09786	0.00423528	DE
chr7	31371746	31372146	Peak1681	-1.01072	0.0016152	DE
chrX	112079378	112079778	Peak1682	-1.50355	0.000507756	DE
chr3	95694833	95695233	Peak1683	-1.00265	0.000520346	DE
chr7	71210344	71210744	Peak1684	-1.00897	0.00231214	DE
chr4	136385899	136386299	Peak1685	-1.17355	0.000300835	DE
chr10	42399506	42399906	Peak1686	-1.02581	0.00180049	DE
chr11	96928220	96928620	Peak1687	-1.28958	0.000607347	DE
chr1	139071298	139071698	Peak1688	-0.875937	0.00177764	DE
chr15	78259387	78259787	Peak1689	-1.1846	0.00206084	DE
chr10	92798452	92798852	Peak1690	-0.451308	0.157869	No_Change_ED
chr10	80533095	80533495	Peak1691	-0.930112	0.0159256	DE
chr8	72377126	72377526	Peak1692	0.629168	0.0421133	ED
chr9	56467728	56468128	Peak1693	-0.882178	0.00637173	DE
chr1	152934345	152934745	Peak1694	-0.738285	0.0131166	DE
chr16	28809364	28809764	Peak1695	-0.939811	0.012819	DE
chr18	6491655	6492055	Peak1696	-1.00897	0.00254931	DE
chr4	147818009	147818409	Peak1697	-0.801414	0.0198694	DE
chr2	127251192	127251592	Peak1698	-0.496828	0.193433	No_Change_ED
chr9	26945061	26945461	Peak1699	1.64783	0.000220221	ED
chr7	30167852	30168252	Peak1700	-0.870326	0.00367676	DE
chr3	4896286	4896686	Peak1701	-1.08703	0.00733826	DE
chr5	126585810	126586210	Peak1702	-0.727173	0.0286492	DE
chr11	117287314	117287714	Peak1703	-1.1727	0.00174807	DE
chr6	52088374	52088774	Peak1704	-0.378391	0.203119	No_Change_ED
chr8	11187881	11188281	Peak1705	-0.993042	0.000532681	DE
chr14	38559146	38559546	Peak1706	-0.72937	0.0715475	No_Change_ED
chr2	35866687	35867087	Peak1707	-0.864228	0.0130405	DE
chr5	4495116	4495516	Peak1708	-1.27769	0.00291757	DE
chr14	54191892	54192292	Peak1709	-0.839531	0.000987618	DE
chr11	3248633	3249033	Peak1710	-1.15416	0.000152384	DE
chr14	118579673	118580073	Peak1711	-1.07066	0.00301682	DE
chr18	80492828	80493228	Peak1712	-1.69806	8.20183e-05	DE
chr11	116072513	116072913	Peak1713	0.877695	0.00630808	ED
chr8	86480483	86480883	Peak1714	-0.795086	0.00259007	DE
chr7	28993774	28994174	Peak1715	-1.13079	0.00422502	DE
chr7	52560174	52560574	Peak1716	-0.951552	0.00399489	DE
chr16	11359930	11360330	Peak1717	-0.894712	0.00188132	DE
chr8	110110018	110110418	Peak1718	-0.892686	0.00147817	DE
chr17	48024287	48024687	Peak1719	-0.964678	0.00121394	DE
chr5	66733375	66733775	Peak1720	-1.2815	0.000776344	DE
chr17	87363652	87364052	Peak1721	-1.29939	0.000118634	DE
chr18	15220639	15221039	Peak1722	-1.0447	0.000879305	DE
chr10	67642937	67643337	Peak1723	-1.16396	0.00122334	DE
chr12	113857979	113858379	Peak1724	-1.05777	0.00389906	DE
chr4	80573232	80573632	Peak1725	1.24931	0.00300944	ED
chr1	84691857	84692257	Peak1726	-1.21432	0.000490863	DE
chr8	48060746	48061146	Peak1727	-0.274363	0.455905	No_Change_ED
chr5	27231174	27231574	Peak1728	-1.22339	0.00180669	DE
chr3	82707952	82708352	Peak1729	-1.15819	0.00375097	DE
chr11	60817587	60817987	Peak1730	-0.850767	0.00284364	DE
chr8	107872794	107873194	Peak1731	-1.41146	0.000740968	DE
chr5	140384166	140384566	Peak1732	-1.49127	0.000496374	DE
chr13	43880293	43880693	Peak1733	-1.52448	0.000380679	DE
chr8	15152039	15152439	Peak1734	-0.538163	0.12883	No_Change_ED
chr13	113136740	113137140	Peak1735	-0.824757	0.0236646	DE
chr8	83261276	83261676	Peak1736	-1.20653	7.4105e-06	DE
chr9	57758099	57758499	Peak1737	-1.01227	0.013517	DE
chr15	76741301	76741701	Peak1738	-1.2166	0.000536655	DE
chr3	108684006	108684406	Peak1739	-1.38903	0.000119482	DE
chr3	38785649	38786049	Peak1740	-1.04721	0.00318792	DE
chr12	103566012	103566412	Peak1741	-0.603568	0.131747	No_Change_ED
chr12	107461385	107461785	Peak1742	-0.626892	0.0826562	No_Change_ED
chr11	102145118	102145518	Peak1743	-1.36415	0.000134766	DE
chr18	66618772	66619172	Peak1744	-1.10475	0.00387966	DE
chr12	74136345	74136745	Peak1745	-1.20649	0.00147411	DE
chr13	53209671	53210071	Peak1746	1.7074	8.20183e-05	ED
chr16	8635933	8636333	Peak1747	-0.696426	0.0309771	DE
chr14	61631397	61631797	Peak1748	-1.73091	5.05439e-06	DE
chr1	13457954	13458354	Peak1749	-1.09319	0.00786801	DE
chr5	123157154	123157554	Peak1750	-1.33567	0.00111345	DE
chr2	103910448	103910848	Peak1751	-0.989383	0.00566301	DE
chr17	48111103	48111503	Peak1752	-1.24668	0.000510259	DE
chr7	104230990	104231390	Peak1753	-1.25344	0.000424585	DE
chr17	23747413	23747813	Peak1754	-0.930758	0.00630708	DE
chr16	33834052	33834452	Peak1755	-1.14433	0.000621559	DE
chr12	107548863	107549263	Peak1756	-1.34835	0.00110159	DE
chr9	3876528	3876928	Peak1757	-1.10561	0.0089715	DE
chr11	113927466	113927866	Peak1758	-1.05082	0.0032267	DE
chr11	52172846	52173246	Peak1759	-1.03871	0.0014907	DE
chr6	113421286	113421686	Peak1760	-1.29227	2.34892e-05	DE
chr1	72852665	72853065	Peak1761	-0.885768	0.0100684	DE
chr17	46582095	46582495	Peak1762	-0.982412	0.0042311	DE
chr10	110232273	110232673	Peak1763	-0.811334	0.00378231	DE
chr18	64492397	64492797	Peak1764	-1.20789	0.000327981	DE
chr8	93959779	93960179	Peak1765	-0.900381	0.0104891	DE
chr1	37044165	37044565	Peak1766	-0.992797	0.000149291	DE
chr11	59092876	59093276	Peak1767	1.55788	0.000341938	ED
chr14	62953803	62954203	Peak1768	-0.693493	0.0395552	DE
chr7	56656259	56656659	Peak1769	-1.45065	2.38186e-05	DE
chr8	37009289	37009689	Peak1770	-0.525279	0.206588	No_Change_ED
chr7	140010714	140011114	Peak1771	0.814943	0.034259	ED
chr13	114081384	114081784	Peak1772	-0.583042	0.157438	No_Change_ED
chr8	3994120	3994520	Peak1773	-1.32766	0.000344365	DE
chr11	59777536	59777936	Peak1774	-1.18814	0.000312026	DE
chr3	104477497	104477897	Peak1775	0.323143	0.33037	No_Change_ED
chr3	36380628	36381028	Peak1776	-1.29914	0.00133766	DE
chr10	115738288	115738688	Peak1777	-1.15905	0.00309167	DE
chr4	149423399	149423799	Peak1778	-0.916963	0.0218485	DE
chr6	135664235	135664635	Peak1779	-0.860714	0.00337162	DE
chr11	61191347	61191747	Peak1780	-0.958005	0.00446798	DE
chr13	4216403	4216803	Peak1781	-0.424828	0.312459	No_Change_ED
chr8	86133626	86134026	Peak1782	-1.01431	0.000271567	DE
chr14	51614902	51615302	Peak1783	0.174195	0.675142	No_Change_ED
chr5	147197296	147197696	Peak1784	-1.00849	0.0169453	DE
chr8	98227694	98228094	Peak1785	-0.98706	0.00040666	DE
chr14	47018168	47018568	Peak1786	-1.52977	4.66554e-05	DE
chr13	83872289	83872689	Peak1787	-0.925645	0.0110428	DE
chr11	69616149	69616549	Peak1788	-1.04033	0.00259061	DE
chr5	20197610	20198010	Peak1789	-0.739674	0.0311883	DE
chr13	58486828	58487228	Peak1790	-1.01802	0.00156401	DE
chr10	18463264	18463664	Peak1791	-1.5204	0.000271856	DE
chr8	127186335	127186735	Peak1792	-1.20472	0.000568619	DE
chr1	195099110	195099510	Peak1793	-1.54751	0.000325887	DE
chr15	85823435	85823835	Peak1794	0.958256	0.00377567	ED
chr11	11710204	11710604	Peak1795	-1.00623	0.000244663	DE
chr7	16557481	16557881	Peak1796	-0.832666	0.0124114	DE
chr9	67606747	67607147	Peak1797	-0.896819	0.00959941	DE
chr16	5234193	5234593	Peak1798	-0.538374	0.140518	No_Change_ED
chr4	134323217	134323617	Peak1799	-1.50121	0.000728614	DE
chr11	116273604	116274004	Peak1800	-0.530731	0.170538	No_Change_ED
chr7	17461602	17462002	Peak1801	-0.826455	0.0063515	DE
chr17	47658760	47659160	Peak1802	-0.906473	0.00421978	DE
chr8	79497221	79497621	Peak1803	-1.02129	0.00462192	DE
chr8	4708520	4708920	Peak1804	-0.631917	0.0773643	No_Change_ED
chr9	8900404	8900804	Peak1805	-1.10649	0.00204651	DE
chr2	127275527	127275927	Peak1806	-0.557614	0.112143	No_Change_ED
chr12	113175566	113175966	Peak1807	-1.00783	0.00124226	DE
chr8	86763025	86763425	Peak1808	-0.146987	0.634688	No_Change_ED
chr2	162715215	162715615	Peak1809	-0.913459	0.00770942	DE
chr18	81177291	81177691	Peak1810	-0.816634	0.00453084	DE
chr8	68066441	68066841	Peak1811	-1.19307	0.00362681	DE
chr3	27933880	27934280	Peak1812	0.406751	0.241523	No_Change_ED
chr6	118016694	118017094	Peak1813	-1.55558	6.79843e-05	DE
chr12	20921015	20921415	Peak1814	0.0226055	0.954728	No_Change_ED
chr2	160192013	160192413	Peak1815	-1.05744	0.00134856	DE
chr5	142917016	142917416	Peak1816	-1.1209	0.000862363	DE
chr16	50437771	50438171	Peak1817	-1.25121	0.000482037	DE
chr2	181414497	181414897	Peak1818	-1.23057	0.00248488	DE
chr18	47009181	47009581	Peak1819	-0.977294	0.00766735	DE
chr11	69597759	69598159	Peak1820	-0.773634	0.0111312	DE
chr5	136440328	136440728	Peak1821	0.569067	0.0741942	No_Change_ED
chr2	35903776	35904176	Peak1822	-1.23996	0.000376719	DE
chr14	16870382	16870782	Peak1823	-0.820992	0.00662727	DE
chr9	106128258	106128658	Peak1824	-1.15133	0.00249553	DE
chr18	78951820	78952220	Peak1825	-0.984798	0.0148109	DE
chr1	92222122	92222522	Peak1826	-1.38475	0.000672287	DE
chr5	92935180	92935580	Peak1827	-0.774396	0.0138577	DE
chr1	93309220	93309620	Peak1828	-0.916154	0.0131518	DE
chr14	20901419	20901819	Peak1829	-1.01465	0.00286287	DE
chr7	118266637	118267037	Peak1830	-1.03523	0.00237462	DE
chr17	65111119	65111519	Peak1831	-0.0582887	0.886693	No_Change_ED
chr3	22136518	22136918	Peak1832	-0.278339	0.510208	No_Change_ED
chr3	51908293	51908693	Peak1833	-0.767825	0.0340924	DE
chr4	148819781	148820181	Peak1834	-1.24184	0.000149968	DE
chr10	80290783	80291183	Peak1835	-0.852622	0.00819289	DE
chr5	72616340	72616740	Peak1836	-1.05018	0.00137478	DE
chr3	97746113	97746513	Peak1837	-1.2609	0.00053496	DE
chr18	75662534	75662934	Peak1838	-0.500686	0.11881	No_Change_ED
chr10	61087979	61088379	Peak1839	-0.935254	0.0034461	DE
chr1	172576115	172576515	Peak1840	-1.00145	0.0178965	DE
chr8	113745895	113746295	Peak1841	0.866032	0.0152469	ED
chr1	191405915	191406315	Peak1842	-1.14109	0.00742947	DE
chr15	8999676	9000076	Peak1843	-1.15744	0.00060979	DE
chr8	122516113	122516513	Peak1844	-0.923782	0.00211274	DE
chr16	10439772	10440172	Peak1845	1.00939	0.0105594	ED
chr1	159660664	159661064	Peak1846	-0.929311	0.0197236	DE
chr6	5206075	5206475	Peak1847	-1.25947	0.000724674	DE
chr6	116410775	116411175	Peak1848	-1.08442	0.00487567	DE
chr8	90271092	90271492	Peak1849	-0.827912	0.00190869	DE
chr3	153636365	153636765	Peak1850	-1.04675	0.00767884	DE
chr16	93794706	93795106	Peak1851	-0.531145	0.0830744	No_Change_ED
chr5	45975459	45975859	Peak1852	-1.03544	0.0109889	DE
chr12	18108334	18108734	Peak1853	-0.846925	0.031414	DE
chr13	12164726	12165126	Peak1854	-0.625831	0.0332459	DE
chr9	103971967	103972367	Peak1855	0.744805	0.0407349	ED
chr13	97855333	97855733	Peak1856	-0.66715	0.0281054	DE
chr17	95234498	95234898	Peak1857	-0.661423	0.0288253	DE
chr14	77405202	77405602	Peak1858	-0.738393	0.0235898	DE
chr4	133484351	133484751	Peak1859	-1.02832	0.000832823	DE
chr2	12931973	12932373	Peak1860	-1.0259	0.00475089	DE
chr17	71087948	71088348	Peak1861	-0.931389	0.00155458	DE
chr12	17553355	17553755	Peak1862	-0.464391	0.145443	No_Change_ED
chr9	42970383	42970783	Peak1863	1.14882	0.00549227	ED
chr14	55222765	55223165	Peak1864	-1.11123	0.000728687	DE
chr12	81251844	81252244	Peak1865	-0.949669	0.0035513	DE
chr7	140122030	140122430	Peak1866	-1.43853	0.00113308	DE
chr5	30374628	30375028	Peak1867	-1.37649	0.00144926	DE
chr15	102127060	102127460	Peak1868	-0.938428	0.0108028	DE
chr18	65656733	65657133	Peak1869	-1.23874	0.000118307	DE
chr11	100643942	100644342	Peak1870	-0.743848	0.00789108	DE
chr11	54337432	54337832	Peak1871	-1.16743	0.00109277	DE
chr14	79504814	79505214	Peak1872	0.497554	0.171129	No_Change_ED
chr6	12818399	12818799	Peak1873	-0.111076	0.790141	No_Change_ED
chr16	17276770	17277170	Peak1874	-0.782902	0.0511356	No_Change_ED
chr4	115570611	115571011	Peak1875	-1.32263	0.00199558	DE
chr8	11331635	11332035	Peak1876	0.2899	0.509629	No_Change_ED
chr9	53743490	53743890	Peak1877	-0.939907	0.00593597	DE
chr8	49194756	49195156	Peak1878	-0.906998	0.00176566	DE
chr7	139797573	139797973	Peak1879	0.433819	0.26561	No_Change_ED
chr11	5378339	5378739	Peak1880	-1.11682	0.00136587	DE
chr14	64782074	64782474	Peak1881	-1.34053	0.000245839	DE
chr8	116827891	116828291	Peak1882	0.99638	0.0088825	ED
chr7	120439078	120439478	Peak1883	-0.861257	0.00900004	DE
chr2	167380487	167380887	Peak1884	1.6387	3.44599e-05	ED
chr1	55294419	55294819	Peak1885	-1.61129	0.000239791	DE
chr11	95749308	95749708	Peak1886	1.31473	0.00149486	ED
chr14	33130815	33131215	Peak1887	-1.12167	0.00608345	DE
chr7	20505149	20505549	Peak1888	-1.44772	8.77855e-05	DE
chr17	28500270	28500670	Peak1889	-0.769966	0.00413525	DE
chr10	70593270	70593670	Peak1890	-0.892623	0.0229102	DE
chr6	120015107	120015507	Peak1891	-0.904086	0.000856502	DE
chr15	25562601	25563001	Peak1892	-0.862734	0.00362396	DE
chr8	12119298	12119698	Peak1893	-1.00206	0.00723312	DE
chr6	128278114	128278514	Peak1894	0.999458	0.00697797	ED
chr11	102876809	102877209	Peak1895	-1.14261	0.000907204	DE
chr4	132849222	132849622	Peak1896	-0.968194	0.00100533	DE
chr8	93479409	93479809	Peak1897	-0.749944	0.0258233	DE
chr1	123328174	123328574	Peak1898	-1.58893	0.000302058	DE
chr2	119102652	119103052	Peak1899	-1.27551	0.000235136	DE
chr6	112439365	112439765	Peak1900	-0.932176	0.00396282	DE
chr9	45431548	45431948	Peak1901	-1.35693	3.02478e-05	DE
chr6	9604969	9605369	Peak1902	-0.741623	0.0318174	DE
chr1	193769231	193769631	Peak1903	-0.689956	0.0120153	DE
chr13	18041939	18042339	Peak1904	-0.77415	0.0315036	DE
chr14	78635174	78635574	Peak1905	1.30282	0.00072812	ED
chr1	174411595	174411995	Peak1906	-1.35359	0.000761314	DE
chr3	25350237	25350637	Peak1907	-0.848972	0.0117031	DE
chr15	90879618	90880018	Peak1908	-0.99602	0.0129142	DE
chr4	8388658	8389058	Peak1909	-0.125974	0.790542	No_Change_ED
chr9	108007477	108007877	Peak1910	-1.12486	0.00031851	DE
chr8	35523219	35523619	Peak1911	-0.694322	0.0598998	No_Change_ED
chr16	44725410	44725810	Peak1912	-0.75053	0.0284999	DE
chr6	124914344	124914744	Peak1913	-1.01056	0.00183556	DE
chr15	6576700	6577100	Peak1914	0.635039	0.081808	No_Change_ED
chr2	105151835	105152235	Peak1915	-1.0552	0.00897885	DE
chr17	85561173	85561573	Peak1916	-0.942598	0.0102421	DE
chr1	85144165	85144565	Peak1917	-0.019755	0.969938	No_Change_ED
chr7	63147230	63147630	Peak1918	-1.00395	0.0028228	DE
chr7	13556452	13556852	Peak1919	-1.06986	0.0035411	DE
chr18	36228045	36228445	Peak1920	-1.16143	0.00230519	DE
chr4	53215588	53215988	Peak1921	0.0827336	0.863903	No_Change_ED
chr8	34295375	34295775	Peak1922	-0.301662	0.37845	No_Change_ED
chr12	3780462	3780862	Peak1923	-0.903821	0.000915452	DE
chr13	113542517	113542917	Peak1924	-1.17931	0.000414447	DE
chr12	111700150	111700550	Peak1925	0.658107	0.0684785	No_Change_ED
chr8	79622146	79622546	Peak1926	-0.682594	0.0942457	No_Change_ED
chr8	12105434	12105834	Peak1927	-0.939624	0.00116347	DE
chr5	33677432	33677832	Peak1928	-0.999339	0.00788332	DE
chr9	72898575	72898975	Peak1929	1.34652	0.000241558	ED
chr11	70459335	70459735	Peak1930	-0.856147	0.00574052	DE
chr17	46289605	46290005	Peak1931	-1.1009	0.00240521	DE
chr4	129488708	129489108	Peak1932	-0.938968	0.00297845	DE
chr8	74419013	74419413	Peak1933	0.235252	0.49911	No_Change_ED
chr3	144274726	144275126	Peak1934	-0.699645	0.00817495	DE
chr4	150778592	150778992	Peak1935	-1.00954	0.00722816	DE
chr10	43915425	43915825	Peak1936	-0.884625	0.0254967	DE
chr19	10464229	10464629	Peak1937	-1.21844	0.000148727	DE
chr5	27143983	27144383	Peak1938	-1.19679	0.00120613	DE
chr7	51717621	51718021	Peak1939	-1.02717	0.000646506	DE
chr14	8972370	8972770	Peak1940	-0.766799	0.016977	DE
chr19	4511151	4511551	Peak1941	-1.14152	0.000980335	DE
chr3	105254923	105255323	Peak1942	-0.858437	0.0235155	DE
chr8	122940575	122940975	Peak1943	-1.16681	0.00044961	DE
chr9	118315586	118315986	Peak1944	-1.15824	0.000491306	DE
chr4	43515614	43516014	Peak1945	1.28071	0.0014992	ED
chrX	112089564	112089964	Peak1946	-0.973383	0.0118785	DE
chr1	39418779	39419179	Peak1947	-1.12922	0.00134129	DE
chr3	102539461	102539861	Peak1948	-1.14774	0.00162832	DE
chr9	119487918	119488318	Peak1949	-1.33604	0.00194945	DE
chr17	56972424	56972824	Peak1950	-0.874458	0.00132126	DE
chr3	95121620	95122020	Peak1951	-0.827261	0.00655987	DE
chr10	44100719	44101119	Peak1952	-0.586544	0.073237	No_Change_ED
chr12	16598435	16598835	Peak1953	-1.24381	0.000634091	DE
chr16	96357620	96358020	Peak1954	-1.21905	0.00107818	DE
chr5	37682458	37682858	Peak1955	-0.681253	0.0995887	No_Change_ED
chr1	136883977	136884377	Peak1956	-0.831544	0.0181147	DE
chr2	102223756	102224156	Peak1957	0.723628	0.0700174	No_Change_ED
chr16	35478768	35479168	Peak1958	1.42399	0.000246029	ED
chr19	3321703	3322103	Peak1959	-0.662709	0.0171892	DE
chr8	83442672	83443072	Peak1960	-0.841894	0.0113958	DE
chr8	12050788	12051188	Peak1961	-0.818296	0.00121342	DE
chr2	126605872	126606272	Peak1962	-1.18243	0.00120708	DE
chr2	167487503	167487903	Peak1963	-1.35205	0.000132329	DE
chr13	29370250	29370650	Peak1964	-0.83015	0.00951879	DE
chr7	64764369	64764769	Peak1965	-1.34204	0.00131135	DE
chr12	77648711	77649111	Peak1966	-0.859679	0.00510299	DE
chr8	72412393	72412793	Peak1967	-0.940997	0.000434748	DE
chr15	84896564	84896964	Peak1968	0.68761	0.0631448	No_Change_ED
chr6	14445830	14446230	Peak1969	-0.778183	0.0262447	DE
chr6	94231705	94232105	Peak1970	-1.30071	0.000293216	DE
chr1	4386463	4386863	Peak1971	-1.47707	7.85667e-05	DE
chr5	53946494	53946894	Peak1972	-1.13498	0.000777521	DE
chr19	30186317	30186717	Peak1973	0.95953	0.00566883	ED
chr9	123388052	123388452	Peak1974	-1.04868	0.00537232	DE
chr8	124192605	124193005	Peak1975	-1.19754	2.06892e-05	DE
chr7	13334976	13335376	Peak1976	-0.910326	0.0278609	DE
chr3	94167727	94168127	Peak1977	-1.41753	0.000710949	DE
chr5	3877681	3878081	Peak1978	-0.188968	0.666557	No_Change_ED
chr6	97597209	97597609	Peak1979	-0.370291	0.333312	No_Change_ED
chr1	78607565	78607965	Peak1980	0.848237	0.0248296	ED
chr2	152015709	152016109	Peak1981	-0.753417	0.00628502	DE
chr13	34743526	34743926	Peak1982	-1.25253	0.000475014	DE
chr13	4400734	4401134	Peak1983	0.195621	0.6402	No_Change_ED
chr9	37062688	37063088	Peak1984	-1.52166	0.000273295	DE
chr8	97546388	97546788	Peak1985	0.848182	0.00615235	ED
chr4	148264926	148265326	Peak1986	-1.1155	0.0025634	DE
chr17	35377544	35377944	Peak1987	-0.978436	0.00211116	DE
chr16	36722020	36722420	Peak1988	-1.10039	0.00131687	DE
chr12	108755019	108755419	Peak1989	-0.890779	0.0335009	DE
chr4	135720426	135720826	Peak1990	0.403116	0.286426	No_Change_ED
chr19	46210455	46210855	Peak1991	-0.879426	0.0112274	DE
chr4	41449672	41450072	Peak1992	-1.42743	0.000827991	DE
chr6	91757191	91757591	Peak1993	-1.20719	0.00135317	DE
chr3	86998576	86998976	Peak1994	-0.74371	0.00681323	DE
chr10	38474829	38475229	Peak1995	-0.790262	0.0496229	DE
chr11	6659246	6659646	Peak1996	-0.80377	0.0465907	DE
chr9	120444903	120445303	Peak1997	0.597227	0.092379	No_Change_ED
chr11	95773767	95774167	Peak1998	0.720618	0.0336593	ED
chr8	71852913	71853313	Peak1999	-0.776525	0.0171262	DE
[truncated: 100,042 more rows]

## Sheet: S3C_EL_H3K4me1
chr	start	end	PeakID	ESCvsLEPSC_Fold	ESCvsLEPSC_FDR	status
chr3	22020229	22020629	Peak1	-1.61784	9.21748e-08	2_LE
chr6	97907215	97907615	Peak2	-1.90813	9.21748e-08	2_LE
chr2	174124815	174125215	Peak3	-1.99195	9.65747e-08	2_LE
chr17	71097970	71098370	Peak4	-1.5286	9.74859e-08	2_LE
chr7	141871682	141872082	Peak5	-1.45523	1.06117e-07	2_LE
chr8	11309536	11309936	Peak6	-1.51716	1.06117e-07	2_LE
chr8	59969270	59969670	Peak7	-1.59298	1.06292e-07	2_LE
chr8	73909570	73909970	Peak8	-1.6608	1.06292e-07	2_LE
chr5	111526146	111526546	Peak9	2.12175	1.0858e-07	1_EL
chr8	37612449	37612849	Peak10	-1.37292	1.0858e-07	2_LE
chr8	48291324	48291724	Peak11	-1.35931	1.0858e-07	2_LE
chr10	84507402	84507802	Peak12	-1.77429	1.09828e-07	2_LE
chr6	82652273	82652673	Peak13	-1.74697	1.11074e-07	2_LE
chr13	114396697	114397097	Peak14	-1.61722	1.12583e-07	2_LE
chr7	4982598	4982998	Peak15	-1.90792	1.18509e-07	2_LE
chr11	49266442	49266842	Peak16	-2.10643	1.26817e-07	2_LE
chr17	26004818	26005218	Peak17	-2.09743	1.26817e-07	2_LE
chr4	44994638	44995038	Peak18	-2.19241	1.29327e-07	2_LE
chr8	46021956	46022356	Peak19	-1.81266	1.33945e-07	2_LE
chr14	55714726	55715126	Peak20	-1.6705	1.35389e-07	2_LE
chr8	126284673	126285073	Peak21	-2.05984	8.40955e-13	2_LE
chr17	18656790	18657190	Peak22	-2.77147	2.97481e-12	2_LE
chr9	25658719	25659119	Peak23	-2.399	7.53466e-12	2_LE
chr8	12439569	12439969	Peak24	-2.5794	1.74244e-11	2_LE
chr8	74794747	74795147	Peak25	-1.77963	2.16503e-11	2_LE
chr8	71540878	71541278	Peak26	-1.72053	3.55456e-11	2_LE
chr1	154940853	154941253	Peak27	-1.95532	3.55456e-11	2_LE
chr4	146035068	146035468	Peak28	-2.12219	3.55456e-11	2_LE
chr8	87396382	87396782	Peak29	-1.924	4.81698e-11	2_LE
chr8	125080941	125081341	Peak30	-1.66718	6.01575e-11	2_LE
chr9	20447973	20448373	Peak31	-2.19919	7.73864e-11	2_LE
chr8	48101993	48102393	Peak32	-2.09138	1.76198e-10	2_LE
chr19	8570142	8570542	Peak33	-2.30708	1.76198e-10	2_LE
chr12	87844268	87844668	Peak34	-1.80996	2.35965e-10	2_LE
chr14	69220720	69221120	Peak35	-2.51719	2.53262e-10	2_LE
chr5	100477018	100477418	Peak36	-1.92461	3.20206e-10	2_LE
chr9	6833725	6834125	Peak37	-2.19257	4.00345e-10	2_LE
chr8	108002970	108003370	Peak38	2.20731	6.50176e-10	1_EL
chr8	24273215	24273615	Peak39	-1.65463	9.95261e-10	2_LE
chr8	67559556	67559956	Peak40	-2.17842	1.00558e-09	2_LE
chr8	24520677	24521077	Peak41	-1.90829	1.19201e-09	2_LE
chr8	128194216	128194616	Peak42	-1.83676	1.19471e-09	2_LE
chr8	73154106	73154506	Peak43	-1.70063	1.19471e-09	2_LE
chr10	70306041	70306441	Peak44	-1.82674	1.26205e-09	2_LE
chr8	48151947	48152347	Peak45	-2.31439	1.44795e-09	2_LE
chr12	105617884	105618284	Peak46	-2.85834	1.90193e-09	2_LE
chr1	134035210	134035610	Peak47	-2.30387	1.90193e-09	2_LE
chr15	4973030	4973430	Peak48	-1.85096	1.90193e-09	2_LE
chr11	54768711	54769111	Peak49	-2.23286	1.90193e-09	2_LE
chr16	78303999	78304399	Peak50	2.6439	1.90193e-09	1_EL
chr3	89124912	89125312	Peak51	-1.90347	2.88189e-09	2_LE
chr12	105622337	105622737	Peak52	-2.54267	3.5266e-09	2_LE
chr5	111555254	111555654	Peak53	2.16096	3.81949e-09	1_EL
chr13	4155091	4155491	Peak54	-1.92404	3.92114e-09	2_LE
chr8	35041598	35041998	Peak55	-1.70837	3.9415e-09	2_LE
chr9	30728991	30729391	Peak56	-2.14739	3.96113e-09	2_LE
chr5	26396962	26397362	Peak57	-1.93327	3.96113e-09	2_LE
chr13	11365139	11365539	Peak58	-2.58866	4.19446e-09	2_LE
chr7	152126716	152127116	Peak59	-2.14632	4.34572e-09	2_LE
chr8	109729908	109730308	Peak60	-1.7555	4.34572e-09	2_LE
chr8	74126373	74126773	Peak61	-1.77198	5.53353e-09	2_LE
chr16	35587193	35587593	Peak62	-1.76349	6.94115e-09	2_LE
chr8	120022380	120022780	Peak63	-1.97073	8.31289e-09	2_LE
chr8	41947952	41948352	Peak64	-1.69254	9.0847e-09	2_LE
chr17	18666411	18666811	Peak65	-2.41821	9.0847e-09	2_LE
chr3	7668264	7668664	Peak66	-2.48646	9.69668e-09	2_LE
chr7	30065590	30065990	Peak67	-2.32399	9.91779e-09	2_LE
chr13	55292072	55292472	Peak68	-2.57472	1.00012e-08	2_LE
chr9	6823101	6823501	Peak69	-2.18653	1.02242e-08	2_LE
chr14	41262247	41262647	Peak70	-2.10453	1.07853e-08	2_LE
chr19	3685372	3685772	Peak71	-2.06122	1.14803e-08	2_LE
chr17	71179838	71180238	Peak72	-1.60484	1.14803e-08	2_LE
chr8	124471875	124472275	Peak73	-2.11324	1.2256e-08	2_LE
chr9	46308739	46309139	Peak74	2.41565	1.33659e-08	1_EL
chr6	140145260	140145660	Peak75	-1.98093	1.38038e-08	2_LE
chr3	89030276	89030676	Peak76	-1.72576	1.38038e-08	2_LE
chr6	125382907	125383307	Peak77	-1.71402	1.38416e-08	2_LE
chr11	61397815	61398215	Peak78	-1.71009	1.38416e-08	2_LE
chr8	87212705	87213105	Peak79	-1.56894	1.38416e-08	2_LE
chr3	35996603	35997003	Peak80	-1.66842	1.51791e-08	2_LE
chr10	126726679	126727079	Peak81	-1.75289	1.64319e-08	2_LE
chr18	84009145	84009545	Peak82	-1.96673	1.64319e-08	2_LE
chr12	18244324	18244724	Peak83	-1.98554	1.86312e-08	2_LE
chr13	97977885	97978285	Peak84	-1.89463	1.8957e-08	2_LE
chr11	69393163	69393563	Peak85	-1.85196	1.926e-08	2_LE
chr8	95484418	95484818	Peak86	-1.94718	2.06264e-08	2_LE
chr8	123606887	123607287	Peak87	-1.71129	2.16978e-08	2_LE
chr5	115683846	115684246	Peak88	2.03901	2.16978e-08	1_EL
chr9	108657097	108657497	Peak89	2.57468	2.30785e-08	1_EL
chr8	120225277	120225677	Peak90	2.21218	2.31542e-08	1_EL
chr15	79678406	79678806	Peak91	-1.72649	2.39654e-08	2_LE
chr8	77737361	77737761	Peak92	-1.65237	2.42232e-08	2_LE
chr10	80631338	80631738	Peak93	-1.98147	2.86676e-08	2_LE
chr2	93747835	93748235	Peak94	2.09382	2.86676e-08	1_EL
chr16	9266559	9266959	Peak95	-1.5882	2.94171e-08	2_LE
chr19	6514921	6515321	Peak96	-2.01965	2.94171e-08	2_LE
chr8	123055911	123056311	Peak97	-1.21095	2.99347e-08	2_LE
chr8	113843924	113844324	Peak98	-2.55174	3.30906e-08	2_LE
chr10	80411518	80411918	Peak99	-1.51187	3.40564e-08	2_LE
chr16	20714530	20714930	Peak100	-1.89336	3.59808e-08	2_LE
chr1	89406238	89406638	Peak101	-1.9265	4.12532e-08	2_LE
chr15	83196971	83197371	Peak102	-2.27858	4.12532e-08	2_LE
chr6	127471051	127471451	Peak103	-1.90334	4.32805e-08	2_LE
chr4	125405638	125406038	Peak104	-2.00169	4.50738e-08	2_LE
chr8	81713614	81714014	Peak105	-1.64783	4.72478e-08	2_LE
chr9	114691353	114691753	Peak106	-1.98359	4.75371e-08	2_LE
chr13	38437502	38437902	Peak107	-1.98172	4.96734e-08	2_LE
chr12	106139394	106139794	Peak108	-1.64472	5.04141e-08	2_LE
chr19	45121465	45121865	Peak109	-1.7537	5.08676e-08	2_LE
chr12	71876399	71876799	Peak110	-1.68386	5.3583e-08	2_LE
chr8	86608049	86608449	Peak111	-1.38699	5.3865e-08	2_LE
chr5	65204393	65204793	Peak112	-2.06141	5.3865e-08	2_LE
chr11	69749596	69749996	Peak113	-1.92704	5.57351e-08	2_LE
chr1	51681085	51681485	Peak114	-2.52	5.58347e-08	2_LE
chr6	140111131	140111531	Peak115	-1.98365	6.07621e-08	2_LE
chr6	148920354	148920754	Peak116	-1.95698	6.07621e-08	2_LE
chr6	124668746	124669146	Peak117	-1.82139	6.29252e-08	2_LE
chr15	96532439	96532839	Peak118	-1.55153	6.43767e-08	2_LE
chr16	29719578	29719978	Peak119	-1.75579	6.97692e-08	2_LE
chr5	123489025	123489425	Peak120	-1.94569	6.97692e-08	2_LE
chr8	89561523	89561923	Peak121	-1.81772	7.05691e-08	2_LE
chr8	79816210	79816610	Peak122	-1.96624	7.1075e-08	2_LE
chr5	93473226	93473626	Peak123	-1.89534	7.1075e-08	2_LE
chr5	143723982	143724382	Peak124	-2.14443	7.64511e-08	2_LE
chr19	55804210	55804610	Peak125	-2.08369	7.64511e-08	2_LE
chr4	133311772	133312172	Peak126	-1.61677	7.64511e-08	2_LE
chr4	138528326	138528726	Peak127	-1.96001	7.90978e-08	2_LE
chr3	89118696	89119096	Peak128	-1.46314	7.90978e-08	2_LE
chr6	29948580	29948980	Peak129	-1.97876	7.90978e-08	2_LE
chr6	37887111	37887511	Peak130	-1.64339	7.95995e-08	2_LE
chr17	35576257	35576657	Peak131	-1.3573	7.95995e-08	2_LE
chr9	97013322	97013722	Peak132	-1.94861	8.38978e-08	2_LE
chr9	110853830	110854230	Peak133	-1.8126	9.03633e-08	2_LE
chr1	132148391	132148791	Peak134	-2.11102	9.03633e-08	2_LE
chr4	148287778	148288178	Peak135	-1.42166	9.05607e-08	2_LE
chr8	12502499	12502899	Peak136	-1.4509	9.05607e-08	2_LE
chr17	45870680	45871080	Peak137	-2.01534	9.21748e-08	2_LE
chr17	28144742	28145142	Peak138	-1.83224	9.21748e-08	2_LE
chr9	9393671	9394071	Peak139	-1.91553	9.21748e-08	2_LE
chr8	35014098	35014498	Peak140	-1.43086	9.21748e-08	2_LE
chr8	48161262	48161662	Peak141	-2.09303	1.42179e-07	2_LE
chr12	81362127	81362527	Peak142	-1.8923	1.42831e-07	2_LE
chr18	69953976	69954376	Peak143	-1.98957	1.4497e-07	2_LE
chr13	41039441	41039841	Peak144	-1.53503	1.47386e-07	2_LE
chr15	102767147	102767547	Peak145	-2.11584	1.47386e-07	2_LE
chr8	87025361	87025761	Peak146	-1.79646	1.48769e-07	2_LE
chr8	124984387	124984787	Peak147	-1.58466	1.48769e-07	2_LE
chr5	123541023	123541423	Peak148	1.95046	1.50784e-07	1_EL
chr8	37166136	37166536	Peak149	-1.57808	1.55257e-07	2_LE
chr10	79684978	79685378	Peak150	1.82172	1.57001e-07	1_EL
chr2	165969352	165969752	Peak151	-1.72496	1.61622e-07	2_LE
chr6	128233429	128233829	Peak152	1.96631	1.61843e-07	1_EL
chr3	68673913	68674313	Peak153	-2.282	1.61843e-07	2_LE
chr15	100993877	100994277	Peak154	-1.57275	1.6271e-07	2_LE
chr8	113494954	113495354	Peak155	-1.73283	1.64344e-07	2_LE
chr5	137756097	137756497	Peak156	-1.51524	1.65725e-07	2_LE
chr17	56427009	56427409	Peak157	-1.51811	1.74046e-07	2_LE
chr15	102845146	102845546	Peak158	-1.99146	1.80257e-07	2_LE
chr16	30008468	30008868	Peak159	-1.72978	1.80367e-07	2_LE
chr2	29701364	29701764	Peak160	-1.68589	1.81194e-07	2_LE
chr1	134095057	134095457	Peak161	-1.54823	1.81194e-07	2_LE
chr9	107532397	107532797	Peak162	-1.38334	1.82041e-07	2_LE
chr17	14236892	14237292	Peak163	-1.96337	1.85425e-07	2_LE
chr2	153444428	153444828	Peak164	2.2694	1.86298e-07	1_EL
chr8	116833320	116833720	Peak165	2.05141	1.88059e-07	1_EL
chr4	23549824	23550224	Peak166	-1.65354	1.91526e-07	2_LE
chr17	30759195	30759595	Peak167	2.43171	1.98517e-07	1_EL
chr7	120405399	120405799	Peak168	-1.60144	2.0348e-07	2_LE
chr7	20656310	20656710	Peak169	-1.6009	2.06206e-07	2_LE
chr7	13591624	13592024	Peak170	-1.8132	2.12851e-07	2_LE
chr9	26965137	26965537	Peak171	2.37907	2.14028e-07	1_EL
chr7	152024867	152025267	Peak172	-2.05871	2.14028e-07	2_LE
chr8	73219906	73220306	Peak173	-1.20636	2.22539e-07	2_LE
chr17	6465507	6465907	Peak174	1.33156	2.27261e-07	1_EL
chr19	9498141	9498541	Peak175	-2.35813	2.33383e-07	2_LE
chr4	148981432	148981832	Peak176	-1.57723	2.33383e-07	2_LE
chr8	30329431	30329831	Peak177	-2.01015	2.33383e-07	2_LE
chr11	20066270	20066670	Peak178	-1.59651	2.33383e-07	2_LE
chr11	79948033	79948433	Peak179	2.05594	2.4086e-07	1_EL
chr6	85866194	85866594	Peak180	-2.26719	2.40984e-07	2_LE
chr4	140795693	140796093	Peak181	-1.65506	2.42233e-07	2_LE
chr9	18583909	18584309	Peak182	-2.16318	2.42233e-07	2_LE
chr8	128143063	128143463	Peak183	-1.41258	2.48493e-07	2_LE
chr1	120945021	120945421	Peak184	-1.77927	2.50572e-07	2_LE
chr10	75342528	75342928	Peak185	-1.7536	2.50572e-07	2_LE
chr15	66800700	66801100	Peak186	-2.00992	2.50572e-07	2_LE
chr4	151505761	151506161	Peak187	-1.83807	2.50572e-07	2_LE
chr11	27935250	27935650	Peak188	-1.98961	2.51526e-07	2_LE
chr17	66831618	66832018	Peak189	-2.17241	2.51776e-07	2_LE
chr1	84324143	84324543	Peak190	2.34905	2.51776e-07	1_EL
chr5	28156942	28157342	Peak191	2.33516	2.51776e-07	1_EL
chr9	56922523	56922923	Peak192	-1.57228	2.58025e-07	2_LE
chr8	80958765	80959165	Peak193	-1.59893	2.58439e-07	2_LE
chr17	84064357	84064757	Peak194	-1.58566	2.59518e-07	2_LE
chr11	5798275	5798675	Peak195	-1.60919	2.62366e-07	2_LE
chr4	125937967	125938367	Peak196	-1.7083	2.7071e-07	2_LE
chr9	106357172	106357572	Peak197	-1.73021	2.7071e-07	2_LE
chr3	17686478	17686878	Peak198	-1.8224	2.73585e-07	2_LE
chr19	7338996	7339396	Peak199	-1.39432	2.76379e-07	2_LE
chr4	135035299	135035699	Peak200	1.52063	2.76623e-07	1_EL
chr8	107064871	107065271	Peak201	-2.06962	2.76749e-07	2_LE
chr7	146549442	146549842	Peak202	-1.38601	2.85908e-07	2_LE
chr2	154503555	154503955	Peak203	-1.87096	2.90022e-07	2_LE
chr17	31773026	31773426	Peak204	-1.731	2.96683e-07	2_LE
chr8	94533169	94533569	Peak205	-1.36211	3.19205e-07	2_LE
chr19	21754998	21755398	Peak206	2.3072	3.34863e-07	1_EL
chr11	117642627	117643027	Peak207	-1.49844	3.50474e-07	2_LE
chr9	58304949	58305349	Peak208	-1.55417	3.56267e-07	2_LE
chr13	31650645	31651045	Peak209	-2.05381	3.56267e-07	2_LE
chr9	102910371	102910771	Peak210	-2.1224	3.57253e-07	2_LE
chr8	123640396	123640796	Peak211	-1.83653	3.57443e-07	2_LE
chr8	82556019	82556419	Peak212	-1.56268	3.57443e-07	2_LE
chr18	44796768	44797168	Peak213	2.03885	3.57443e-07	1_EL
chr11	31296166	31296566	Peak214	-2.08413	3.57443e-07	2_LE
chr14	19300665	19301065	Peak215	-1.88797	3.57443e-07	2_LE
chr3	89137931	89138331	Peak216	2.12915	3.61358e-07	1_EL
chr4	115849188	115849588	Peak217	-1.75759	3.61787e-07	2_LE
chr7	3955951	3956351	Peak218	-1.69276	3.75444e-07	2_LE
chr12	71884637	71885037	Peak219	-2.0058	3.90338e-07	2_LE
chr15	102881207	102881607	Peak220	2.24428	4.08464e-07	1_EL
chr8	90462314	90462714	Peak221	-1.57038	4.10529e-07	2_LE
chr6	29022131	29022531	Peak222	-2.18487	4.16312e-07	2_LE
chr19	9997920	9998320	Peak223	1.69081	4.21464e-07	1_EL
chr2	118198938	118199338	Peak224	-1.77756	4.23506e-07	2_LE
chr3	96279882	96280282	Peak225	-1.91784	4.30574e-07	2_LE
chr8	58745538	58745938	Peak226	-1.82772	4.37344e-07	2_LE
chr15	102292093	102292493	Peak227	-1.59498	4.39064e-07	2_LE
chr17	33766507	33766907	Peak228	-1.55025	4.39064e-07	2_LE
chr19	53167410	53167810	Peak229	-1.46969	4.39064e-07	2_LE
chr2	156026032	156026432	Peak230	-1.55298	4.53169e-07	2_LE
chr2	74557986	74558386	Peak231	2.09987	4.57941e-07	1_EL
chr15	96915511	96915911	Peak232	-2.03847	4.65265e-07	2_LE
chr1	90968646	90969046	Peak233	-1.65163	4.85659e-07	2_LE
chr4	136390580	136390980	Peak234	-1.69894	4.87514e-07	2_LE
chr4	107356186	107356586	Peak235	-1.96782	4.91533e-07	2_LE
chr17	56901894	56902294	Peak236	-1.50865	4.91533e-07	2_LE
chr6	7639584	7639984	Peak237	-1.81466	5.08724e-07	2_LE
chr5	114626200	114626600	Peak238	-1.97047	5.13366e-07	2_LE
chr8	93394127	93394527	Peak239	-1.32656	5.24518e-07	2_LE
chr17	88558464	88558864	Peak240	-1.60534	5.25408e-07	2_LE
chr2	102006422	102006822	Peak241	-1.57618	5.37547e-07	2_LE
chr3	102520172	102520572	Peak242	-2.14557	5.39556e-07	2_LE
chr7	105308704	105309104	Peak243	1.95165	5.44672e-07	1_EL
chr8	72427445	72427845	Peak244	-1.48651	5.44672e-07	2_LE
chr8	87174681	87175081	Peak245	-1.33914	5.44965e-07	2_LE
chr16	8770952	8771352	Peak246	-1.86582	5.51049e-07	2_LE
chr8	109674200	109674600	Peak247	-1.89067	5.51049e-07	2_LE
chr19	10352221	10352621	Peak248	-1.55489	5.55094e-07	2_LE
chr15	55097372	55097772	Peak249	-1.34683	5.55094e-07	2_LE
chr4	137155300	137155700	Peak250	-1.46932	5.55094e-07	2_LE
chr8	73437687	73438087	Peak251	-1.32119	5.55094e-07	2_LE
chr2	146910005	146910405	Peak252	-1.974	5.87116e-07	2_LE
chr8	4676651	4677051	Peak253	-1.45057	5.8824e-07	2_LE
chr5	138038219	138038619	Peak254	-2.20478	5.92394e-07	2_LE
chr7	4829104	4829504	Peak255	-2.00468	5.93191e-07	2_LE
chr12	77468369	77468769	Peak256	-1.84558	5.97694e-07	2_LE
chr6	92892533	92892933	Peak257	-1.94172	5.97694e-07	2_LE
chr8	48278523	48278923	Peak258	-1.48353	5.97694e-07	2_LE
chr11	106585007	106585407	Peak259	-1.71802	5.97694e-07	2_LE
chr5	64403585	64403985	Peak260	-1.7914	6.11427e-07	2_LE
chr10	79197892	79198292	Peak261	-1.93995	6.26095e-07	2_LE
chr14	76549952	76550352	Peak262	-1.53615	6.41667e-07	2_LE
chr14	10965686	10966086	Peak263	-2.34699	6.46898e-07	2_LE
chr12	88662150	88662550	Peak264	2.20353	6.46898e-07	1_EL
chr11	57916161	57916561	Peak265	-1.65996	6.47592e-07	2_LE
chr1	104159169	104159569	Peak266	-1.79447	6.57443e-07	2_LE
chr14	122505156	122505556	Peak267	-1.50679	6.57443e-07	2_LE
chr8	125641428	125641828	Peak268	-1.40339	6.57443e-07	2_LE
chr7	29418819	29419219	Peak269	2.28425	6.57443e-07	1_EL
chr8	67256662	67257062	Peak270	-1.555	6.57858e-07	2_LE
chr8	121869174	121869574	Peak271	-1.51871	6.60258e-07	2_LE
chr7	119833638	119834038	Peak272	-1.24821	6.61436e-07	2_LE
chr17	45610966	45611366	Peak273	-1.45029	6.738e-07	2_LE
chr8	108693453	108693853	Peak274	-1.79763	6.7404e-07	2_LE
chr11	68150217	68150617	Peak275	2.16538	6.87551e-07	1_EL
chr8	34752518	34752918	Peak276	-2.03085	7.29596e-07	2_LE
chr14	41770240	41770640	Peak277	-1.40813	7.29596e-07	2_LE
chr6	29120051	29120451	Peak278	-1.95686	7.29942e-07	2_LE
chr8	74406351	74406751	Peak279	-1.6571	7.48687e-07	2_LE
chr8	36888922	36889322	Peak280	-1.47121	7.49363e-07	2_LE
chr9	78290408	78290808	Peak281	-1.76852	7.59459e-07	2_LE
chr5	74461177	74461577	Peak282	-1.59277	7.68165e-07	2_LE
chr4	150430970	150431370	Peak283	-1.79995	7.71565e-07	2_LE
chr18	61154866	61155266	Peak284	1.96664	7.95588e-07	1_EL
chr3	11554012	11554412	Peak285	-2.28364	7.95588e-07	2_LE
chr8	124899654	124900054	Peak286	-1.45241	8.06159e-07	2_LE
chr18	39081871	39082271	Peak287	-1.5183	8.11661e-07	2_LE
chr9	68650106	68650506	Peak288	-1.96502	8.14159e-07	2_LE
chr3	59345754	59346154	Peak289	-1.86831	8.23199e-07	2_LE
chr15	103046160	103046560	Peak290	-1.52929	8.38362e-07	2_LE
chr7	11354014	11354414	Peak291	-2.05937	8.4496e-07	2_LE
chr11	3996060	3996460	Peak292	-1.95886	8.55377e-07	2_LE
chr8	52001330	52001730	Peak293	-1.97575	8.55377e-07	2_LE
chr8	48198470	48198870	Peak294	-1.91399	8.63474e-07	2_LE
chr11	102170938	102171338	Peak295	-1.58307	8.85367e-07	2_LE
chr18	80559535	80559935	Peak296	-1.91472	8.99881e-07	2_LE
chr13	94458439	94458839	Peak297	2.37146	9.01722e-07	1_EL
chr8	90397838	90398238	Peak298	-1.5475	9.02513e-07	2_LE
chr6	127463652	127464052	Peak299	-1.96795	9.02513e-07	2_LE
chr8	108660717	108661117	Peak300	-2.03924	9.12293e-07	2_LE
chr9	42964552	42964952	Peak301	2.31599	9.29896e-07	1_EL
chr13	53378332	53378732	Peak302	2.31983	9.45194e-07	1_EL
chr3	107261718	107262118	Peak303	-1.83346	9.45194e-07	2_LE
chr12	112512759	112513159	Peak304	-1.43868	9.46953e-07	2_LE
chr13	66816748	66817148	Peak305	-1.20352	9.53876e-07	2_LE
chr19	46433040	46433440	Peak306	-1.62507	9.57705e-07	2_LE
chr2	23763362	23763762	Peak307	-1.59004	9.65298e-07	2_LE
chr8	81733445	81733845	Peak308	-1.44994	9.83284e-07	2_LE
chr2	30809217	30809617	Peak309	-1.62782	9.89149e-07	2_LE
chr8	80591825	80592225	Peak310	-1.53242	9.89149e-07	2_LE
chr5	111565555	111565955	Peak311	2.33654	9.89149e-07	1_EL
chr8	92871526	92871926	Peak312	-1.87057	9.97709e-07	2_LE
chr1	155386046	155386446	Peak313	2.23817	1.0443e-06	1_EL
chr8	81579347	81579747	Peak314	-1.46914	1.04738e-06	2_LE
chr8	124955861	124956261	Peak315	-1.39981	1.06355e-06	2_LE
chr8	86129664	86130064	Peak316	1.48068	1.07167e-06	1_EL
chr16	20702131	20702531	Peak317	-1.45979	1.08146e-06	2_LE
chr18	19612642	19613042	Peak318	-2.24434	1.08146e-06	2_LE
chr4	4482392	4482792	Peak319	-2.10067	1.08146e-06	2_LE
chr16	10784363	10784763	Peak320	-1.94833	1.08428e-06	2_LE
chr9	54794324	54794724	Peak321	-2.03627	1.08428e-06	2_LE
chr1	58086971	58087371	Peak322	-1.73207	1.08428e-06	2_LE
chr3	67318892	67319292	Peak323	-1.75581	1.09194e-06	2_LE
chr8	87180781	87181181	Peak324	-1.30883	1.11102e-06	2_LE
chr9	106272038	106272438	Peak325	-1.70423	1.11102e-06	2_LE
chr8	82559376	82559776	Peak326	-2.05498	1.12557e-06	2_LE
chr6	53522734	53523134	Peak327	-2.08435	1.14262e-06	2_LE
chr9	58160275	58160675	Peak328	-1.62848	1.15193e-06	2_LE
chr13	75977911	75978311	Peak329	-1.85459	1.16184e-06	2_LE
chr17	57172092	57172492	Peak330	-1.69226	1.17548e-06	2_LE
chr8	47061108	47061508	Peak331	-1.78801	1.18822e-06	2_LE
chr5	152035797	152036197	Peak332	-1.95367	1.18822e-06	2_LE
chr10	64199573	64199973	Peak333	1.94735	1.18873e-06	1_EL
chr2	33732286	33732686	Peak334	-1.68656	1.18873e-06	2_LE
chr18	5819251	5819651	Peak335	-1.4629	1.19006e-06	2_LE
chr12	4775284	4775684	Peak336	-1.67336	1.21584e-06	2_LE
chr5	29804943	29805343	Peak337	-1.94942	1.21584e-06	2_LE
chr9	64115591	64115991	Peak338	-1.70822	1.22124e-06	2_LE
chr9	61795576	61795976	Peak339	-1.90527	1.22761e-06	2_LE
chr13	119517031	119517431	Peak340	2.29499	1.23515e-06	1_EL
chr8	72405473	72405873	Peak341	-1.1577	1.23747e-06	2_LE
chr2	29106852	29107252	Peak342	-1.49833	1.24669e-06	2_LE
chr3	83672334	83672734	Peak343	-1.65973	1.2812e-06	2_LE
chr18	9214819	9215219	Peak344	-1.63383	1.2822e-06	2_LE
chr9	42950604	42951004	Peak345	2.25998	1.2822e-06	1_EL
chr3	104764498	104764898	Peak346	-2.08142	1.32045e-06	2_LE
chr8	14906531	14906931	Peak347	-1.19537	1.32543e-06	2_LE
chr8	107792893	107793293	Peak348	-1.26423	1.37152e-06	2_LE
chr12	85368858	85369258	Peak349	-1.93992	1.37247e-06	2_LE
chr8	37115347	37115747	Peak350	-1.96349	1.3974e-06	2_LE
chr7	35506958	35507358	Peak351	-1.386	1.41282e-06	2_LE
chr6	48546769	48547169	Peak352	-1.64724	1.42655e-06	2_LE
chr12	81859327	81859727	Peak353	-1.9116	1.43779e-06	2_LE
chr6	116457325	116457725	Peak354	-1.93885	1.43779e-06	2_LE
chr11	119799688	119800088	Peak355	-1.44533	1.45148e-06	2_LE
chr8	47701368	47701768	Peak356	-1.42307	1.45148e-06	2_LE
chr1	138070748	138071148	Peak357	-1.54952	1.4585e-06	2_LE
chr16	13779954	13780354	Peak358	-1.72467	1.46656e-06	2_LE
chr5	130216356	130216756	Peak359	-1.89733	1.47206e-06	2_LE
chr9	87624255	87624655	Peak360	-2.02252	1.48123e-06	2_LE
chr5	145208549	145208949	Peak361	2.01504	1.52544e-06	1_EL
chr3	128902578	128902978	Peak362	-1.95864	1.52544e-06	2_LE
chr16	18777017	18777417	Peak363	-1.89494	1.53429e-06	2_LE
chr15	100370610	100371010	Peak364	-1.41449	1.53532e-06	2_LE
chr8	90307977	90308377	Peak365	-1.37087	1.53906e-06	2_LE
chr16	29813566	29813966	Peak366	-1.71682	1.5428e-06	2_LE
chr9	42988293	42988693	Peak367	2.25659	1.5435e-06	1_EL
chr4	57785106	57785506	Peak368	1.66365	1.547e-06	1_EL
chr6	30410407	30410807	Peak369	-1.50506	1.57019e-06	2_LE
chr19	38561508	38561908	Peak370	-1.62147	1.58214e-06	2_LE
chr8	125046464	125046864	Peak371	-1.27039	1.60104e-06	2_LE
chr8	48115356	48115756	Peak372	-2.18704	1.61222e-06	2_LE
chr15	79722101	79722501	Peak373	-2.06362	1.61669e-06	2_LE
chr16	12777199	12777599	Peak374	-2.00146	1.62236e-06	2_LE
chr13	23502828	23503228	Peak375	-1.07082	1.62236e-06	2_LE
chr9	72488684	72489084	Peak376	-1.30697	1.62236e-06	2_LE
chr9	42978840	42979240	Peak377	2.09707	1.65674e-06	1_EL
chr13	4656867	4657267	Peak378	-2.0958	1.65866e-06	2_LE
chr8	129283225	129283625	Peak379	-1.43229	1.65866e-06	2_LE
chr1	12981669	12982069	Peak380	-1.54518	1.68578e-06	2_LE
chr4	153205606	153206006	Peak381	-1.41202	1.71216e-06	2_LE
chr17	35692372	35692772	Peak382	-1.54723	1.74701e-06	2_LE
chr3	65197094	65197494	Peak383	-1.757	1.76593e-06	2_LE
chr6	60154574	60154974	Peak384	-2.24236	1.76593e-06	2_LE
chr4	137991192	137991592	Peak385	-1.60621	1.76593e-06	2_LE
chr15	61920051	61920451	Peak386	1.73603	1.7729e-06	1_EL
chr8	119516196	119516596	Peak387	-1.53989	1.77445e-06	2_LE
chr1	175492591	175492991	Peak388	-2.23884	1.78253e-06	2_LE
chr9	43915562	43915962	Peak389	-1.40277	1.80567e-06	2_LE
chr11	94819590	94819990	Peak390	-1.60771	1.8102e-06	2_LE
chr7	14889476	14889876	Peak391	-2.01053	1.81703e-06	2_LE
chr18	78015093	78015493	Peak392	-1.75153	1.82593e-06	2_LE
chr6	100105888	100106288	Peak393	-1.76679	1.83376e-06	2_LE
chr6	114824535	114824935	Peak394	-1.81347	1.8439e-06	2_LE
chr13	99342817	99343217	Peak395	-1.88145	1.8439e-06	2_LE
chr4	149364543	149364943	Peak396	-1.2801	1.84489e-06	2_LE
chr10	69572747	69573147	Peak397	-1.53073	1.86363e-06	2_LE
chr8	88363460	88363860	Peak398	-1.4346	1.8829e-06	2_LE
chr10	58276299	58276699	Peak399	-1.87988	1.89479e-06	2_LE
chr8	36651664	36652064	Peak400	-1.45755	1.91143e-06	2_LE
chr16	20717072	20717472	Peak401	-1.84548	1.91143e-06	2_LE
chr2	17963067	17963467	Peak402	-1.547	1.91954e-06	2_LE
chr6	85075823	85076223	Peak403	-1.86801	1.9274e-06	2_LE
chr5	4499013	4499413	Peak404	-2.18077	1.93838e-06	2_LE
chr9	57350319	57350719	Peak405	-1.4689	1.93999e-06	2_LE
chr16	38447289	38447689	Peak406	-1.73046	1.94595e-06	2_LE
chr17	80999233	80999633	Peak407	1.78931	1.95302e-06	1_EL
chr14	79060225	79060625	Peak408	-2.25875	1.96337e-06	2_LE
chr17	23738820	23739220	Peak409	-1.59861	1.96393e-06	2_LE
chr7	25272958	25273358	Peak410	2.21169	1.96523e-06	1_EL
chr14	77347090	77347490	Peak411	-2.10264	1.96785e-06	2_LE
chr14	54197091	54197491	Peak412	-0.943958	1.96785e-06	2_LE
chr8	123957191	123957591	Peak413	-1.71377	2.02741e-06	2_LE
chr4	150518559	150518959	Peak414	-1.88207	2.07292e-06	2_LE
chr3	51014173	51014573	Peak415	-1.69255	2.07292e-06	2_LE
chr2	4517331	4517731	Peak416	-1.30908	2.08072e-06	2_LE
chr18	65981522	65981922	Peak417	1.97283	2.08086e-06	1_EL
chr14	118950995	118951395	Peak418	-1.72462	2.11179e-06	2_LE
chr4	62322178	62322578	Peak419	-1.36486	2.11179e-06	2_LE
chr8	128434068	128434468	Peak420	-1.43418	2.14684e-06	2_LE
chr13	4211113	4211513	Peak421	-1.63563	2.16847e-06	2_LE
chr11	95404058	95404458	Peak422	1.53288	2.17629e-06	1_EL
chr8	87549692	87550092	Peak423	-1.40972	2.17958e-06	2_LE
chr5	105284454	105284854	Peak424	-1.80469	2.21613e-06	2_LE
chr8	28300247	28300647	Peak425	1.85874	2.234e-06	1_EL
chr11	76029841	76030241	Peak426	-1.63137	2.27462e-06	2_LE
chr11	120411298	120411698	Peak427	-1.42893	2.27934e-06	2_LE
chr11	53576700	53577100	Peak428	-1.3909	2.32325e-06	2_LE
chr17	35562186	35562586	Peak429	-1.4395	2.40477e-06	2_LE
chr11	45794065	45794465	Peak430	-1.81747	2.42119e-06	2_LE
chr10	6979095	6979495	Peak431	-1.90558	2.43583e-06	2_LE
chr11	69154317	69154717	Peak432	-1.47444	2.46346e-06	2_LE
chr6	136610160	136610560	Peak433	-1.96626	2.47269e-06	2_LE
chr3	75760196	75760596	Peak434	-1.96936	2.4903e-06	2_LE
chr9	105298105	105298505	Peak435	-2.11178	2.52641e-06	2_LE
chr8	26417843	26418243	Peak436	-1.45858	2.5397e-06	2_LE
chr3	15055029	15055429	Peak437	-1.49037	2.54573e-06	2_LE
chr8	33994600	33995000	Peak438	-1.71792	2.55616e-06	2_LE
chr4	106294902	106295302	Peak439	-1.63307	2.55616e-06	2_LE
chr9	46884967	46885367	Peak440	-1.32386	2.57498e-06	2_LE
chr6	148941368	148941768	Peak441	-1.50268	2.58664e-06	2_LE
chr11	112673443	112673843	Peak442	2.10752	2.67873e-06	1_EL
chr7	19345586	19345986	Peak443	-2.05573	2.71371e-06	2_LE
chr9	42269773	42270173	Peak444	-1.52059	2.71859e-06	2_LE
chr10	42741547	42741947	Peak445	-1.71693	2.71859e-06	2_LE
chr7	3475510	3475910	Peak446	-1.58231	2.71859e-06	2_LE
chr4	145683308	145683708	Peak447	-1.12605	2.72043e-06	2_LE
chr1	90911846	90912246	Peak448	-1.57968	2.72043e-06	2_LE
chr4	126412801	126413201	Peak449	-1.85153	2.731e-06	2_LE
chr5	134847941	134848341	Peak450	1.64495	2.75818e-06	1_EL
chr8	81031110	81031510	Peak451	-1.29313	2.83893e-06	2_LE
chr4	154057206	154057606	Peak452	-1.1853	2.83893e-06	2_LE
chr2	172082712	172083112	Peak453	-1.65981	2.87464e-06	2_LE
chr7	134379308	134379708	Peak454	-1.67401	2.88081e-06	2_LE
chr5	93370939	93371339	Peak455	-1.49588	2.8886e-06	2_LE
chr2	166518831	166519231	Peak456	1.7006	2.92963e-06	1_EL
chr11	116298600	116299000	Peak457	-1.34317	2.94794e-06	2_LE
chr5	110900139	110900539	Peak458	-1.30831	3.005e-06	2_LE
chr10	127532333	127532733	Peak459	-1.49092	3.05035e-06	2_LE
chr17	88012298	88012698	Peak460	-1.92685	3.12297e-06	2_LE
chr8	121546184	121546584	Peak461	-1.99587	3.15492e-06	2_LE
chr8	63449389	63449789	Peak462	1.97913	3.17807e-06	1_EL
chr4	130475006	130475406	Peak463	1.9685	3.17807e-06	1_EL
chr7	4115531	4115931	Peak464	-1.78276	3.17807e-06	2_LE
chr8	120322746	120323146	Peak465	-1.41435	3.21548e-06	2_LE
chr2	112125087	112125487	Peak466	-1.96549	3.21548e-06	2_LE
chr12	17564063	17564463	Peak467	-1.45591	3.24979e-06	2_LE
chr5	105165219	105165619	Peak468	-1.93931	3.24979e-06	2_LE
chr15	76829300	76829700	Peak469	-1.63994	3.24979e-06	2_LE
chr16	90830431	90830831	Peak470	-1.73861	3.27275e-06	2_LE
chr13	13005212	13005612	Peak471	-0.992303	3.27569e-06	2_LE
chr2	166079160	166079560	Peak472	-1.42359	3.28322e-06	2_LE
chr3	87270542	87270942	Peak473	-1.78818	3.28322e-06	2_LE
chr15	5994043	5994443	Peak474	-1.66823	3.28322e-06	2_LE
chr10	41130187	41130587	Peak475	-2.08791	3.28322e-06	2_LE
chr12	17465349	17465749	Peak476	-2.03683	3.28322e-06	2_LE
chr14	63742698	63743098	Peak477	-1.71013	3.28322e-06	2_LE
chr5	60339102	60339502	Peak478	-1.70933	3.29718e-06	2_LE
chr8	63462747	63463147	Peak479	-1.58233	3.30753e-06	2_LE
chr1	136131377	136131777	Peak480	-1.67896	3.32416e-06	2_LE
chr16	9171265	9171665	Peak481	-1.60642	3.32416e-06	2_LE
chr4	135432039	135432439	Peak482	-1.43803	3.36216e-06	2_LE
chr4	129168215	129168615	Peak483	-1.30191	3.36629e-06	2_LE
chr8	116912434	116912834	Peak484	2.08509	3.36629e-06	1_EL
chr17	56462583	56462983	Peak485	1.97896	3.3786e-06	1_EL
chr12	88641337	88641737	Peak486	-1.78928	3.46243e-06	2_LE
chr19	32722787	32723187	Peak487	-1.86303	3.46243e-06	2_LE
chr4	136311296	136311696	Peak488	-1.57208	3.4897e-06	2_LE
chr3	87434734	87435134	Peak489	-1.5916	3.5047e-06	2_LE
chr2	102290805	102291205	Peak490	-1.74653	3.5047e-06	2_LE
chr17	50329275	50329675	Peak491	-2.11609	3.5047e-06	2_LE
chr9	118194816	118195216	Peak492	2.12739	3.5047e-06	1_EL
chr1	33871738	33872138	Peak493	-1.71106	3.5047e-06	2_LE
chr10	68790372	68790772	Peak494	-1.65268	3.52862e-06	2_LE
chr18	75371592	75371992	Peak495	2.05912	3.52862e-06	1_EL
chr10	24583639	24584039	Peak496	-1.7676	3.64712e-06	2_LE
chr1	172519156	172519556	Peak497	-1.79432	3.73393e-06	2_LE
chr11	95167586	95167986	Peak498	-1.44928	3.74569e-06	2_LE
chr17	35958872	35959272	Peak499	-2.20472	3.75086e-06	2_LE
chr11	19920587	19920987	Peak500	-1.51004	3.75929e-06	2_LE
chr1	75077057	75077457	Peak501	2.23587	3.77631e-06	1_EL
chr10	38569276	38569676	Peak502	-1.69025	3.78094e-06	2_LE
chr8	124107120	124107520	Peak503	1.34794	3.79109e-06	1_EL
chr2	74506470	74506870	Peak504	-1.9913	3.79109e-06	2_LE
chr14	70591524	70591924	Peak505	-1.82618	3.81788e-06	2_LE
chr13	13024229	13024629	Peak506	-1.633	3.82279e-06	2_LE
chr6	128208344	128208744	Peak507	2.18772	3.8954e-06	1_EL
chr2	124932837	124933237	Peak508	-1.97886	3.8954e-06	2_LE
chr5	37728996	37729396	Peak509	-1.4843	3.95758e-06	2_LE
chr2	130866957	130867357	Peak510	-2.10522	4.011e-06	2_LE
chr17	35048251	35048651	Peak511	-1.31426	4.011e-06	2_LE
chr3	95035091	95035491	Peak512	-1.28969	4.03293e-06	2_LE
chr9	78015312	78015712	Peak513	-1.50504	4.09397e-06	2_LE
chr11	113446793	113447193	Peak514	2.15136	4.15255e-06	1_EL
chr11	88589222	88589622	Peak515	-1.54045	4.20959e-06	2_LE
chr17	5491895	5492295	Peak516	-2.01739	4.20959e-06	2_LE
chr9	26972932	26973332	Peak517	1.76079	4.21037e-06	1_EL
chr8	90346283	90346683	Peak518	-1.29874	4.22852e-06	2_LE
chr3	96966176	96966576	Peak519	-1.42074	4.24033e-06	2_LE
chr16	21210389	21210789	Peak520	-1.29515	4.26379e-06	2_LE
chr8	128225570	128225970	Peak521	-1.02497	4.26379e-06	2_LE
chr4	145023715	145024115	Peak522	-0.893442	4.27126e-06	2_LE
chr8	13339344	13339744	Peak523	-1.68654	4.28523e-06	2_LE
chr19	39896873	39897273	Peak524	-1.74179	4.36986e-06	2_LE
chr4	108021949	108022349	Peak525	-1.5151	4.37477e-06	2_LE
chr4	40089217	40089617	Peak526	-1.64833	4.37477e-06	2_LE
chr11	69659302	69659702	Peak527	-1.68197	4.38753e-06	2_LE
chr13	56353125	56353525	Peak528	-1.58757	4.40902e-06	2_LE
chr10	66467332	66467732	Peak529	-1.41668	4.40902e-06	2_LE
chr9	48112197	48112597	Peak530	-1.26394	4.40902e-06	2_LE
chr16	45350651	45351051	Peak531	-1.60411	4.42959e-06	2_LE
chr1	92099879	92100279	Peak532	-1.31677	4.42959e-06	2_LE
chr19	7045086	7045486	Peak533	-1.09925	4.45395e-06	2_LE
chr12	103500036	103500436	Peak534	-1.77437	4.47415e-06	2_LE
chr18	38354149	38354549	Peak535	1.77214	4.49016e-06	1_EL
chr12	110271550	110271950	Peak536	-1.75124	4.6318e-06	2_LE
chr12	82023591	82023991	Peak537	-1.36833	4.65007e-06	2_LE
chr8	112603651	112604051	Peak538	-1.79396	4.65007e-06	2_LE
chr8	74502160	74502560	Peak539	-1.92622	4.65063e-06	2_LE
chr14	58470529	58470929	Peak540	1.85941	4.67935e-06	1_EL
chr5	147404023	147404423	Peak541	-2.14255	4.70086e-06	2_LE
chr15	84000866	84001266	Peak542	1.51572	4.74103e-06	1_EL
chr1	135331277	135331677	Peak543	-1.47205	4.81915e-06	2_LE
chr6	72311021	72311421	Peak544	-1.44991	4.82762e-06	2_LE
chr11	53293006	53293406	Peak545	-1.93545	4.82762e-06	2_LE
chr11	98803628	98804028	Peak546	-1.40031	4.85433e-06	2_LE
chr4	125275865	125276265	Peak547	-1.68864	4.89653e-06	2_LE
chr11	75467795	75468195	Peak548	-1.57961	4.94691e-06	2_LE
chr4	144624792	144625192	Peak549	-1.40787	4.94767e-06	2_LE
chr17	26986954	26987354	Peak550	-1.7557	4.94767e-06	2_LE
chr1	88368546	88368946	Peak551	-1.59586	4.95769e-06	2_LE
chr7	148354054	148354454	Peak552	-1.57004	5.04844e-06	2_LE
chr15	102101523	102101923	Peak553	-1.59636	5.04844e-06	2_LE
chr4	150254650	150255050	Peak554	-1.66131	5.05559e-06	2_LE
chr9	42002182	42002582	Peak555	1.92348	5.10025e-06	1_EL
chr6	136122346	136122746	Peak556	-2.05057	5.10025e-06	2_LE
chr8	90796430	90796830	Peak557	-1.39737	5.10025e-06	2_LE
chr14	56473395	56473795	Peak558	-1.87122	5.16541e-06	2_LE
chr4	57191066	57191466	Peak559	1.58988	5.1716e-06	1_EL
chr17	31993468	31993868	Peak560	-1.31432	5.17676e-06	2_LE
chr7	26600989	26601389	Peak561	-1.67432	5.2392e-06	2_LE
chr2	69425627	69426027	Peak562	-1.60318	5.2392e-06	2_LE
chr8	9933033	9933433	Peak563	-2.1316	5.24166e-06	2_LE
chr3	18511350	18511750	Peak564	-1.9282	5.31325e-06	2_LE
chr8	4586390	4586790	Peak565	-1.48743	5.34381e-06	2_LE
chr5	77286668	77287068	Peak566	-1.51101	5.34381e-06	2_LE
chr12	4548861	4549261	Peak567	-1.87382	5.34381e-06	2_LE
chr8	121918879	121919279	Peak568	-2.05224	5.34381e-06	2_LE
chr11	87577584	87577984	Peak569	-1.4746	5.3643e-06	2_LE
chr10	21656673	21657073	Peak570	-1.43262	5.37347e-06	2_LE
chr4	147414453	147414853	Peak571	-1.20262	5.39542e-06	2_LE
chr2	72353672	72354072	Peak572	-1.49892	5.40811e-06	2_LE
chr8	90240674	90241074	Peak573	-1.16919	5.43128e-06	2_LE
chr8	86142526	86142926	Peak574	1.47729	5.43128e-06	1_EL
chr13	100379787	100380187	Peak575	-1.68673	5.44123e-06	2_LE
chr2	72842280	72842680	Peak576	-1.48871	5.44797e-06	2_LE
chr14	65963097	65963497	Peak577	-1.75113	5.45929e-06	2_LE
chr15	32174901	32175301	Peak578	-1.66823	5.47723e-06	2_LE
chr8	129077133	129077533	Peak579	-1.68025	5.53714e-06	2_LE
chr12	110253833	110254233	Peak580	1.74161	5.54929e-06	1_EL
chr9	96298777	96299177	Peak581	-1.57372	5.54929e-06	2_LE
chr8	129512063	129512463	Peak582	-1.56886	5.54929e-06	2_LE
chr9	31061337	31061737	Peak583	-1.34217	5.57274e-06	2_LE
chr17	66495444	66495844	Peak584	2.05574	5.63219e-06	1_EL
chr8	108174817	108175217	Peak585	1.64165	5.65288e-06	1_EL
chr1	84327579	84327979	Peak586	2.10398	5.66402e-06	1_EL
chr10	117390798	117391198	Peak587	-1.31359	5.68308e-06	2_LE
chr3	97705657	97706057	Peak588	-1.85114	5.7267e-06	2_LE
chr7	149766775	149767175	Peak589	-2.19324	5.82883e-06	2_LE
chr9	6845674	6846074	Peak590	-1.85687	5.83232e-06	2_LE
chr8	97056811	97057211	Peak591	-1.81662	5.83232e-06	2_LE
chr1	138465790	138466190	Peak592	-1.42499	5.83232e-06	2_LE
chr8	25688461	25688861	Peak593	1.60887	5.83232e-06	1_EL
chr6	145069602	145070002	Peak594	-1.47335	5.84001e-06	2_LE
chr8	108304543	108304943	Peak595	1.51239	5.84001e-06	1_EL
chr2	75867484	75867884	Peak596	-1.42854	5.86629e-06	2_LE
chr4	140213725	140214125	Peak597	-1.31167	5.89976e-06	2_LE
chr15	75828211	75828611	Peak598	-1.42267	5.90625e-06	2_LE
chr12	77330986	77331386	Peak599	-1.19687	5.90625e-06	2_LE
chr19	24030087	24030487	Peak600	-1.63165	5.90625e-06	2_LE
chr5	100216042	100216442	Peak601	-2.06756	5.91262e-06	2_LE
chr11	6585177	6585577	Peak602	-1.73038	6.0072e-06	2_LE
chr4	132648361	132648761	Peak603	-1.44517	6.05509e-06	2_LE
chr8	87633937	87634337	Peak604	-1.84753	6.05509e-06	2_LE
chr1	36372612	36373012	Peak605	-1.31138	6.05509e-06	2_LE
chr10	77888695	77889095	Peak606	-2.18435	6.05509e-06	2_LE
chr13	92901194	92901594	Peak607	-1.93698	6.05509e-06	2_LE
chr2	31160476	31160876	Peak608	-1.47619	6.07644e-06	2_LE
chr8	13978060	13978460	Peak609	1.30525	6.08241e-06	1_EL
chr6	135121724	135122124	Peak610	-1.50234	6.08241e-06	2_LE
chr4	106699442	106699842	Peak611	-1.57229	6.08241e-06	2_LE
chr5	118325187	118325587	Peak612	1.86606	6.11774e-06	1_EL
chr11	102236783	102237183	Peak613	-1.34997	6.11774e-06	2_LE
chr10	79520783	79521183	Peak614	-1.41633	6.14353e-06	2_LE
chr4	80562519	80562919	Peak615	1.87147	6.14353e-06	1_EL
chr14	38561935	38562335	Peak616	-1.48623	6.17256e-06	2_LE
chr6	122714322	122714722	Peak617	-1.66699	6.17674e-06	2_LE
chr13	66542285	66542685	Peak618	-2.00778	6.20065e-06	2_LE
chr5	143178174	143178574	Peak619	-1.98549	6.21721e-06	2_LE
chr12	13276415	13276815	Peak620	-1.98699	6.21721e-06	2_LE
chr17	29035263	29035663	Peak621	-1.3863	6.21721e-06	2_LE
chr2	86208252	86208652	Peak622	-2.05846	6.21721e-06	2_LE
chr8	90355456	90355856	Peak623	-1.02605	6.21721e-06	2_LE
chr8	48408624	48409024	Peak624	-1.02168	6.21721e-06	2_LE
chr7	86992582	86992982	Peak625	-1.89107	6.21721e-06	2_LE
chr7	36091824	36092224	Peak626	1.85468	6.21721e-06	1_EL
chr2	167424598	167424998	Peak627	1.75209	6.22346e-06	1_EL
chr13	38171114	38171514	Peak628	-1.36879	6.24297e-06	2_LE
chr8	49313852	49314252	Peak629	-1.43429	6.24297e-06	2_LE
chr3	127201556	127201956	Peak630	-1.6695	6.25287e-06	2_LE
chr13	66690593	66690993	Peak631	-1.40483	6.31743e-06	2_LE
chr8	116372013	116372413	Peak632	-1.56442	6.35038e-06	2_LE
chr8	74211223	74211623	Peak633	-1.08442	6.36896e-06	2_LE
chr11	59600437	59600837	Peak634	-1.71134	6.3864e-06	2_LE
chr7	80543995	80544395	Peak635	-1.41445	6.39925e-06	2_LE
chr8	14096497	14096897	Peak636	-1.15211	6.43238e-06	2_LE
chr5	74336774	74337174	Peak637	-1.51095	6.4813e-06	2_LE
chr6	36957454	36957854	Peak638	2.04167	6.4881e-06	1_EL
chr1	170347232	170347632	Peak639	-1.62084	6.50298e-06	2_LE
chr14	119048395	119048795	Peak640	-1.35822	6.50706e-06	2_LE
chr7	16897666	16898066	Peak641	-1.81226	6.53374e-06	2_LE
chr6	101220295	101220695	Peak642	1.90133	6.58435e-06	1_EL
chr9	97004481	97004881	Peak643	-1.32459	6.58435e-06	2_LE
chr4	3798416	3798816	Peak644	-1.63542	6.58435e-06	2_LE
chr2	164822891	164823291	Peak645	-1.53033	6.58435e-06	2_LE
chr17	37186745	37187145	Peak646	-2.03472	6.60162e-06	2_LE
chr12	19880784	19881184	Peak647	-2.00988	6.60162e-06	2_LE
chr2	121780917	121781317	Peak648	-1.8454	6.60488e-06	2_LE
chr2	167374583	167374983	Peak649	2.194	6.66483e-06	1_EL
chr8	129350476	129350876	Peak650	-1.06707	6.73035e-06	2_LE
chr5	45839967	45840367	Peak651	-1.49671	6.7448e-06	2_LE
chr3	129251429	129251829	Peak652	-1.23157	6.81379e-06	2_LE
chr4	57739782	57740182	Peak653	2.13264	6.82857e-06	1_EL
chr7	106530157	106530557	Peak654	-1.81927	6.82857e-06	2_LE
chr7	148601777	148602177	Peak655	1.59647	6.83576e-06	1_EL
chr15	87477562	87477962	Peak656	-2.11685	6.9046e-06	2_LE
chr18	12661516	12661916	Peak657	-1.70463	6.9046e-06	2_LE
chr10	8601180	8601580	Peak658	-1.57641	6.9046e-06	2_LE
chr2	71582933	71583333	Peak659	-1.65322	6.9046e-06	2_LE
chr15	25274147	25274547	Peak660	-1.37665	6.9046e-06	2_LE
chr13	55932014	55932414	Peak661	-1.6588	6.9046e-06	2_LE
chr17	11286156	11286556	Peak662	-1.60994	6.9046e-06	2_LE
chr11	50938876	50939276	Peak663	-1.69999	6.91643e-06	2_LE
chr15	75201643	75202043	Peak664	-1.55992	7.0286e-06	2_LE
chr5	127722734	127723134	Peak665	-1.70404	7.0286e-06	2_LE
chr2	84511298	84511698	Peak666	-1.85207	7.02995e-06	2_LE
chr6	125263716	125264116	Peak667	-1.43915	7.03207e-06	2_LE
chr7	30880779	30881179	Peak668	-1.56163	7.04699e-06	2_LE
chr16	76532526	76532926	Peak669	-2.11717	7.08351e-06	2_LE
chr4	115231551	115231951	Peak670	-1.05017	7.08351e-06	2_LE
chr17	26165815	26166215	Peak671	2.11725	7.09127e-06	1_EL
chr18	14003443	14003843	Peak672	-1.55284	7.24968e-06	2_LE
chr2	93173976	93174376	Peak673	-1.96232	7.27474e-06	2_LE
chr19	46603038	46603438	Peak674	-1.34573	7.27714e-06	2_LE
chr18	30537667	30538067	Peak675	-1.74255	7.30349e-06	2_LE
chr5	36796604	36797004	Peak676	1.75284	7.34489e-06	1_EL
chr4	153545128	153545528	Peak677	-1.54869	7.3495e-06	2_LE
chr8	9886002	9886402	Peak678	-1.64688	7.39692e-06	2_LE
chr15	80502193	80502593	Peak679	-1.621	7.41052e-06	2_LE
chr7	106775189	106775589	Peak680	-1.55502	7.43534e-06	2_LE
chr9	40199028	40199428	Peak681	-1.31838	7.48596e-06	2_LE
chr9	58588913	58589313	Peak682	-1.52233	7.49754e-06	2_LE
chr4	134974219	134974619	Peak683	1.94264	7.49754e-06	1_EL
chr13	42279259	42279659	Peak684	-1.93455	7.50642e-06	2_LE
chr8	125628205	125628605	Peak685	-1.29726	7.50642e-06	2_LE
chr1	94728891	94729291	Peak686	-1.47459	7.56545e-06	2_LE
chr6	67178872	67179272	Peak687	-1.46731	7.62698e-06	2_LE
chr11	54916023	54916423	Peak688	2.09218	7.64156e-06	1_EL
chr17	29303868	29304268	Peak689	1.54586	7.64382e-06	1_EL
chr15	97255061	97255461	Peak690	-1.67074	7.65159e-06	2_LE
chr17	79313314	79313714	Peak691	-1.57819	7.69298e-06	2_LE
chr2	157081444	157081844	Peak692	1.90089	7.76708e-06	1_EL
chr14	44731772	44732172	Peak693	-1.79559	7.76708e-06	2_LE
chr8	58721730	58722130	Peak694	-1.4645	7.76708e-06	2_LE
chr17	17975476	17975876	Peak695	-1.90661	7.76708e-06	2_LE
chr2	131654078	131654478	Peak696	-1.67282	7.77259e-06	2_LE
chr8	48109439	48109839	Peak697	-1.93471	7.82023e-06	2_LE
chr10	19571333	19571733	Peak698	-1.64834	7.87544e-06	2_LE
chr9	111479211	111479611	Peak699	1.71316	7.98428e-06	1_EL
chr10	119021807	119022207	Peak700	-2.17392	7.98428e-06	2_LE
chr6	143091845	143092245	Peak701	-1.13086	8.03324e-06	2_LE
chr3	127336270	127336670	Peak702	-1.52258	8.04108e-06	2_LE
chr9	58707390	58707790	Peak703	-1.60215	8.04108e-06	2_LE
chr17	29853537	29853937	Peak704	-1.93881	8.05764e-06	2_LE
chr3	109945373	109945773	Peak705	-1.9289	8.07072e-06	2_LE
chr10	30125680	30126080	Peak706	-1.83625	8.07072e-06	2_LE
chr9	19877397	19877797	Peak707	-1.9349	8.07072e-06	2_LE
chr2	35482918	35483318	Peak708	1.86754	8.07753e-06	1_EL
chr13	62917722	62918122	Peak709	-1.27534	8.14899e-06	2_LE
chr13	63533605	63534005	Peak710	-1.50366	8.14899e-06	2_LE
chr11	89163276	89163676	Peak711	-2.07584	8.14899e-06	2_LE
chr7	73572196	73572596	Peak712	-2.0178	8.17346e-06	2_LE
chr2	168106251	168106651	Peak713	-2.0115	8.18683e-06	2_LE
chr1	73908158	73908558	Peak714	1.76212	8.18683e-06	1_EL
chr1	137005865	137006265	Peak715	-1.44075	8.22439e-06	2_LE
chr11	86633416	86633816	Peak716	1.88557	8.23472e-06	1_EL
chr13	113442132	113442532	Peak717	-1.73591	8.25214e-06	2_LE
chr15	11968320	11968720	Peak718	-1.4088	8.28208e-06	2_LE
chr11	96666818	96667218	Peak719	1.69626	8.30864e-06	1_EL
chr5	110807122	110807522	Peak720	-1.8779	8.30864e-06	2_LE
chr7	72209968	72210368	Peak721	-1.33435	8.30864e-06	2_LE
chr15	58902063	58902463	Peak722	-1.29841	8.32098e-06	2_LE
chr10	66457289	66457689	Peak723	-1.31814	8.43425e-06	2_LE
chr4	129840565	129840965	Peak724	-1.53463	8.45316e-06	2_LE
chr3	79394335	79394735	Peak725	-1.60966	8.45407e-06	2_LE
chr14	52760991	52761391	Peak726	-1.4609	8.46952e-06	2_LE
chr8	91045836	91046236	Peak727	-1.36236	8.5105e-06	2_LE
chr2	74601135	74601535	Peak728	-1.68012	8.53052e-06	2_LE
chr7	7014061	7014461	Peak729	-1.63088	8.53052e-06	2_LE
chr11	53914228	53914628	Peak730	-2.03086	8.55228e-06	2_LE
chr2	180180450	180180850	Peak731	1.80026	8.57745e-06	1_EL
chr19	6428298	6428698	Peak732	-1.58689	8.58025e-06	2_LE
chr6	48569893	48570293	Peak733	-1.6532	8.58025e-06	2_LE
chr2	50996420	50996820	Peak734	-1.47911	8.58025e-06	2_LE
chr7	144501091	144501491	Peak735	-1.48444	8.61403e-06	2_LE
chr1	137458691	137459091	Peak736	1.52356	8.64096e-06	1_EL
chr6	100164084	100164484	Peak737	-1.28548	8.71354e-06	2_LE
chr3	91762647	91763047	Peak738	-1.74487	8.93571e-06	2_LE
chr4	4170274	4170674	Peak739	-1.31869	8.9466e-06	2_LE
chr18	38333563	38333963	Peak740	-1.30578	8.98058e-06	2_LE
chr3	104031238	104031638	Peak741	-1.63727	8.98058e-06	2_LE
chr12	77632747	77633147	Peak742	-1.58252	8.98759e-06	2_LE
chr9	121551329	121551729	Peak743	-1.8214	8.98759e-06	2_LE
chr8	12915362	12915762	Peak744	-1.84994	9.03585e-06	2_LE
chr9	87634508	87634908	Peak745	-1.85736	9.05494e-06	2_LE
chr2	65962164	65962564	Peak746	-1.99399	9.11418e-06	2_LE
chr9	88231501	88231901	Peak747	1.89782	9.18468e-06	1_EL
chr1	74416481	74416881	Peak748	1.78007	9.18468e-06	1_EL
chr17	56071788	56072188	Peak749	-1.81043	9.22633e-06	2_LE
chr17	32174324	32174724	Peak750	-1.48919	9.23915e-06	2_LE
chr10	102830733	102831133	Peak751	-1.91263	9.23915e-06	2_LE
chr6	122751969	122752369	Peak752	-1.49112	9.23915e-06	2_LE
chr17	56220252	56220652	Peak753	-1.47847	9.23915e-06	2_LE
chr6	122694399	122694799	Peak754	-1.19073	9.23915e-06	2_LE
chr5	75481284	75481684	Peak755	-1.68343	9.24316e-06	2_LE
chr5	139847766	139848166	Peak756	-1.76896	9.281e-06	2_LE
chr6	37698299	37698699	Peak757	-1.88395	9.33983e-06	2_LE
chr3	90250755	90251155	Peak758	-1.39612	9.3455e-06	2_LE
chr8	48477522	48477922	Peak759	-1.35258	9.35196e-06	2_LE
chr19	7496711	7497111	Peak760	-1.65931	9.35793e-06	2_LE
chr8	81602921	81603321	Peak761	-1.09924	9.41279e-06	2_LE
chr4	57821380	57821780	Peak762	1.64291	9.51083e-06	1_EL
chr13	99894842	99895242	Peak763	-1.54377	9.5531e-06	2_LE
chr5	31455884	31456284	Peak764	-1.62806	9.6566e-06	2_LE
chr12	113384796	113385196	Peak765	-1.57348	9.68889e-06	2_LE
chr8	108975407	108975807	Peak766	-1.36446	9.76818e-06	2_LE
chr9	21257895	21258295	Peak767	1.59459	9.76818e-06	1_EL
chr8	108218096	108218496	Peak768	-1.17738	9.86914e-06	2_LE
chr4	4476730	4477130	Peak769	-1.46547	9.86914e-06	2_LE
chr7	109713590	109713990	Peak770	-1.95207	9.86914e-06	2_LE
chr4	154545712	154546112	Peak771	-1.19143	9.9782e-06	2_LE
chr7	6210838	6211238	Peak772	-1.28353	1.00075e-05	2_LE
chr18	21225523	21225923	Peak773	-1.94338	1.00116e-05	2_LE
chr11	117751646	117752046	Peak774	-1.31081	1.00128e-05	2_LE
chr2	86205696	86206096	Peak775	-1.61694	1.01796e-05	2_LE
chr4	140255502	140255902	Peak776	-1.6519	1.01796e-05	2_LE
chr7	47039010	47039410	Peak777	-1.72695	1.01796e-05	2_LE
chr8	48367600	48368000	Peak778	-1.53639	1.01866e-05	2_LE
chr4	54959460	54959860	Peak779	-1.63285	1.02061e-05	2_LE
chr13	103488740	103489140	Peak780	-1.59917	1.02783e-05	2_LE
chr6	134743767	134744167	Peak781	-1.25842	1.03018e-05	2_LE
chr13	119499086	119499486	Peak782	2.15763	1.03018e-05	1_EL
chr8	116925282	116925682	Peak783	1.47105	1.03325e-05	1_EL
chr2	6133701	6134101	Peak784	-1.60693	1.03325e-05	2_LE
chr19	38912540	38912940	Peak785	-1.64752	1.03729e-05	2_LE
chr6	145123425	145123825	Peak786	-1.24081	1.0375e-05	2_LE
chr6	31592638	31593038	Peak787	-1.46429	1.04048e-05	2_LE
chr11	114691228	114691628	Peak788	-1.75681	1.0411e-05	2_LE
chr7	56501620	56502020	Peak789	-1.69675	1.0525e-05	2_LE
chr17	63525796	63526196	Peak790	-1.52414	1.05781e-05	2_LE
chr8	14996049	14996449	Peak791	-1.5292	1.05787e-05	2_LE
chr5	106031754	106032154	Peak792	-1.95578	1.06356e-05	2_LE
chr3	89199516	89199916	Peak793	-1.33071	1.06356e-05	2_LE
chr17	28660353	28660753	Peak794	-1.7831	1.06356e-05	2_LE
chr15	85456295	85456695	Peak795	-1.63931	1.07349e-05	2_LE
chr3	15060566	15060966	Peak796	-1.98928	1.07644e-05	2_LE
chr4	124583299	124583699	Peak797	-1.4	1.08216e-05	2_LE
chr16	22407583	22407983	Peak798	-1.25277	1.08635e-05	2_LE
chr15	82847961	82848361	Peak799	-1.5866	1.09732e-05	2_LE
chr19	47212263	47212663	Peak800	-1.52605	1.09732e-05	2_LE
chr8	90418116	90418516	Peak801	-1.11309	1.09732e-05	2_LE
chr17	35738016	35738416	Peak802	-2.02934	1.09805e-05	2_LE
chr6	145882752	145883152	Peak803	-1.51453	1.09853e-05	2_LE
chr10	79958042	79958442	Peak804	-1.53196	1.09853e-05	2_LE
chr3	83682546	83682946	Peak805	-1.40659	1.10058e-05	2_LE
chr2	17854131	17854531	Peak806	-1.26288	1.101e-05	2_LE
chr5	142876583	142876983	Peak807	-1.24946	1.101e-05	2_LE
chr1	95124208	95124608	Peak808	-1.36807	1.10208e-05	2_LE
chr6	124746470	124746870	Peak809	-1.27779	1.1043e-05	2_LE
chr19	53126564	53126964	Peak810	-1.71985	1.10646e-05	2_LE
chr7	50368865	50369265	Peak811	-1.82944	1.10646e-05	2_LE
chr19	47433822	47434222	Peak812	-1.79271	1.10708e-05	2_LE
chr8	36029926	36030326	Peak813	-1.4405	1.1189e-05	2_LE
chr8	126957071	126957471	Peak814	-1.24369	1.12618e-05	2_LE
chr16	8001939	8002339	Peak815	-2.13066	1.12785e-05	2_LE
chr15	81957690	81958090	Peak816	-1.44467	1.14042e-05	2_LE
chr4	126801862	126802262	Peak817	-1.24471	1.14042e-05	2_LE
chr6	64679512	64679912	Peak818	-1.65249	1.14281e-05	2_LE
chr2	34682385	34682785	Peak819	-1.81381	1.14464e-05	2_LE
chr6	136775425	136775825	Peak820	-1.34209	1.15136e-05	2_LE
chr4	53172248	53172648	Peak821	-1.65016	1.15136e-05	2_LE
chr5	108491029	108491429	Peak822	-1.58396	1.15468e-05	2_LE
chr8	98163192	98163592	Peak823	1.41909	1.15606e-05	1_EL
chr5	135448927	135449327	Peak824	1.51999	1.15801e-05	1_EL
chr5	65071304	65071704	Peak825	-1.48696	1.15801e-05	2_LE
chr2	29605078	29605478	Peak826	1.66177	1.16578e-05	1_EL
chr17	45832194	45832594	Peak827	-1.45639	1.16893e-05	2_LE
chr5	137972660	137973060	Peak828	-1.70014	1.17015e-05	2_LE
chr17	26231467	26231867	Peak829	-1.59118	1.17076e-05	2_LE
chr10	25797899	25798299	Peak830	-1.81462	1.17508e-05	2_LE
chr9	42962261	42962661	Peak831	2.00233	1.18459e-05	1_EL
chr7	103347113	103347513	Peak832	-1.88784	1.18569e-05	2_LE
chr8	122560183	122560583	Peak833	-1.35272	1.18569e-05	2_LE
chr1	37158402	37158802	Peak834	-1.59174	1.19482e-05	2_LE
chr2	74536187	74536587	Peak835	-1.71121	1.19859e-05	2_LE
chr11	22947785	22948185	Peak836	-1.5163	1.20418e-05	2_LE
chr10	59702612	59703012	Peak837	-1.83776	1.20917e-05	2_LE
chr5	145875710	145876110	Peak838	-1.89426	1.20917e-05	2_LE
chr5	36236573	36236973	Peak839	-1.50375	1.20931e-05	2_LE
chr17	12699899	12700299	Peak840	-1.83484	1.2136e-05	2_LE
chr8	87266726	87267126	Peak841	-1.40099	1.22823e-05	2_LE
chr10	43299864	43300264	Peak842	-1.57969	1.22883e-05	2_LE
chr10	68861916	68862316	Peak843	-1.99233	1.2311e-05	2_LE
chr8	129021875	129022275	Peak844	-1.19099	1.23249e-05	2_LE
chr15	81689353	81689753	Peak845	-1.60612	1.23649e-05	2_LE
chr8	14910962	14911362	Peak846	-1.22652	1.23901e-05	2_LE
chr9	31818867	31819267	Peak847	-1.38196	1.24161e-05	2_LE
chr1	60400589	60400989	Peak848	-1.92349	1.24378e-05	2_LE
chr9	72378448	72378848	Peak849	-1.28943	1.24402e-05	2_LE
chr2	17019173	17019573	Peak850	-1.91829	1.24457e-05	2_LE
chr8	48348351	48348751	Peak851	-1.64081	1.24457e-05	2_LE
chr2	32502311	32502711	Peak852	-1.80186	1.24627e-05	2_LE
chr7	50835743	50836143	Peak853	-1.5226	1.24627e-05	2_LE
chr10	41134612	41135012	Peak854	-1.4494	1.25062e-05	2_LE
chr2	5867650	5868050	Peak855	-1.48467	1.25362e-05	2_LE
chr2	32004271	32004671	Peak856	2.07516	1.25362e-05	1_EL
chr1	78306869	78307269	Peak857	-1.62567	1.25362e-05	2_LE
chr11	117896326	117896726	Peak858	-1.27772	1.25362e-05	2_LE
chr9	111214091	111214491	Peak859	-1.74162	1.25867e-05	2_LE
chr6	140631454	140631854	Peak860	-1.28951	1.25867e-05	2_LE
chr13	3239545	3239945	Peak861	-1.55208	1.25955e-05	2_LE
chr13	54260375	54260775	Peak862	1.49586	1.25955e-05	1_EL
chr8	94880616	94881016	Peak863	-1.32069	1.27615e-05	2_LE
chr10	126602500	126602900	Peak864	-1.78633	1.27638e-05	2_LE
chr8	79855447	79855847	Peak865	-1.51073	1.27776e-05	2_LE
chr15	81755889	81756289	Peak866	-1.72929	1.2916e-05	2_LE
chr15	84755118	84755518	Peak867	-1.46327	1.29586e-05	2_LE
chr5	69732229	69732629	Peak868	-1.91492	1.30261e-05	2_LE
chr11	77311076	77311476	Peak869	-1.31498	1.30804e-05	2_LE
chr3	4739704	4740104	Peak870	-1.60377	1.30885e-05	2_LE
chr5	125483674	125484074	Peak871	-1.46756	1.31456e-05	2_LE
chr13	112769676	112770076	Peak872	-1.38536	1.32282e-05	2_LE
chr1	16932326	16932726	Peak873	-1.96822	1.33515e-05	2_LE
chr7	56592694	56593094	Peak874	1.90153	1.3376e-05	1_EL
chr8	112471965	112472365	Peak875	-1.33913	1.34302e-05	2_LE
chr17	40619781	40620181	Peak876	-1.77377	1.34414e-05	2_LE
chr10	119832143	119832543	Peak877	1.89913	1.34414e-05	1_EL
chr9	118771709	118772109	Peak878	-1.30784	1.34414e-05	2_LE
chr16	90433996	90434396	Peak879	-1.36968	1.3453e-05	2_LE
chr6	119399983	119400383	Peak880	1.41392	1.34549e-05	1_EL
chr7	90017732	90018132	Peak881	-1.3464	1.34747e-05	2_LE
chr8	74967457	74967857	Peak882	-1.88832	1.35002e-05	2_LE
chr4	129724899	129725299	Peak883	-1.79263	1.35811e-05	2_LE
chr18	36033914	36034314	Peak884	-1.14778	1.37001e-05	2_LE
chr12	111656467	111656867	Peak885	-1.3252	1.37581e-05	2_LE
chr15	77033841	77034241	Peak886	-1.46662	1.37616e-05	2_LE
chr4	32344099	32344499	Peak887	2.07031	1.3857e-05	1_EL
chr18	23673574	23673974	Peak888	-1.3734	1.3857e-05	2_LE
chr11	74636025	74636425	Peak889	1.84403	1.3857e-05	1_EL
chr9	45197813	45198213	Peak890	1.9686	1.38862e-05	1_EL
chr7	147301495	147301895	Peak891	-1.7962	1.39377e-05	2_LE
chr9	102256197	102256597	Peak892	-1.88625	1.39542e-05	2_LE
chr8	90184912	90185312	Peak893	-1.17321	1.40684e-05	2_LE
chr7	31064439	31064839	Peak894	-1.65324	1.40684e-05	2_LE
chr8	60245273	60245673	Peak895	-1.10853	1.4148e-05	2_LE
chr5	104895019	104895419	Peak896	-1.42413	1.41961e-05	2_LE
chr11	113509977	113510377	Peak897	-1.28005	1.43786e-05	2_LE
chr6	85461866	85462266	Peak898	-1.45762	1.4387e-05	2_LE
chr19	5757160	5757560	Peak899	-1.4082	1.44115e-05	2_LE
chr11	72080349	72080749	Peak900	-1.71553	1.45822e-05	2_LE
chr6	48388633	48389033	Peak901	-1.72011	1.46474e-05	2_LE
chr16	17554458	17554858	Peak902	-1.31363	1.46474e-05	2_LE
chr5	114229039	114229439	Peak903	1.79977	1.46896e-05	1_EL
chr5	130406030	130406430	Peak904	-1.44724	1.469e-05	2_LE
chr14	44040328	44040728	Peak905	-1.41022	1.47115e-05	2_LE
chr2	4932364	4932764	Peak906	-1.50657	1.47115e-05	2_LE
chr11	78640419	78640819	Peak907	-1.75529	1.47115e-05	2_LE
chr5	105966103	105966503	Peak908	-1.39745	1.47115e-05	2_LE
chr7	25689422	25689822	Peak909	-1.82628	1.47433e-05	2_LE
chr7	35596657	35597057	Peak910	-1.58609	1.47869e-05	2_LE
chr8	72751906	72752306	Peak911	-1.79059	1.47869e-05	2_LE
chr2	37648961	37649361	Peak912	-1.45282	1.483e-05	2_LE
chr11	82064425	82064825	Peak913	-1.53069	1.4872e-05	2_LE
chr1	7113854	7114254	Peak914	-1.39759	1.4872e-05	2_LE
chr10	95143835	95144235	Peak915	-1.63658	1.4872e-05	2_LE
chr13	97966388	97966788	Peak916	-1.42286	1.49826e-05	2_LE
chr8	74512812	74513212	Peak917	-1.28702	1.49826e-05	2_LE
chr7	51869464	51869864	Peak918	-1.51692	1.50001e-05	2_LE
chr8	82147004	82147404	Peak919	-1.29735	1.51384e-05	2_LE
chr12	57797145	57797545	Peak920	-1.63927	1.5222e-05	2_LE
chr2	113280951	113281351	Peak921	-2.08652	1.52388e-05	2_LE
chr4	23714295	23714695	Peak922	-2.10414	1.52431e-05	2_LE
chr8	122753629	122754029	Peak923	-1.08555	1.53126e-05	2_LE
chr6	120137783	120138183	Peak924	-1.26339	1.5446e-05	2_LE
chr11	6673991	6674391	Peak925	-1.19289	1.55572e-05	2_LE
chr2	26057819	26058219	Peak926	-1.48383	1.56663e-05	2_LE
chr17	43969478	43969878	Peak927	-1.67343	1.5667e-05	2_LE
chr7	133571895	133572295	Peak928	-1.50814	1.56684e-05	2_LE
chr5	73398163	73398563	Peak929	-1.59772	1.56889e-05	2_LE
chr7	119678551	119678951	Peak930	-1.44165	1.57002e-05	2_LE
chr8	129074650	129075050	Peak931	-1.25973	1.57002e-05	2_LE
chr6	83087581	83087981	Peak932	-1.35313	1.57424e-05	2_LE
chr3	122137847	122138247	Peak933	-1.09936	1.5824e-05	2_LE
chr4	131669340	131669740	Peak934	-1.53694	1.58459e-05	2_LE
chr10	20878613	20879013	Peak935	-1.69796	1.58459e-05	2_LE
chr14	106235349	106235749	Peak936	1.51952	1.58459e-05	1_EL
chr2	91811480	91811880	Peak937	-1.28156	1.58459e-05	2_LE
chr4	130177791	130178191	Peak938	-1.09848	1.58459e-05	2_LE
chr9	61216665	61217065	Peak939	-1.34506	1.58507e-05	2_LE
chr7	135147771	135148171	Peak940	-1.37558	1.6035e-05	2_LE
chr4	44074921	44075321	Peak941	-1.34224	1.60412e-05	2_LE
chr1	74145527	74145927	Peak942	-1.48467	1.6081e-05	2_LE
chr13	24373505	24373905	Peak943	-1.62059	1.60992e-05	2_LE
chr8	3278557	3278957	Peak944	-1.19441	1.60992e-05	2_LE
chr8	48629121	48629521	Peak945	1.46526	1.60992e-05	1_EL
chr10	98924376	98924776	Peak946	-1.40167	1.61208e-05	2_LE
chr7	27949995	27950395	Peak947	-1.40174	1.61208e-05	2_LE
chr8	14917372	14917772	Peak948	-1.11486	1.61538e-05	2_LE
chr5	136719830	136720230	Peak949	-1.44952	1.62026e-05	2_LE
chr18	56811861	56812261	Peak950	-1.43345	1.62464e-05	2_LE
chr13	34129672	34130072	Peak951	-1.92551	1.63221e-05	2_LE
chr17	81200218	81200618	Peak952	-1.31228	1.63603e-05	2_LE
chr7	4963593	4963993	Peak953	-1.32272	1.64122e-05	2_LE
chr13	99124126	99124526	Peak954	-1.84098	1.65278e-05	2_LE
chr18	74507224	74507624	Peak955	-1.45365	1.65278e-05	2_LE
chr4	57177159	57177559	Peak956	1.54568	1.65473e-05	1_EL
chr12	3365925	3366325	Peak957	-1.47416	1.65473e-05	2_LE
chr6	120530131	120530531	Peak958	-1.9739	1.67178e-05	2_LE
chr10	120132919	120133319	Peak959	1.57099	1.67341e-05	1_EL
chr7	35356346	35356746	Peak960	-1.23231	1.67415e-05	2_LE
chr6	70975096	70975496	Peak961	1.61816	1.67908e-05	1_EL
chr11	76384262	76384662	Peak962	-1.99221	1.69692e-05	2_LE
chr9	45206161	45206561	Peak963	1.57268	1.69951e-05	1_EL
chr4	114598098	114598498	Peak964	-1.84248	1.70372e-05	2_LE
chr2	93849999	93850399	Peak965	-1.58044	1.7136e-05	2_LE
chr15	102503569	102503969	Peak966	-1.32896	1.71763e-05	2_LE
chr1	173953253	173953653	Peak967	1.65492	1.72798e-05	1_EL
chr15	76010801	76011201	Peak968	-1.34134	1.72798e-05	2_LE
chr4	128561288	128561688	Peak969	-1.55157	1.72815e-05	2_LE
chr6	100238757	100239157	Peak970	-1.12409	1.73244e-05	2_LE
chr17	31927756	31928156	Peak971	-1.13926	1.74019e-05	2_LE
chr8	82132316	82132716	Peak972	-1.56293	1.7496e-05	2_LE
chr10	87922422	87922822	Peak973	-1.34562	1.75734e-05	2_LE
chr11	75840689	75841089	Peak974	-1.81531	1.76066e-05	2_LE
chr15	38129782	38130182	Peak975	-1.42967	1.7626e-05	2_LE
chr16	91270249	91270649	Peak976	-1.7596	1.76263e-05	2_LE
chr2	181066345	181066745	Peak977	1.65185	1.76853e-05	1_EL
chr1	75371739	75372139	Peak978	-1.63012	1.78068e-05	2_LE
chr4	49857668	49858068	Peak979	-1.62666	1.78386e-05	2_LE
chr8	64028308	64028708	Peak980	-1.65293	1.78609e-05	2_LE
chr8	114070747	114071147	Peak981	1.25896	1.78609e-05	1_EL
chr14	118652984	118653384	Peak982	-2.01541	1.78669e-05	2_LE
chr1	44255336	44255736	Peak983	-1.51942	1.78669e-05	2_LE
chr19	9501094	9501494	Peak984	-1.52791	1.79085e-05	2_LE
chr15	75508531	75508931	Peak985	-1.59549	1.79172e-05	2_LE
chr9	20988411	20988811	Peak986	-1.50825	1.79637e-05	2_LE
chr8	69574558	69574958	Peak987	-2.03721	1.79637e-05	2_LE
chr7	148285689	148286089	Peak988	-1.80764	1.80418e-05	2_LE
chr14	58343603	58344003	Peak989	2.06829	1.80539e-05	1_EL
chr16	23025754	23026154	Peak990	-1.3124	1.80685e-05	2_LE
chr1	7289898	7290298	Peak991	-1.61146	1.80685e-05	2_LE
chr10	61291888	61292288	Peak992	-1.96215	1.80721e-05	2_LE
chr1	75176366	75176766	Peak993	-1.71438	1.80721e-05	2_LE
chr4	138446180	138446580	Peak994	-1.15701	1.80721e-05	2_LE
chr2	127555409	127555809	Peak995	-1.46983	1.81287e-05	2_LE
chr3	30915217	30915617	Peak996	-1.34977	1.81547e-05	2_LE
chr17	48961229	48961629	Peak997	-1.96055	1.82319e-05	2_LE
chr8	85839642	85840042	Peak998	-1.10515	1.82319e-05	2_LE
chr6	99471815	99472215	Peak999	-1.76922	1.82699e-05	2_LE
chr10	59405993	59406393	Peak1000	-1.35852	1.8282e-05	2_LE
chr18	24280830	24281230	Peak1001	-1.47524	1.83901e-05	2_LE
chr8	63224833	63225233	Peak1002	-1.60681	1.83983e-05	2_LE
chr9	65041007	65041407	Peak1003	-1.73324	1.83983e-05	2_LE
chr2	163433072	163433472	Peak1004	-1.33282	1.85033e-05	2_LE
chr3	35231624	35232024	Peak1005	-1.48928	1.85033e-05	2_LE
chr1	194979473	194979873	Peak1006	-1.71048	1.85641e-05	2_LE
chr15	76730631	76731031	Peak1007	-1.86212	1.85848e-05	2_LE
chr9	89804359	89804759	Peak1008	-1.55696	1.86035e-05	2_LE
chr9	107444615	107445015	Peak1009	-1.69652	1.86574e-05	2_LE
chr11	113571138	113571538	Peak1010	-1.62187	1.86574e-05	2_LE
chr6	33197840	33198240	Peak1011	-1.85104	1.86873e-05	2_LE
chr7	19576711	19577111	Peak1012	-1.44787	1.8752e-05	2_LE
chr13	13933594	13933994	Peak1013	-1.4653	1.8752e-05	2_LE
chr1	189433019	189433419	Peak1014	-1.61738	1.88373e-05	2_LE
chr10	48457245	48457645	Peak1015	-1.75995	1.89039e-05	2_LE
chr15	77144620	77145020	Peak1016	-1.61087	1.8916e-05	2_LE
chr10	60194844	60195244	Peak1017	1.60489	1.89354e-05	1_EL
chr7	28233102	28233502	Peak1018	-1.97779	1.89823e-05	2_LE
chr13	64002900	64003300	Peak1019	-1.41283	1.89874e-05	2_LE
chr11	107372173	107372573	Peak1020	-1.32286	1.89874e-05	2_LE
chr6	148391452	148391852	Peak1021	-1.65456	1.90787e-05	2_LE
chr6	82109902	82110302	Peak1022	-1.97906	1.91142e-05	2_LE
chr17	46435051	46435451	Peak1023	-1.67013	1.91142e-05	2_LE
chr18	4403434	4403834	Peak1024	-1.20189	1.91388e-05	2_LE
chr18	7686554	7686954	Peak1025	-1.68143	1.91651e-05	2_LE
chr4	132069956	132070356	Peak1026	-1.34939	1.91651e-05	2_LE
chr14	32475144	32475544	Peak1027	-1.75128	1.92238e-05	2_LE
chr4	122782070	122782470	Peak1028	-1.66241	1.93495e-05	2_LE
chr17	87826646	87827046	Peak1029	-1.48411	1.94629e-05	2_LE
chr2	109533412	109533812	Peak1030	-1.87113	1.94772e-05	2_LE
chr8	113471307	113471707	Peak1031	1.36747	1.94917e-05	1_EL
chr10	69389172	69389572	Peak1032	-1.65654	1.95148e-05	2_LE
chr8	33119239	33119639	Peak1033	-1.95873	1.95683e-05	2_LE
chr3	34793834	34794234	Peak1034	-1.64961	1.9657e-05	2_LE
chr6	86437665	86438065	Peak1035	-1.44262	1.9657e-05	2_LE
chr4	115458065	115458465	Peak1036	-1.70347	1.9657e-05	2_LE
chr11	53976152	53976552	Peak1037	-1.73159	1.96892e-05	2_LE
chr12	77278210	77278610	Peak1038	-1.64826	1.96892e-05	2_LE
chr10	126953526	126953926	Peak1039	-1.32754	1.98333e-05	2_LE
chr8	86262749	86263149	Peak1040	-0.990727	1.98764e-05	2_LE
chr10	59543558	59543958	Peak1041	-1.27607	1.98764e-05	2_LE
chr8	97296002	97296402	Peak1042	-1.44081	1.99175e-05	2_LE
chr8	124115825	124116225	Peak1043	-1.01017	2.01081e-05	2_LE
chr7	119606432	119606832	Peak1044	-1.65742	2.01258e-05	2_LE
chr11	101557664	101558064	Peak1045	-1.47136	2.01293e-05	2_LE
chr17	25252344	25252744	Peak1046	-1.81824	2.01537e-05	2_LE
chr10	79180144	79180544	Peak1047	-1.29214	2.016e-05	2_LE
chr1	155033112	155033512	Peak1048	-1.86494	2.01726e-05	2_LE
chr5	141125363	141125763	Peak1049	-1.48101	2.04534e-05	2_LE
chr1	10982290	10982690	Peak1050	-1.67307	2.04534e-05	2_LE
chr3	78758865	78759265	Peak1051	1.77351	2.04534e-05	1_EL
chr11	59919685	59920085	Peak1052	-1.87938	2.05696e-05	2_LE
chr6	115944151	115944551	Peak1053	-1.37935	2.05696e-05	2_LE
chr13	56723469	56723869	Peak1054	-1.87969	2.06444e-05	2_LE
chr11	29724681	29725081	Peak1055	-1.57056	2.06444e-05	2_LE
chr4	53209311	53209711	Peak1056	-1.37162	2.06444e-05	2_LE
chr11	4060835	4061235	Peak1057	-1.88588	2.06444e-05	2_LE
chr13	43267145	43267545	Peak1058	-1.67679	2.08011e-05	2_LE
chr2	31701650	31702050	Peak1059	-1.5181	2.08029e-05	2_LE
chr17	34741826	34742226	Peak1060	-1.36782	2.09371e-05	2_LE
chr16	30309559	30309959	Peak1061	-1.49455	2.09721e-05	2_LE
chr1	49936572	49936972	Peak1062	-1.95028	2.10273e-05	2_LE
chr4	43521612	43522012	Peak1063	-1.38894	2.10273e-05	2_LE
chr10	126394580	126394980	Peak1064	-1.27192	2.10702e-05	2_LE
chr4	43571728	43572128	Peak1065	-1.24752	2.10712e-05	2_LE
chr18	85008045	85008445	Peak1066	-1.6178	2.10712e-05	2_LE
chr10	128359427	128359827	Peak1067	-1.37204	2.11242e-05	2_LE
chr11	50640557	50640957	Peak1068	-2.00361	2.11836e-05	2_LE
chr9	77350360	77350760	Peak1069	-1.57252	2.13893e-05	2_LE
chr8	90153806	90154206	Peak1070	-1.08796	2.15621e-05	2_LE
chr4	57087578	57087978	Peak1071	1.7024	2.15621e-05	1_EL
chr16	34067532	34067932	Peak1072	1.75534	2.15621e-05	1_EL
chr9	45239293	45239693	Peak1073	-1.79928	2.15668e-05	2_LE
chr6	113636673	113637073	Peak1074	-1.29403	2.16401e-05	2_LE
chr8	69127815	69128215	Peak1075	-1.93491	2.16429e-05	2_LE
chr11	31579711	31580111	Peak1076	-1.3957	2.16429e-05	2_LE
chr1	184694693	184695093	Peak1077	-1.63506	2.18981e-05	2_LE
chr15	75833895	75834295	Peak1078	-1.4682	2.20604e-05	2_LE
chr12	20270918	20271318	Peak1079	-1.39951	2.20604e-05	2_LE
chr18	74119287	74119687	Peak1080	-1.74989	2.20604e-05	2_LE
chr12	109186223	109186623	Peak1081	-1.96295	2.22239e-05	2_LE
chr7	52693226	52693626	Peak1082	-1.34927	2.22239e-05	2_LE
chr1	132613087	132613487	Peak1083	-1.82989	2.22239e-05	2_LE
chr3	52917006	52917406	Peak1084	-1.32098	2.22818e-05	2_LE
chr11	94334886	94335286	Peak1085	-1.1905	2.23036e-05	2_LE
chr1	33612031	33612431	Peak1086	-1.26683	2.23036e-05	2_LE
chr12	112723386	112723786	Peak1087	-1.37644	2.23036e-05	2_LE
chr7	147101006	147101406	Peak1088	-1.2446	2.24681e-05	2_LE
chr2	129051980	129052380	Peak1089	-1.3966	2.24727e-05	2_LE
chr15	99554329	99554729	Peak1090	-1.11846	2.24727e-05	2_LE
chr1	163808384	163808784	Peak1091	-1.57052	2.25182e-05	2_LE
chr6	24556673	24557073	Peak1092	-2.04944	2.25353e-05	2_LE
chr2	26764307	26764707	Peak1093	-1.37022	2.25353e-05	2_LE
chr4	16386017	16386417	Peak1094	-1.45286	2.25502e-05	2_LE
chr10	115550770	115551170	Peak1095	-1.46857	2.25915e-05	2_LE
chr8	113679002	113679402	Peak1096	1.67785	2.2712e-05	1_EL
chr11	120478071	120478471	Peak1097	-1.21721	2.27406e-05	2_LE
chr7	147256141	147256541	Peak1098	-1.56063	2.27406e-05	2_LE
chr16	18493503	18493903	Peak1099	1.77476	2.27775e-05	1_EL
chr1	95722396	95722796	Peak1100	-1.68393	2.27775e-05	2_LE
chr13	48358159	48358559	Peak1101	-1.4528	2.27775e-05	2_LE
chr7	80548220	80548620	Peak1102	1.57201	2.27976e-05	1_EL
chr11	22968276	22968676	Peak1103	-1.58765	2.27976e-05	2_LE
chr13	22880483	22880883	Peak1104	-1.93239	2.29605e-05	2_LE
chr7	138004289	138004689	Peak1105	-1.31333	2.29605e-05	2_LE
chr8	90499337	90499737	Peak1106	-1.01053	2.30158e-05	2_LE
chr1	89904402	89904802	Peak1107	-1.65905	2.30158e-05	2_LE
chr17	83924852	83925252	Peak1108	-1.33721	2.30158e-05	2_LE
chr7	80760856	80761256	Peak1109	-1.10935	2.31876e-05	2_LE
chr2	131036626	131037026	Peak1110	-1.37328	2.3229e-05	2_LE
chr15	75559613	75560013	Peak1111	1.53171	2.32687e-05	1_EL
chr14	102006894	102007294	Peak1112	-1.67503	2.32687e-05	2_LE
chr3	30546255	30546655	Peak1113	-1.89104	2.32687e-05	2_LE
chr10	28916583	28916983	Peak1114	-1.60814	2.3278e-05	2_LE
chr6	83817640	83818040	Peak1115	-1.57609	2.3278e-05	2_LE
chr17	35971373	35971773	Peak1116	-1.29271	2.3278e-05	2_LE
chr13	94475399	94475799	Peak1117	1.87379	2.3278e-05	1_EL
chr9	77503214	77503614	Peak1118	-1.68767	2.3278e-05	2_LE
chr2	18530751	18531151	Peak1119	-1.63038	2.32847e-05	2_LE
chr2	31581183	31581583	Peak1120	1.46566	2.32893e-05	1_EL
chr18	47526292	47526692	Peak1121	-1.74431	2.33793e-05	2_LE
chr8	39723858	39724258	Peak1122	-1.47479	2.33793e-05	2_LE
chr2	119061120	119061520	Peak1123	1.88988	2.33819e-05	1_EL
chr13	95135742	95136142	Peak1124	-1.21023	2.34295e-05	2_LE
chr17	43766601	43767001	Peak1125	-1.55555	2.3442e-05	2_LE
chr11	59927231	59927631	Peak1126	-1.22366	2.34729e-05	2_LE
chr6	122613357	122613757	Peak1127	-1.09847	2.34903e-05	2_LE
chr16	23913736	23914136	Peak1128	-1.47999	2.34903e-05	2_LE
chr2	35318646	35319046	Peak1129	-1.29589	2.35742e-05	2_LE
chr5	17587926	17588326	Peak1130	-1.40914	2.3716e-05	2_LE
chr8	99705885	99706285	Peak1131	-1.21796	2.40627e-05	2_LE
chr12	70464865	70465265	Peak1132	-1.91218	2.41303e-05	2_LE
chr8	46943455	46943855	Peak1133	-1.09343	2.41303e-05	2_LE
chr1	194204335	194204735	Peak1134	-1.92658	2.41303e-05	2_LE
chr10	122701670	122702070	Peak1135	-1.7028	2.4298e-05	2_LE
chr10	110356194	110356594	Peak1136	-1.34542	2.42999e-05	2_LE
chr3	104584640	104585040	Peak1137	-1.7907	2.4376e-05	2_LE
chr8	94236620	94237020	Peak1138	-1.36563	2.43764e-05	2_LE
chr11	77579810	77580210	Peak1139	-1.57332	2.44191e-05	2_LE
chr8	97919419	97919819	Peak1140	-1.17883	2.44191e-05	2_LE
chr15	102577501	102577901	Peak1141	-1.76058	2.44191e-05	2_LE
chr2	120555402	120555802	Peak1142	-1.32847	2.44191e-05	2_LE
chr15	97066891	97067291	Peak1143	-1.58173	2.44191e-05	2_LE
chr6	144731368	144731768	Peak1144	-1.57334	2.45796e-05	2_LE
chr1	133860032	133860432	Peak1145	-1.69865	2.46122e-05	2_LE
chr19	53559453	53559853	Peak1146	-1.59219	2.46579e-05	2_LE
chr11	53138691	53139091	Peak1147	-1.54838	2.46787e-05	2_LE
chr15	36656647	36657047	Peak1148	-1.47783	2.46787e-05	2_LE
chr11	68770583	68770983	Peak1149	-1.53003	2.46787e-05	2_LE
chr1	135990203	135990603	Peak1150	-1.29996	2.47005e-05	2_LE
chr13	81061161	81061561	Peak1151	-1.45511	2.47013e-05	2_LE
chr4	138908704	138909104	Peak1152	-1.84708	2.47013e-05	2_LE
chr16	31326941	31327341	Peak1153	-1.19209	2.47013e-05	2_LE
chr9	66683026	66683426	Peak1154	-1.39079	2.47013e-05	2_LE
chr9	108382086	108382486	Peak1155	-1.36569	2.47013e-05	2_LE
chr7	150154283	150154683	Peak1156	-1.33242	2.47663e-05	2_LE
chr4	154049219	154049619	Peak1157	-1.15926	2.47663e-05	2_LE
chr16	8790568	8790968	Peak1158	-1.45727	2.48133e-05	2_LE
chr15	101309555	101309955	Peak1159	-1.88279	2.48133e-05	2_LE
chr7	134587408	134587808	Peak1160	-1.25801	2.48133e-05	2_LE
chr19	32315165	32315565	Peak1161	-1.56279	2.48431e-05	2_LE
chr7	137396804	137397204	Peak1162	-1.40652	2.48431e-05	2_LE
chr4	148097798	148098198	Peak1163	-1.28032	2.48551e-05	2_LE
chr6	53543498	53543898	Peak1164	-1.71204	2.49119e-05	2_LE
chr6	59376072	59376472	Peak1165	-1.93028	2.49119e-05	2_LE
chr15	85695910	85696310	Peak1166	-1.27484	2.50779e-05	2_LE
chr17	29493151	29493551	Peak1167	-1.49132	2.50989e-05	2_LE
chr13	63395213	63395613	Peak1168	-1.23536	2.5349e-05	2_LE
chr8	34494901	34495301	Peak1169	-1.3372	2.53703e-05	2_LE
chr2	160737504	160737904	Peak1170	-1.58961	2.53703e-05	2_LE
chr17	33917715	33918115	Peak1171	-1.51334	2.53703e-05	2_LE
chr3	120965893	120966293	Peak1172	-1.49395	2.53821e-05	2_LE
chr14	21298496	21298896	Peak1173	-1.7777	2.53821e-05	2_LE
chr11	58121218	58121618	Peak1174	-1.70266	2.54041e-05	2_LE
chr17	35202423	35202823	Peak1175	-1.31775	2.54041e-05	2_LE
chr8	103410957	103411357	Peak1176	1.80633	2.54693e-05	1_EL
chr10	6012285	6012685	Peak1177	-1.26431	2.55352e-05	2_LE
chr14	33721634	33722034	Peak1178	-1.82592	2.56586e-05	2_LE
chr5	31333160	31333560	Peak1179	1.79948	2.57679e-05	1_EL
chr10	88348562	88348962	Peak1180	-1.53186	2.59706e-05	2_LE
chr11	97520811	97521211	Peak1181	-1.92859	2.60048e-05	2_LE
chr3	6051594	6051994	Peak1182	-1.64308	2.61203e-05	2_LE
chr12	70794578	70794978	Peak1183	-1.66063	2.61203e-05	2_LE
chr9	64112586	64112986	Peak1184	1.84389	2.62349e-05	1_EL
chr4	23583455	23583855	Peak1185	-1.51336	2.62349e-05	2_LE
chr14	54848384	54848784	Peak1186	-1.24	2.62349e-05	2_LE
chr11	87430830	87431230	Peak1187	-1.74651	2.6245e-05	2_LE
chr13	4465367	4465767	Peak1188	-1.59528	2.62857e-05	2_LE
chr7	6194471	6194871	Peak1189	1.98468	2.63025e-05	1_EL
chr8	113758328	113758728	Peak1190	1.55833	2.66107e-05	1_EL
chr8	48434383	48434783	Peak1191	-1.29654	2.69961e-05	2_LE
chr5	75466383	75466783	Peak1192	-1.51174	2.74618e-05	2_LE
chr4	148566462	148566862	Peak1193	1.72007	2.74618e-05	1_EL
chr5	148536938	148537338	Peak1194	-1.7841	2.74618e-05	2_LE
chr3	89589819	89590219	Peak1195	1.43264	2.75065e-05	1_EL
chr6	35238654	35239054	Peak1196	-1.23346	2.75065e-05	2_LE
chr4	47221309	47221709	Peak1197	-1.67003	2.75299e-05	2_LE
chr11	97372355	97372755	Peak1198	-1.31794	2.75548e-05	2_LE
chr1	72219785	72220185	Peak1199	-1.20306	2.76643e-05	2_LE
chr5	24606395	24606795	Peak1200	-1.53633	2.76643e-05	2_LE
chr7	20381788	20382188	Peak1201	-1.50712	2.76643e-05	2_LE
chr2	181687220	181687620	Peak1202	-1.51376	2.76643e-05	2_LE
chr14	20658401	20658801	Peak1203	1.77288	2.76793e-05	1_EL
chr15	89378428	89378828	Peak1204	-1.57891	2.78598e-05	2_LE
chr5	24108033	24108433	Peak1205	-1.58193	2.78598e-05	2_LE
chr12	71328367	71328767	Peak1206	-1.70772	2.78598e-05	2_LE
chr1	168030188	168030588	Peak1207	-1.32195	2.78662e-05	2_LE
chr9	77283021	77283421	Peak1208	-1.69578	2.78749e-05	2_LE
chr9	24757300	24757700	Peak1209	-1.73027	2.79693e-05	2_LE
chr18	81574092	81574492	Peak1210	-1.82148	2.79729e-05	2_LE
chr5	35914495	35914895	Peak1211	1.9955	2.79729e-05	1_EL
chr7	56250343	56250743	Peak1212	-1.53717	2.80307e-05	2_LE
chr6	113810877	113811277	Peak1213	-1.48547	2.81152e-05	2_LE
chr7	146270911	146271311	Peak1214	-1.51343	2.81623e-05	2_LE
chrX	123626482	123626882	Peak1215	-1.90903	2.82488e-05	2_LE
chr19	27292957	27293357	Peak1216	-1.51211	2.82858e-05	2_LE
chr8	4612567	4612967	Peak1217	-1.63283	2.8328e-05	2_LE
chr11	76046239	76046639	Peak1218	1.82403	2.8328e-05	1_EL
chr7	104601812	104602212	Peak1219	-1.88274	2.8328e-05	2_LE
chr10	82860746	82861146	Peak1220	-1.63594	2.8328e-05	2_LE
chr9	57983630	57984030	Peak1221	-1.74205	2.8328e-05	2_LE
chr11	117343901	117344301	Peak1222	-1.4417	2.8328e-05	2_LE
chr17	88145169	88145569	Peak1223	-1.56163	2.83307e-05	2_LE
chr8	4494461	4494861	Peak1224	-1.20747	2.83661e-05	2_LE
chr10	34607070	34607470	Peak1225	-1.56747	2.83661e-05	2_LE
chr15	38382835	38383235	Peak1226	-1.05472	2.84288e-05	2_LE
chr4	57153952	57154352	Peak1227	1.72948	2.84709e-05	1_EL
chr5	151755508	151755908	Peak1228	-1.83844	2.84934e-05	2_LE
chr7	106330763	106331163	Peak1229	-1.52056	2.85159e-05	2_LE
chr18	56766972	56767372	Peak1230	1.90193	2.86402e-05	1_EL
chr6	28930842	28931242	Peak1231	-1.62966	2.86402e-05	2_LE
chr8	123259774	123260174	Peak1232	-1.31942	2.86415e-05	2_LE
chr3	96131164	96131564	Peak1233	-1.15641	2.86889e-05	2_LE
chr19	24561687	24562087	Peak1234	1.88855	2.88568e-05	1_EL
chr10	70358680	70359080	Peak1235	-1.90507	2.8896e-05	2_LE
chr19	43922030	43922430	Peak1236	-1.70817	2.8896e-05	2_LE
chr11	96064169	96064569	Peak1237	-1.46445	2.89105e-05	2_LE
chr13	55014961	55015361	Peak1238	1.48054	2.90619e-05	1_EL
chr7	104917815	104918215	Peak1239	1.57034	2.90619e-05	1_EL
chr2	38207111	38207511	Peak1240	-1.76719	2.91422e-05	2_LE
chr2	35300561	35300961	Peak1241	-1.30265	2.91619e-05	2_LE
chr5	123386813	123387213	Peak1242	1.53384	2.91619e-05	1_EL
chr1	72000045	72000445	Peak1243	-2.0184	2.93533e-05	2_LE
chr15	89388332	89388732	Peak1244	-1.32545	2.94095e-05	2_LE
chr10	75403052	75403452	Peak1245	-1.06382	2.94095e-05	2_LE
chr15	8110198	8110598	Peak1246	1.70996	2.95589e-05	1_EL
chr13	108637412	108637812	Peak1247	-1.5459	2.95725e-05	2_LE
chr15	6696639	6697039	Peak1248	-1.45911	2.96555e-05	2_LE
chr14	26280043	26280443	Peak1249	-1.63128	2.96555e-05	2_LE
chr4	57142108	57142508	Peak1250	1.68659	2.96992e-05	1_EL
chr8	108502853	108503253	Peak1251	-1.67887	2.98845e-05	2_LE
chr8	122156669	122157069	Peak1252	-1.11685	2.98845e-05	2_LE
chr11	21900999	21901399	Peak1253	-1.63691	2.98845e-05	2_LE
chr15	98526298	98526698	Peak1254	-1.4454	2.9957e-05	2_LE
chr8	73142460	73142860	Peak1255	-0.983325	3.00012e-05	2_LE
chr4	135812722	135813122	Peak1256	1.86937	3.00012e-05	1_EL
chr9	35138780	35139180	Peak1257	-2.01159	3.00012e-05	2_LE
chr3	31345085	31345485	Peak1258	-1.62156	3.00037e-05	2_LE
chr8	8132225	8132625	Peak1259	-1.41128	3.0005e-05	2_LE
chr11	87339452	87339852	Peak1260	1.6618	3.00308e-05	1_EL
chr3	31357299	31357699	Peak1261	-1.357	3.00458e-05	2_LE
chr15	96920030	96920430	Peak1262	-1.39152	3.01239e-05	2_LE
chr8	48133863	48134263	Peak1263	-1.06529	3.02024e-05	2_LE
chr9	86774575	86774975	Peak1264	-1.71449	3.02149e-05	2_LE
chr10	112364811	112365211	Peak1265	-1.63092	3.02149e-05	2_LE
chr4	44959020	44959420	Peak1266	1.53134	3.02237e-05	1_EL
chr11	69469867	69470267	Peak1267	-1.28008	3.02617e-05	2_LE
chr11	32481021	32481421	Peak1268	-1.39514	3.06994e-05	2_LE
chr4	62875590	62875990	Peak1269	-1.47751	3.07358e-05	2_LE
chr8	27174795	27175195	Peak1270	-1.01161	3.07387e-05	2_LE
chr11	6824255	6824655	Peak1271	-1.24787	3.07503e-05	2_LE
chr8	108580143	108580543	Peak1272	1.81287	3.07714e-05	1_EL
chr1	134784951	134785351	Peak1273	1.78972	3.07714e-05	1_EL
chr14	49293246	49293646	Peak1274	-1.88478	3.07714e-05	2_LE
chr18	74490660	74491060	Peak1275	-1.75626	3.11044e-05	2_LE
chr6	85433948	85434348	Peak1276	-1.57008	3.1115e-05	2_LE
chr8	94528453	94528853	Peak1277	-1.246	3.1115e-05	2_LE
chr18	6388727	6389127	Peak1278	-1.82325	3.11423e-05	2_LE
chr14	8780871	8781271	Peak1279	1.72273	3.11509e-05	1_EL
chr12	68323150	68323550	Peak1280	-1.88314	3.1209e-05	2_LE
chr2	26314255	26314655	Peak1281	-1.18118	3.13012e-05	2_LE
chr8	87371924	87372324	Peak1282	-0.944521	3.13012e-05	2_LE
chr18	37996888	37997288	Peak1283	1.36087	3.14878e-05	1_EL
chr2	94248003	94248403	Peak1284	-1.531	3.14878e-05	2_LE
chr18	38702800	38703200	Peak1285	-1.35701	3.14878e-05	2_LE
chr8	26148438	26148838	Peak1286	-1.40476	3.15123e-05	2_LE
chr5	123334919	123335319	Peak1287	1.97509	3.15123e-05	1_EL
chr17	55584984	55585384	Peak1288	-1.92975	3.15196e-05	2_LE
chr3	83374304	83374704	Peak1289	-1.64417	3.15196e-05	2_LE
chr18	74500654	74501054	Peak1290	-1.90363	3.15585e-05	2_LE
chr2	27396849	27397249	Peak1291	-1.45367	3.16701e-05	2_LE
chr5	144016341	144016741	Peak1292	-1.35122	3.16885e-05	2_LE
chr5	114388010	114388410	Peak1293	1.39467	3.17292e-05	1_EL
chr10	85003206	85003606	Peak1294	-1.0649	3.17454e-05	2_LE
chr13	34220021	34220421	Peak1295	-1.36588	3.18372e-05	2_LE
chr10	3927808	3928208	Peak1296	-1.5948	3.1965e-05	2_LE
chr17	10625056	10625456	Peak1297	-1.33819	3.2085e-05	2_LE
chr8	11270828	11271228	Peak1298	-1.6631	3.21968e-05	2_LE
chr19	5510700	5511100	Peak1299	-1.86198	3.21968e-05	2_LE
chr5	131967616	131968016	Peak1300	-1.15439	3.22765e-05	2_LE
chr3	31496306	31496706	Peak1301	-1.56688	3.22785e-05	2_LE
chr11	3397890	3398290	Peak1302	1.58861	3.22785e-05	1_EL
chr13	28053962	28054362	Peak1303	-1.67232	3.22901e-05	2_LE
chr17	18504623	18505023	Peak1304	-1.89479	3.2295e-05	2_LE
chr15	101833523	101833923	Peak1305	-1.41156	3.2375e-05	2_LE
chr10	87664250	87664650	Peak1306	-1.73386	3.26348e-05	2_LE
chr13	46794736	46795136	Peak1307	1.93859	3.26353e-05	1_EL
chr10	80927975	80928375	Peak1308	-1.53649	3.26539e-05	2_LE
chr1	182879616	182880016	Peak1309	1.7968	3.26539e-05	1_EL
chr11	61980988	61981388	Peak1310	-1.63569	3.26539e-05	2_LE
chr2	119176286	119176686	Peak1311	-1.63369	3.28261e-05	2_LE
chr16	94346867	94347267	Peak1312	-1.81384	3.28693e-05	2_LE
chr14	6119151	6119551	Peak1313	-1.89256	3.28693e-05	2_LE
chr14	43801491	43801891	Peak1314	-1.91679	3.29056e-05	2_LE
chr11	121090533	121090933	Peak1315	-1.6896	3.29494e-05	2_LE
chr13	38542373	38542773	Peak1316	-1.80844	3.29693e-05	2_LE
chr3	32599034	32599434	Peak1317	-1.96743	3.29693e-05	2_LE
chr14	122346247	122346647	Peak1318	-1.27678	3.29965e-05	2_LE
chr8	74424869	74425269	Peak1319	-1.37607	3.29965e-05	2_LE
chr1	172587661	172588061	Peak1320	-1.96465	3.29965e-05	2_LE
chr17	48955504	48955904	Peak1321	-1.2663	3.33374e-05	2_LE
chr19	53096930	53097330	Peak1322	-1.08042	3.3364e-05	2_LE
chr9	63865602	63866002	Peak1323	-1.20328	3.34084e-05	2_LE
chr13	17894025	17894425	Peak1324	-1.35462	3.34927e-05	2_LE
chr1	134805448	134805848	Peak1325	1.32994	3.34952e-05	1_EL
chr6	48544023	48544423	Peak1326	-1.68331	3.35462e-05	2_LE
chr16	31424652	31425052	Peak1327	0.986723	3.3699e-05	1_EL
chr7	115759897	115760297	Peak1328	-1.22921	3.3699e-05	2_LE
chr8	73064359	73064759	Peak1329	-1.09735	3.37288e-05	2_LE
chr12	19182598	19182998	Peak1330	-1.38999	3.37798e-05	2_LE
chr16	11185852	11186252	Peak1331	-1.62497	3.38131e-05	2_LE
chr19	45368421	45368821	Peak1332	-1.27188	3.38131e-05	2_LE
chr2	52280987	52281387	Peak1333	-1.78362	3.38845e-05	2_LE
chr18	90750688	90751088	Peak1334	-1.42975	3.38845e-05	2_LE
chr9	109775342	109775742	Peak1335	1.44186	3.4109e-05	1_EL
chr4	19057911	19058311	Peak1336	-1.57257	3.42252e-05	2_LE
chr2	120060569	120060969	Peak1337	1.98788	3.42343e-05	1_EL
chr7	3580420	3580820	Peak1338	-1.34834	3.42568e-05	2_LE
chr7	148653598	148653998	Peak1339	-1.75379	3.4383e-05	2_LE
chr2	118616307	118616707	Peak1340	-1.61746	3.43867e-05	2_LE
chr11	5395370	5395770	Peak1341	-1.36311	3.44409e-05	2_LE
chr7	112910691	112911091	Peak1342	-1.48332	3.44491e-05	2_LE
chr8	127317302	127317702	Peak1343	-1.11669	3.44491e-05	2_LE
chr6	34860233	34860633	Peak1344	-1.92925	3.44491e-05	2_LE
chr8	13889120	13889520	Peak1345	-1.17699	3.4626e-05	2_LE
chr1	137094959	137095359	Peak1346	-1.09064	3.4626e-05	2_LE
chr8	111480542	111480942	Peak1347	-1.35718	3.4626e-05	2_LE
chr5	4312628	4313028	Peak1348	-1.57397	3.4626e-05	2_LE
chr2	29791234	29791634	Peak1349	-1.72684	3.4626e-05	2_LE
chr9	106130194	106130594	Peak1350	1.51089	3.4626e-05	1_EL
chr13	52448519	52448919	Peak1351	-1.66101	3.4626e-05	2_LE
chr2	144541712	144542112	Peak1352	-1.1278	3.4626e-05	2_LE
chr1	74400131	74400531	Peak1353	1.7931	3.4626e-05	1_EL
chr6	53495674	53496074	Peak1354	-1.92832	3.4626e-05	2_LE
chr8	74082290	74082690	Peak1355	-1.2444	3.48939e-05	2_LE
chr18	64248763	64249163	Peak1356	-1.47798	3.49446e-05	2_LE
chr6	131242156	131242556	Peak1357	-1.82335	3.50211e-05	2_LE
chr17	25961004	25961404	Peak1358	-1.42109	3.50211e-05	2_LE
chr1	138128141	138128541	Peak1359	-1.3266	3.50854e-05	2_LE
chr14	106325853	106326253	Peak1360	-2.01552	3.52165e-05	2_LE
chr7	87170385	87170785	Peak1361	-1.95043	3.52558e-05	2_LE
chr19	4804487	4804887	Peak1362	-1.20935	3.5386e-05	2_LE
chr1	35278091	35278491	Peak1363	-1.21053	3.5386e-05	2_LE
chr17	12388531	12388931	Peak1364	-1.34059	3.53961e-05	2_LE
chr1	24107649	24108049	Peak1365	-1.48946	3.54673e-05	2_LE
chr6	53533703	53534103	Peak1366	-1.74277	3.55175e-05	2_LE
chr13	109090923	109091323	Peak1367	1.55061	3.55644e-05	1_EL
chr9	46341026	46341426	Peak1368	2.01375	3.57464e-05	1_EL
chr5	113567306	113567706	Peak1369	-1.38181	3.57902e-05	2_LE
chr1	11138905	11139305	Peak1370	-1.69107	3.58718e-05	2_LE
chr15	60655157	60655557	Peak1371	-1.54779	3.59561e-05	2_LE
chr10	75808913	75809313	Peak1372	-1.12886	3.62709e-05	2_LE
chr8	86780933	86781333	Peak1373	-1.75646	3.63513e-05	2_LE
chr17	28906963	28907363	Peak1374	-1.30927	3.63581e-05	2_LE
chr8	122302196	122302596	Peak1375	-1.75729	3.63581e-05	2_LE
chr19	8832699	8833099	Peak1376	-1.21938	3.69308e-05	2_LE
chr13	67182503	67182903	Peak1377	-1.60208	3.70413e-05	2_LE
chr3	84108570	84108970	Peak1378	-1.30788	3.70413e-05	2_LE
chr15	34608261	34608661	Peak1379	-1.59281	3.70455e-05	2_LE
chr10	79314225	79314625	Peak1380	-1.11412	3.70925e-05	2_LE
chr3	19529810	19530210	Peak1381	-1.56139	3.74324e-05	2_LE
chr11	77936098	77936498	Peak1382	1.64609	3.74324e-05	1_EL
chr19	4812344	4812744	Peak1383	-1.59771	3.74324e-05	2_LE
chr19	39860567	39860967	Peak1384	-1.77372	3.74807e-05	2_LE
chr14	45478569	45478969	Peak1385	-1.5604	3.75151e-05	2_LE
chr8	130103644	130104044	Peak1386	-1.39687	3.75235e-05	2_LE
chr6	72184736	72185136	Peak1387	-1.6401	3.75235e-05	2_LE
chr11	121017897	121018297	Peak1388	-1.50885	3.77078e-05	2_LE
chr9	123124709	123125109	Peak1389	-1.64353	3.77078e-05	2_LE
chr6	128794329	128794729	Peak1390	-1.28654	3.78439e-05	2_LE
chr5	142610646	142611046	Peak1391	1.6637	3.82068e-05	1_EL
chr15	99251207	99251607	Peak1392	-1.2332	3.82739e-05	2_LE
chr15	102793476	102793876	Peak1393	1.84226	3.82985e-05	1_EL
chr7	29075616	29076016	Peak1394	-1.64524	3.82985e-05	2_LE
chr6	149054479	149054879	Peak1395	1.8256	3.82985e-05	1_EL
chr8	126373285	126373685	Peak1396	-1.73355	3.82985e-05	2_LE
chr16	31983376	31983776	Peak1397	1.51936	3.83411e-05	1_EL
chr17	36220545	36220945	Peak1398	-1.2226	3.83675e-05	2_LE
chr12	4893333	4893733	Peak1399	1.99963	3.83756e-05	1_EL
chr10	75300363	75300763	Peak1400	-1.54233	3.86476e-05	2_LE
chr18	10328829	10329229	Peak1401	-1.61153	3.90822e-05	2_LE
chr7	50565174	50565574	Peak1402	1.86178	3.93603e-05	1_EL
chr1	166081693	166082093	Peak1403	-1.56185	3.938e-05	2_LE
chr9	62210813	62211213	Peak1404	-1.17437	3.94847e-05	2_LE
chr9	47372281	47372681	Peak1405	1.69283	3.95729e-05	1_EL
chr9	19503080	19503480	Peak1406	-1.50946	3.98822e-05	2_LE
chr3	83689037	83689437	Peak1407	-1.70115	3.99685e-05	2_LE
chr16	13061467	13061867	Peak1408	-1.5027	4.01336e-05	2_LE
chr2	170557175	170557575	Peak1409	-1.64914	4.01484e-05	2_LE
chr14	52635579	52635979	Peak1410	-1.05611	4.03124e-05	2_LE
chr3	58294308	58294708	Peak1411	-2.00061	4.04378e-05	2_LE
chr19	23781334	23781734	Peak1412	1.49456	4.05895e-05	1_EL
chr16	45157704	45158104	Peak1413	-1.37593	4.05895e-05	2_LE
chr3	148560978	148561378	Peak1414	2.00048	4.05903e-05	1_EL
chr10	79143630	79144030	Peak1415	-1.24383	4.06264e-05	2_LE
chr2	115407877	115408277	Peak1416	-1.59642	4.07258e-05	2_LE
chr16	10451303	10451703	Peak1417	1.69386	4.07263e-05	1_EL
chr5	67999517	67999917	Peak1418	-1.45306	4.07381e-05	2_LE
chr8	59800270	59800670	Peak1419	-1.79309	4.07381e-05	2_LE
chr2	172737853	172738253	Peak1420	-1.57823	4.08384e-05	2_LE
chr8	84926444	84926844	Peak1421	-1.441	4.09324e-05	2_LE
chr14	70857490	70857890	Peak1422	-1.62002	4.09816e-05	2_LE
chr19	46894071	46894471	Peak1423	-1.39437	4.0989e-05	2_LE
chr17	72100829	72101229	Peak1424	-1.63473	4.10711e-05	2_LE
chr1	193150241	193150641	Peak1425	-1.64745	4.10711e-05	2_LE
chr2	76511223	76511623	Peak1426	-1.52404	4.15939e-05	2_LE
chr16	43888966	43889366	Peak1427	-1.55476	4.15939e-05	2_LE
chr18	39120369	39120769	Peak1428	-1.38867	4.18689e-05	2_LE
chr19	6531352	6531752	Peak1429	-1.33625	4.2141e-05	2_LE
chr2	157204637	157205037	Peak1430	1.4836	4.2141e-05	1_EL
chr2	27531843	27532243	Peak1431	-1.45236	4.2141e-05	2_LE
chr5	53916555	53916955	Peak1432	-1.21837	4.22255e-05	2_LE
chr12	17898267	17898667	Peak1433	-1.41229	4.23475e-05	2_LE
chr19	39976489	39976889	Peak1434	-1.55555	4.24947e-05	2_LE
chr6	86423364	86423764	Peak1435	-1.34433	4.25428e-05	2_LE
chr17	88196200	88196600	Peak1436	-1.55144	4.29324e-05	2_LE
chr2	163993883	163994283	Peak1437	-1.35857	4.2958e-05	2_LE
chr10	129979380	129979780	Peak1438	-1.88978	4.2979e-05	2_LE
chr8	128003205	128003605	Peak1439	-1.10224	4.29907e-05	2_LE
chr1	186556012	186556412	Peak1440	-1.82375	4.29907e-05	2_LE
chr13	76192958	76193358	Peak1441	-1.45116	4.29907e-05	2_LE
chr13	63531437	63531837	Peak1442	-1.36469	4.30284e-05	2_LE
chr11	27121809	27122209	Peak1443	-1.30067	4.31765e-05	2_LE
chr5	65256222	65256622	Peak1444	-1.20891	4.32982e-05	2_LE
chr11	68185893	68186293	Peak1445	1.63611	4.32982e-05	1_EL
chr18	42110231	42110631	Peak1446	-1.94742	4.33049e-05	2_LE
chr13	51653435	51653835	Peak1447	1.84009	4.34958e-05	1_EL
chr18	66451342	66451742	Peak1448	-1.90127	4.36611e-05	2_LE
chr7	19608526	19608926	Peak1449	-1.45949	4.36769e-05	2_LE
chr17	84191861	84192261	Peak1450	-1.43279	4.36769e-05	2_LE
chr14	31438337	31438737	Peak1451	-1.45553	4.36769e-05	2_LE
chr8	10007206	10007606	Peak1452	-1.4936	4.37412e-05	2_LE
chr18	55147283	55147683	Peak1453	-1.70102	4.39136e-05	2_LE
chr16	90198252	90198652	Peak1454	-1.26311	4.39136e-05	2_LE
chr9	54612830	54613230	Peak1455	-1.2398	4.40864e-05	2_LE
chr9	120827961	120828361	Peak1456	-1.18693	4.40864e-05	2_LE
chr2	168803649	168804049	Peak1457	-1.41928	4.41391e-05	2_LE
chr8	72298289	72298689	Peak1458	-1.82131	4.42136e-05	2_LE
chr11	96901313	96901713	Peak1459	1.47578	4.43084e-05	1_EL
chr8	72239677	72240077	Peak1460	-1.32619	4.43107e-05	2_LE
chr19	4944602	4945002	Peak1461	1.49417	4.43107e-05	1_EL
chr13	55624540	55624940	Peak1462	-1.36979	4.43107e-05	2_LE
chr9	75403205	75403605	Peak1463	1.74429	4.43138e-05	1_EL
chr18	7002252	7002652	Peak1464	-1.32164	4.43509e-05	2_LE
chr11	69398078	69398478	Peak1465	-1.11168	4.45077e-05	2_LE
chr3	31363208	31363608	Peak1466	-1.79221	4.45638e-05	2_LE
chr19	22991058	22991458	Peak1467	-1.344	4.45638e-05	2_LE
chr3	85815132	85815532	Peak1468	-1.09981	4.45968e-05	2_LE
chr3	33888619	33889019	Peak1469	-1.17283	4.47608e-05	2_LE
chr4	116180449	116180849	Peak1470	-1.83446	4.47791e-05	2_LE
chr15	81686586	81686986	Peak1471	-1.8403	4.47791e-05	2_LE
chr1	194998639	194999039	Peak1472	-1.51999	4.4783e-05	2_LE
chr15	83020962	83021362	Peak1473	1.67313	4.48123e-05	1_EL
chr11	70052025	70052425	Peak1474	-1.32432	4.49077e-05	2_LE
chr3	32894354	32894754	Peak1475	-1.54625	4.49521e-05	2_LE
chr2	26503360	26503760	Peak1476	-1.59302	4.49521e-05	2_LE
chr14	10528778	10529178	Peak1477	-1.11196	4.49521e-05	2_LE
chr7	148020848	148021248	Peak1478	-1.56424	4.50195e-05	2_LE
chr8	92031648	92032048	Peak1479	-1.71899	4.51222e-05	2_LE
chr11	79474111	79474511	Peak1480	-1.9824	4.51222e-05	2_LE
chr2	157031146	157031546	Peak1481	-1.38571	4.51222e-05	2_LE
chr2	132770840	132771240	Peak1482	-1.6059	4.51222e-05	2_LE
chr5	36021747	36022147	Peak1483	-1.52328	4.51222e-05	2_LE
chr13	62989088	62989488	Peak1484	-1.48644	4.51222e-05	2_LE
chr17	48235216	48235616	Peak1485	-1.26985	4.52325e-05	2_LE
chr3	116563743	116564143	Peak1486	-1.40823	4.53467e-05	2_LE
chr15	5057715	5058115	Peak1487	-1.69375	4.53467e-05	2_LE
chr12	73637420	73637820	Peak1488	-1.8492	4.53467e-05	2_LE
chr6	124870383	124870783	Peak1489	-1.186	4.54919e-05	2_LE
chr7	146433283	146433683	Peak1490	-1.28762	4.55639e-05	2_LE
chr11	3194640	3195040	Peak1491	-1.32134	4.55639e-05	2_LE
chr17	63844956	63845356	Peak1492	1.78545	4.57695e-05	1_EL
chr17	71213848	71214248	Peak1493	-1.24892	4.59414e-05	2_LE
chr5	147396154	147396554	Peak1494	-1.66371	4.59983e-05	2_LE
chr8	77534224	77534624	Peak1495	1.71183	4.60201e-05	1_EL
chr3	145239534	145239934	Peak1496	-1.92615	4.61137e-05	2_LE
chr9	51573939	51574339	Peak1497	-1.49675	4.62811e-05	2_LE
chr9	40139968	40140368	Peak1498	-1.17516	4.63067e-05	2_LE
chr3	59366772	59367172	Peak1499	-1.35371	4.65591e-05	2_LE
chr6	67485096	67485496	Peak1500	-1.52909	4.65896e-05	2_LE
chr16	35050527	35050927	Peak1501	1.47628	4.66461e-05	1_EL
chr11	72302261	72302661	Peak1502	-1.35346	4.6869e-05	2_LE
chr5	130229937	130230337	Peak1503	-1.27922	4.69621e-05	2_LE
chr8	49929864	49930264	Peak1504	-1.11839	4.70758e-05	2_LE
chr4	155602265	155602665	Peak1505	-1.35489	4.70927e-05	2_LE
chr15	89209434	89209834	Peak1506	-1.46107	4.72052e-05	2_LE
chr5	33876447	33876847	Peak1507	-1.31321	4.72376e-05	2_LE
chr7	87274475	87274875	Peak1508	-1.02368	4.73801e-05	2_LE
chr1	153025349	153025749	Peak1509	-1.21595	4.75338e-05	2_LE
chr19	45188726	45189126	Peak1510	-1.26069	4.75338e-05	2_LE
chr17	31695189	31695589	Peak1511	-1.20729	4.7849e-05	2_LE
chr5	108259055	108259455	Peak1512	-1.61469	4.79086e-05	2_LE
chr8	124254803	124255203	Peak1513	-1.16351	4.79086e-05	2_LE
chr8	109972485	109972885	Peak1514	-0.889297	4.79251e-05	2_LE
chr11	68753411	68753811	Peak1515	-1.85256	4.79656e-05	2_LE
chr14	70930781	70931181	Peak1516	-1.30808	4.79656e-05	2_LE
chr8	13158507	13158907	Peak1517	-1.15449	4.81808e-05	2_LE
chr10	12780702	12781102	Peak1518	-1.54738	4.81979e-05	2_LE
chr7	122558530	122558930	Peak1519	-1.33963	4.81979e-05	2_LE
chr7	20251337	20251737	Peak1520	-1.28446	4.83495e-05	2_LE
chr3	157230210	157230610	Peak1521	-1.37372	4.83511e-05	2_LE
chr8	71258353	71258753	Peak1522	-1.38426	4.86618e-05	2_LE
chr7	19466898	19467298	Peak1523	1.32123	4.8694e-05	1_EL
chr9	42973951	42974351	Peak1524	1.59052	4.87263e-05	1_EL
chr8	93285869	93286269	Peak1525	-1.45236	4.87668e-05	2_LE
chr10	12643251	12643651	Peak1526	-1.29496	4.88358e-05	2_LE
chr2	127161672	127162072	Peak1527	-1.42423	4.88358e-05	2_LE
chr7	50968840	50969240	Peak1528	-1.27267	4.90891e-05	2_LE
chr4	146649206	146649606	Peak1529	-1.37745	4.92087e-05	2_LE
chr16	16896767	16897167	Peak1530	-1.92392	4.92087e-05	2_LE
chr14	119537741	119538141	Peak1531	-1.53673	4.92087e-05	2_LE
chr8	119785276	119785676	Peak1532	-0.941602	4.92087e-05	2_LE
chr8	23968600	23969000	Peak1533	-1.16277	4.92087e-05	2_LE
chr17	35803573	35803973	Peak1534	-1.39349	4.93462e-05	2_LE
chr6	125181407	125181807	Peak1535	-1.35493	4.93462e-05	2_LE
chr7	73985135	73985535	Peak1536	-1.6278	4.94874e-05	2_LE
chr12	39455525	39455925	Peak1537	-1.56279	4.94874e-05	2_LE
chr15	96996431	96996831	Peak1538	-1.59061	4.97299e-05	2_LE
chr12	55795700	55796100	Peak1539	-1.29898	4.97374e-05	2_LE
chr2	71212728	71213128	Peak1540	1.39537	5.00832e-05	1_EL
chr9	58192338	58192738	Peak1541	1.68422	5.0258e-05	1_EL
chr14	52532246	52532646	Peak1542	-1.26926	5.0258e-05	2_LE
chr1	64964597	64964997	Peak1543	1.74488	5.03501e-05	1_EL
chr10	41512530	41512930	Peak1544	-1.29486	5.04508e-05	2_LE
chr16	72663938	72664338	Peak1545	-1.85131	5.04508e-05	2_LE
chr3	95455231	95455631	Peak1546	-1.0727	5.0503e-05	2_LE
chr1	181579458	181579858	Peak1547	1.67751	5.05562e-05	1_EL
chr2	162864758	162865158	Peak1548	1.50429	5.0901e-05	1_EL
chr5	65780274	65780674	Peak1549	-1.41664	5.0901e-05	2_LE
chr17	34089524	34089924	Peak1550	-1.16175	5.10383e-05	2_LE
chr19	36975442	36975842	Peak1551	1.74208	5.11017e-05	1_EL
chr7	20211594	20211994	Peak1552	1.43581	5.11029e-05	1_EL
chr7	31099869	31100269	Peak1553	-1.64543	5.11029e-05	2_LE
chr11	69779579	69779979	Peak1554	-1.29919	5.11297e-05	2_LE
chr15	102208946	102209346	Peak1555	1.78623	5.11368e-05	1_EL
chr14	61995045	61995445	Peak1556	1.87801	5.11368e-05	1_EL
chr10	59011201	59011601	Peak1557	-1.13904	5.13728e-05	2_LE
chr8	59791480	59791880	Peak1558	-1.3294	5.14498e-05	2_LE
chr5	89056600	89057000	Peak1559	1.80145	5.14639e-05	1_EL
chr5	139231487	139231887	Peak1560	-1.33485	5.15246e-05	2_LE
chr5	151037494	151037894	Peak1561	1.94086	5.15317e-05	1_EL
chr18	77183103	77183503	Peak1562	-1.68922	5.17299e-05	2_LE
chr1	172103799	172104199	Peak1563	-1.88297	5.17299e-05	2_LE
chr10	31328266	31328666	Peak1564	-1.90785	5.17299e-05	2_LE
chr1	172350251	172350651	Peak1565	-1.76678	5.17299e-05	2_LE
chr1	162820565	162820965	Peak1566	1.73219	5.17299e-05	1_EL
chr9	21960355	21960755	Peak1567	-1.33504	5.17299e-05	2_LE
chr14	20691678	20692078	Peak1568	1.54206	5.17299e-05	1_EL
chr9	75136098	75136498	Peak1569	1.60381	5.17299e-05	1_EL
chr8	90445477	90445877	Peak1570	-1.22479	5.17526e-05	2_LE
chr6	97098083	97098483	Peak1571	-1.65277	5.17526e-05	2_LE
chr5	130731994	130732394	Peak1572	-1.49396	5.1779e-05	2_LE
chr14	63644366	63644766	Peak1573	-1.60718	5.18307e-05	2_LE
chr6	54893572	54893972	Peak1574	-1.3343	5.18307e-05	2_LE
chr5	34855968	34856368	Peak1575	-1.86023	5.21616e-05	2_LE
chr7	133903777	133904177	Peak1576	-1.25889	5.22331e-05	2_LE
chr2	164700033	164700433	Peak1577	-1.15539	5.22422e-05	2_LE
chr19	45282994	45283394	Peak1578	-1.2651	5.23005e-05	2_LE
chrX	9066355	9066755	Peak1579	-1.83616	5.23064e-05	2_LE
chr11	116365855	116366255	Peak1580	-1.68258	5.24471e-05	2_LE
chrX	156887692	156888092	Peak1581	1.96149	5.25196e-05	1_EL
chr7	52595330	52595730	Peak1582	-1.25217	5.25196e-05	2_LE
chr14	122736095	122736495	Peak1583	1.60604	5.25196e-05	1_EL
chr7	80885480	80885880	Peak1584	-1.48869	5.27391e-05	2_LE
chr8	34632270	34632670	Peak1585	1.96642	5.27478e-05	1_EL
chr2	104689002	104689402	Peak1586	-1.71345	5.27478e-05	2_LE
chr8	74031844	74032244	Peak1587	-1.39625	5.28017e-05	2_LE
chr19	6645161	6645561	Peak1588	-1.88005	5.28371e-05	2_LE
chr8	90486283	90486683	Peak1589	-1.05032	5.29178e-05	2_LE
chr6	39731417	39731817	Peak1590	-1.469	5.29507e-05	2_LE
chr11	69436073	69436473	Peak1591	-1.26859	5.301e-05	2_LE
chr11	45928549	45928949	Peak1592	-1.58547	5.30703e-05	2_LE
chr14	55171969	55172369	Peak1593	-1.31397	5.30864e-05	2_LE
chr15	36762086	36762486	Peak1594	1.55712	5.3096e-05	1_EL
chr17	18660223	18660623	Peak1595	-1.60607	5.32139e-05	2_LE
chr13	31718525	31718925	Peak1596	-1.29617	5.32257e-05	2_LE
chrX	19637531	19637931	Peak1597	-1.90042	5.33431e-05	2_LE
chr7	146132680	146133080	Peak1598	-1.55443	5.33965e-05	2_LE
chr7	86542976	86543376	Peak1599	-1.28195	5.3413e-05	2_LE
chr4	116227771	116228171	Peak1600	-1.52516	5.35111e-05	2_LE
chr14	101064080	101064480	Peak1601	-1.6586	5.35119e-05	2_LE
chr12	87089929	87090329	Peak1602	1.86299	5.35119e-05	1_EL
chr12	109566132	109566532	Peak1603	-1.40072	5.36604e-05	2_LE
chr3	41297082	41297482	Peak1604	-1.73843	5.36821e-05	2_LE
chr15	73323153	73323553	Peak1605	1.68991	5.37628e-05	1_EL
chr1	136450918	136451318	Peak1606	1.53812	5.39835e-05	1_EL
chr12	33509852	33510252	Peak1607	-1.11196	5.39974e-05	2_LE
chr9	77629483	77629883	Peak1608	1.51	5.40089e-05	1_EL
chr12	3808255	3808655	Peak1609	-1.61201	5.41818e-05	2_LE
chr12	117642871	117643271	Peak1610	-1.66008	5.41818e-05	2_LE
chr18	38498622	38499022	Peak1611	-1.5257	5.41818e-05	2_LE
chr9	107472829	107473229	Peak1612	-1.24682	5.43214e-05	2_LE
chr9	121613532	121613932	Peak1613	-1.36211	5.47377e-05	2_LE
chr1	43416978	43417378	Peak1614	-1.72202	5.48056e-05	2_LE
chr6	86959415	86959815	Peak1615	-1.56392	5.48524e-05	2_LE
chr1	71604092	71604492	Peak1616	-1.58802	5.48524e-05	2_LE
chr6	90686620	90687020	Peak1617	-1.94264	5.48885e-05	2_LE
chr14	20806870	20807270	Peak1618	1.41025	5.48885e-05	1_EL
chr7	38897007	38897407	Peak1619	-1.53292	5.50053e-05	2_LE
chr8	4249522	4249922	Peak1620	-1.12171	5.50139e-05	2_LE
chr8	66430610	66431010	Peak1621	-1.76646	5.51099e-05	2_LE
chr9	41391355	41391755	Peak1622	1.88544	5.5189e-05	1_EL
chr10	92827356	92827756	Peak1623	-1.2824	5.5189e-05	2_LE
chr8	101940010	101940410	Peak1624	-1.53601	5.52015e-05	2_LE
chr15	99414921	99415321	Peak1625	-1.08799	5.52826e-05	2_LE
chr7	16890605	16891005	Peak1626	1.9038	5.52826e-05	1_EL
chr5	21316719	21317119	Peak1627	-1.30075	5.52826e-05	2_LE
chr8	128487724	128488124	Peak1628	-1.18827	5.52826e-05	2_LE
chr11	32514080	32514480	Peak1629	-1.37226	5.52826e-05	2_LE
chr7	25316459	25316859	Peak1630	-1.60023	5.52826e-05	2_LE
chr5	49915711	49916111	Peak1631	-1.85457	5.52826e-05	2_LE
chr19	10342090	10342490	Peak1632	-1.09864	5.54178e-05	2_LE
chr8	72655908	72656308	Peak1633	-1.04683	5.5562e-05	2_LE
chr16	91196202	91196602	Peak1634	-1.93504	5.58208e-05	2_LE
chr4	53328396	53328796	Peak1635	-1.51107	5.58214e-05	2_LE
chr7	133952206	133952606	Peak1636	-1.75408	5.62533e-05	2_LE
chr11	3168066	3168466	Peak1637	1.46567	5.62533e-05	1_EL
chr9	50303868	50304268	Peak1638	-1.30123	5.64343e-05	2_LE
chr7	118922698	118923098	Peak1639	-1.41062	5.64446e-05	2_LE
chr10	62844347	62844747	Peak1640	-1.46979	5.66685e-05	2_LE
chr5	106161107	106161507	Peak1641	-1.60772	5.66685e-05	2_LE
chr9	9268116	9268516	Peak1642	-1.1273	5.67018e-05	2_LE
chr15	38167791	38168191	Peak1643	-1.53761	5.6706e-05	2_LE
chr1	188528232	188528632	Peak1644	-1.46545	5.67167e-05	2_LE
chr8	127422654	127423054	Peak1645	-1.0494	5.67167e-05	2_LE
chr2	148233189	148233589	Peak1646	-1.38092	5.67167e-05	2_LE
chr6	72462726	72463126	Peak1647	-1.30859	5.67167e-05	2_LE
chr16	31387638	31388038	Peak1648	-1.57755	5.67402e-05	2_LE
chr8	79744499	79744899	Peak1649	-1.60498	5.68615e-05	2_LE
chr15	98904503	98904903	Peak1650	-1.42358	5.68687e-05	2_LE
chr18	61203547	61203947	Peak1651	1.77215	5.69129e-05	1_EL
chr1	36095143	36095543	Peak1652	-1.26538	5.69129e-05	2_LE
chr2	154440518	154440918	Peak1653	-1.30322	5.69129e-05	2_LE
chr3	101551959	101552359	Peak1654	-1.50616	5.69595e-05	2_LE
chr6	14450289	14450689	Peak1655	-1.28021	5.69595e-05	2_LE
chr4	141174227	141174627	Peak1656	-1.35981	5.70972e-05	2_LE
chr10	59412868	59413268	Peak1657	-1.43629	5.79397e-05	2_LE
chr17	52831436	52831836	Peak1658	-1.84818	5.79967e-05	2_LE
chr1	136195449	136195849	Peak1659	-1.64614	5.79967e-05	2_LE
chr1	39534153	39534553	Peak1660	-1.34901	5.80255e-05	2_LE
chr18	5424915	5425315	Peak1661	-1.59331	5.80788e-05	2_LE
chr12	110197204	110197604	Peak1662	-1.45962	5.81012e-05	2_LE
chr6	53769417	53769817	Peak1663	-1.40124	5.81319e-05	2_LE
chr2	131058391	131058791	Peak1664	-1.23333	5.82944e-05	2_LE
chr4	138631159	138631559	Peak1665	-1.7094	5.83324e-05	2_LE
chr14	26513850	26514250	Peak1666	-1.79027	5.84e-05	2_LE
chr17	31909327	31909727	Peak1667	-1.23084	5.87369e-05	2_LE
chr8	8488952	8489352	Peak1668	-1.08553	5.87369e-05	2_LE
chr17	6488954	6489354	Peak1669	-1.1825	5.87369e-05	2_LE
chr9	6910237	6910637	Peak1670	-1.72616	5.88116e-05	2_LE
chr13	58554374	58554774	Peak1671	-1.34812	5.88595e-05	2_LE
chr9	90058284	90058684	Peak1672	-1.73936	5.88595e-05	2_LE
chr13	3243898	3244298	Peak1673	-1.36772	5.9144e-05	2_LE
chr2	17953170	17953570	Peak1674	-1.60158	5.91717e-05	2_LE
chr5	123958593	123958993	Peak1675	-1.7648	5.92387e-05	2_LE
chr9	96653074	96653474	Peak1676	-1.26392	5.92785e-05	2_LE
chr11	43439504	43439904	Peak1677	-1.25686	5.92785e-05	2_LE
chr17	34164128	34164528	Peak1678	-1.33367	5.96365e-05	2_LE
chr9	108364181	108364581	Peak1679	-1.19467	5.96365e-05	2_LE
chr12	81986723	81987123	Peak1680	-1.59179	5.96365e-05	2_LE
chr7	31371746	31372146	Peak1681	-1.28477	5.97785e-05	2_LE
chrX	112079378	112079778	Peak1682	-1.81126	5.98799e-05	2_LE
chr3	95694833	95695233	Peak1683	-1.14657	5.99479e-05	2_LE
chr7	71210344	71210744	Peak1684	-1.33236	5.99479e-05	2_LE
chr4	136385899	136386299	Peak1685	-1.29695	5.99664e-05	2_LE
chr10	42399506	42399906	Peak1686	-1.31991	6.00808e-05	2_LE
chr11	96928220	96928620	Peak1687	-1.5325	6.00911e-05	2_LE
chr1	139071298	139071698	Peak1688	-1.10786	6.0344e-05	2_LE
chr15	78259387	78259787	Peak1689	-1.58415	6.0344e-05	2_LE
chr10	92798452	92798852	Peak1690	-1.23223	6.0429e-05	2_LE
chr10	80533095	80533495	Peak1691	-1.61248	6.05445e-05	2_LE
chr8	72377126	72377526	Peak1692	1.33681	6.06127e-05	1_EL
chr9	56467728	56468128	Peak1693	-1.29718	6.06797e-05	2_LE
chr1	152934345	152934745	Peak1694	-1.17738	6.06797e-05	2_LE
chr16	28809364	28809764	Peak1695	-1.56596	6.06819e-05	2_LE
chr18	6491655	6492055	Peak1696	-1.34516	6.08206e-05	2_LE
chr4	147818009	147818409	Peak1697	-1.39148	6.08206e-05	2_LE
chr2	127251192	127251592	Peak1698	-1.54655	6.08206e-05	2_LE
chr9	26945061	26945461	Peak1699	1.8948	6.09084e-05	1_EL
chr7	30167852	30168252	Peak1700	-1.19049	6.09105e-05	2_LE
chr3	4896286	4896686	Peak1701	-1.71782	6.10032e-05	2_LE
chr5	126585810	126586210	Peak1702	-1.3301	6.10032e-05	2_LE
chr11	117287314	117287714	Peak1703	-1.53298	6.10032e-05	2_LE
chr6	52088374	52088774	Peak1704	-1.11885	6.10032e-05	2_LE
chr8	11187881	11188281	Peak1705	-1.1356	6.11522e-05	2_LE
chr14	38559146	38559546	Peak1706	-1.74522	6.11636e-05	2_LE
chr2	35866687	35867087	Peak1707	-1.41138	6.17623e-05	2_LE
chr5	4495116	4495516	Peak1708	-1.84271	6.20184e-05	2_LE
chr14	54191892	54192292	Peak1709	-1.00062	6.20772e-05	2_LE
chr11	3248633	3249033	Peak1710	-1.20792	6.24785e-05	2_LE
chr14	118579673	118580073	Peak1711	-1.46846	6.26163e-05	2_LE
chr18	80492828	80493228	Peak1712	-1.75719	6.26163e-05	2_LE
chr11	116072513	116072913	Peak1713	1.36257	6.26565e-05	1_EL
chr8	86480483	86480883	Peak1714	-1.03481	6.28994e-05	2_LE
chr7	28993774	28994174	Peak1715	-1.64699	6.28994e-05	2_LE
chr7	52560174	52560574	Peak1716	-1.32764	6.29452e-05	2_LE
chr16	11359930	11360330	Peak1717	-1.13774	6.3422e-05	2_LE
chr8	110110018	110110418	Peak1718	-1.10776	6.37022e-05	2_LE
chr17	48024287	48024687	Peak1719	-1.18277	6.38534e-05	2_LE
chr5	66733375	66733775	Peak1720	-1.55601	6.38534e-05	2_LE
chr17	87363652	87364052	Peak1721	-1.34272	6.40738e-05	2_LE
chr18	15220639	15221039	Peak1722	-1.25178	6.42617e-05	2_LE
chr10	67642937	67643337	Peak1723	-1.45753	6.45303e-05	2_LE
chr12	113857979	113858379	Peak1724	-1.4957	6.46105e-05	2_LE
chr4	80573232	80573632	Peak1725	1.90084	6.46272e-05	1_EL
chr1	84691857	84692257	Peak1726	-1.39896	6.48239e-05	2_LE
chr8	48060746	48061146	Peak1727	-1.34858	6.48239e-05	2_LE
chr5	27231174	27231574	Peak1728	-1.61361	6.48239e-05	2_LE
chr3	82707952	82708352	Peak1729	-1.66495	6.48239e-05	2_LE
chr11	60817587	60817987	Peak1730	-1.12286	6.51707e-05	2_LE
chr8	107872794	107873194	Peak1731	-1.73713	6.52668e-05	2_LE
chr5	140384166	140384566	Peak1732	-1.77839	6.52725e-05	2_LE
chr13	43880293	43880693	Peak1733	-1.77594	6.52836e-05	2_LE
chr8	15152039	15152439	Peak1734	-1.40603	6.55662e-05	2_LE
chr13	113136740	113137140	Peak1735	-1.48979	6.55864e-05	2_LE
chr8	83261276	83261676	Peak1736	-1.06396	6.55864e-05	2_LE
chr9	57758099	57758499	Peak1737	-1.75124	6.57438e-05	2_LE
chr15	76741301	76741701	Peak1738	-1.41187	6.58453e-05	2_LE
chr3	108684006	108684406	Peak1739	-1.44089	6.59399e-05	2_LE
chr3	38785649	38786049	Peak1740	-1.43667	6.62159e-05	2_LE
chr12	103566012	103566412	Peak1741	-1.68853	6.6223e-05	2_LE
chr12	107461385	107461785	Peak1742	-1.4582	6.6223e-05	2_LE
chr11	102145118	102145518	Peak1743	-1.42516	6.6223e-05	2_LE
chr18	66618772	66619172	Peak1744	-1.57318	6.66706e-05	2_LE
chr12	74136345	74136745	Peak1745	-1.54723	6.68833e-05	2_LE
chr13	53209671	53210071	Peak1746	1.75664	6.69379e-05	1_EL
chr16	8635933	8636333	Peak1747	-1.27855	6.70165e-05	2_LE
chr14	61631397	61631797	Peak1748	-1.51595	6.70165e-05	2_LE
chr1	13457954	13458354	Peak1749	-1.74773	6.71046e-05	2_LE
chr5	123157154	123157554	Peak1750	-1.69588	6.71598e-05	2_LE
chr2	103910448	103910848	Peak1751	-1.45111	6.71598e-05	2_LE
chr17	48111103	48111503	Peak1752	-1.44265	6.72054e-05	2_LE
chr7	104230990	104231390	Peak1753	-1.42669	6.72054e-05	2_LE
chr17	23747413	23747813	Peak1754	-1.36998	6.72526e-05	2_LE
chr16	33834052	33834452	Peak1755	-1.33589	6.72526e-05	2_LE
chr12	107548863	107549263	Peak1756	-1.71407	6.7301e-05	2_LE
chr9	3876528	3876928	Peak1757	-1.83823	6.7301e-05	2_LE
chr11	113927466	113927866	Peak1758	-1.44406	6.74791e-05	2_LE
chr11	52172846	52173246	Peak1759	-1.30512	6.76015e-05	2_LE
chr6	113421286	113421686	Peak1760	-1.20736	6.76311e-05	2_LE
chr1	72852665	72853065	Peak1761	-1.38566	6.76311e-05	2_LE
chr17	46582095	46582495	Peak1762	-1.38246	6.76311e-05	2_LE
chr10	110232273	110232673	Peak1763	-1.09926	6.77082e-05	2_LE
chr18	64492397	64492797	Peak1764	-1.33782	6.77082e-05	2_LE
chr8	93959779	93960179	Peak1765	-1.42252	6.77163e-05	2_LE
chr1	37044165	37044565	Peak1766	-1.0234	6.77163e-05	2_LE
chr11	59092876	59093276	Peak1767	1.83768	6.79002e-05	1_EL
chr14	62953803	62954203	Peak1768	-1.34203	6.79526e-05	2_LE
chr7	56656259	56656659	Peak1769	-1.36291	6.79999e-05	2_LE
chr8	37009289	37009689	Peak1770	-1.80803	6.80186e-05	2_LE
chr7	140010714	140011114	Peak1771	1.77529	6.80412e-05	1_EL
chr13	114081384	114081784	Peak1772	-1.9246	6.80412e-05	2_LE
chr8	3994120	3994520	Peak1773	-1.49153	6.81824e-05	2_LE
chr11	59777536	59777936	Peak1774	-1.30881	6.81824e-05	2_LE
chr3	104477497	104477897	Peak1775	1.41546	6.83089e-05	1_EL
chr3	36380628	36381028	Peak1776	-1.66935	6.84466e-05	2_LE
chr10	115738288	115738688	Peak1777	-1.61372	6.84654e-05	2_LE
chr4	149423399	149423799	Peak1778	-1.68902	6.8601e-05	2_LE
chr6	135664235	135664635	Peak1779	-1.15623	6.88552e-05	2_LE
chr11	61191347	61191747	Peak1780	-1.35018	6.90141e-05	2_LE
chr13	4216403	4216803	Peak1781	-1.90824	6.90501e-05	2_LE
chr8	86133626	86134026	Peak1782	-1.092	6.91059e-05	2_LE
chr14	51614902	51615302	Peak1783	1.77286	6.9112e-05	1_EL
chr5	147197296	147197696	Peak1784	-1.85869	6.9112e-05	2_LE
chr8	98227694	98228094	Peak1785	-1.09584	6.91681e-05	2_LE
chr14	47018168	47018568	Peak1786	-1.49817	6.91681e-05	2_LE
chr13	83872289	83872689	Peak1787	-1.48303	6.91681e-05	2_LE
chr11	69616149	69616549	Peak1788	-1.3859	6.91681e-05	2_LE
chr5	20197610	20198010	Peak1789	-1.37425	6.9384e-05	2_LE
chr13	58486828	58487228	Peak1790	-1.27974	6.9384e-05	2_LE
chr10	18463264	18463664	Peak1791	-1.70109	6.94398e-05	2_LE
chr8	127186335	127186735	Peak1792	-1.39803	6.94398e-05	2_LE
chr1	195099110	195099510	Peak1793	-1.76979	6.94702e-05	2_LE
chr15	85823435	85823835	Peak1794	1.38808	6.94702e-05	1_EL
chr11	11710204	11710604	Peak1795	-1.07374	6.96575e-05	2_LE
chr7	16557481	16557881	Peak1796	-1.32945	6.98284e-05	2_LE
chr9	67606747	67607147	Peak1797	-1.39347	6.99164e-05	2_LE
chr16	5234193	5234593	Peak1798	-1.45603	6.99798e-05	2_LE
chr4	134323217	134323617	Peak1799	-1.92906	7.02401e-05	2_LE
chr11	116273604	116274004	Peak1800	-1.57558	7.03035e-05	2_LE
chr7	17461602	17462002	Peak1801	-1.1936	7.04022e-05	2_LE
chr17	47658760	47659160	Peak1802	-1.25699	7.04424e-05	2_LE
chr8	79497221	79497621	Peak1803	-1.46051	7.04424e-05	2_LE
chr8	4708520	4708920	Peak1804	-1.43481	7.04951e-05	2_LE
chr9	8900404	8900804	Peak1805	-1.44665	7.0727e-05	2_LE
chr2	127275527	127275927	Peak1806	-1.38635	7.0963e-05	2_LE
chr12	113175566	113175966	Peak1807	-1.23539	7.1042e-05	2_LE
chr8	86763025	86763425	Peak1808	1.20515	7.11722e-05	1_EL
chr2	162715215	162715615	Peak1809	-1.37493	7.17556e-05	2_LE
chr18	81177291	81177691	Peak1810	-1.12779	7.18025e-05	2_LE
chr8	68066441	68066841	Peak1811	-1.7128	7.19376e-05	2_LE
chr3	27933880	27934280	Peak1812	1.52569	7.21558e-05	1_EL
chr6	118016694	118017094	Peak1813	-1.55606	7.26397e-05	2_LE
chr12	20921015	20921415	Peak1814	-1.12805	7.26397e-05	2_LE
chr2	160192013	160192413	Peak1815	-1.31158	7.2654e-05	2_LE
chr5	142917016	142917416	Peak1816	-1.34093	7.26759e-05	2_LE
chr16	50437771	50438171	Peak1817	-1.43379	7.27925e-05	2_LE
chr2	181414497	181414897	Peak1818	-1.68385	7.31132e-05	2_LE
chr18	47009181	47009581	Peak1819	-1.48925	7.31398e-05	2_LE
chr11	69597759	69598159	Peak1820	-1.19735	7.31398e-05	2_LE
chr5	136440328	136440728	Peak1821	1.37203	7.31398e-05	1_EL
chr2	35903776	35904176	Peak1822	-1.38859	7.31398e-05	2_LE
chr14	16870382	16870782	Peak1823	-1.18947	7.31548e-05	2_LE
chr9	106128258	106128658	Peak1824	-1.54977	7.32641e-05	2_LE
chr18	78951820	78952220	Peak1825	-1.70273	7.32854e-05	2_LE
chr1	92222122	92222522	Peak1826	-1.66479	7.32896e-05	2_LE
chr5	92935180	92935580	Peak1827	-1.24102	7.33881e-05	2_LE
chr1	93309220	93309620	Peak1828	-1.50559	7.33979e-05	2_LE
chr14	20901419	20901819	Peak1829	-1.3585	7.3563e-05	2_LE
chr7	118266637	118267037	Peak1830	-1.35917	7.39984e-05	2_LE
chr17	65111119	65111519	Peak1831	-1.24103	7.40234e-05	2_LE
chr3	22136518	22136918	Peak1832	-1.927	7.40234e-05	2_LE
chr3	51908293	51908693	Peak1833	-1.46589	7.40234e-05	2_LE
chr4	148819781	148820181	Peak1834	-1.29057	7.40234e-05	2_LE
chr10	80290783	80291183	Peak1835	-1.2781	7.40234e-05	2_LE
chr5	72616340	72616740	Peak1836	-1.30314	7.40687e-05	2_LE
chr3	97746113	97746513	Peak1837	-1.4579	7.45113e-05	2_LE
chr18	75662534	75662934	Peak1838	-1.23487	7.45955e-05	2_LE
chr10	61087979	61088379	Peak1839	-1.26505	7.49804e-05	2_LE
chr1	172576115	172576515	Peak1840	-1.91051	7.49894e-05	2_LE
chr8	113745895	113746295	Peak1841	1.56148	7.50741e-05	1_EL
chr1	191405915	191406315	Peak1842	-1.84497	7.51236e-05	2_LE
chr15	8999676	9000076	Peak1843	-1.34138	7.53479e-05	2_LE
chr8	122516113	122516513	Peak1844	-1.18058	7.55462e-05	2_LE
chr16	10439772	10440172	Peak1845	1.77944	7.55462e-05	1_EL
chr1	159660664	159661064	Peak1846	-1.90296	7.55966e-05	2_LE
chr6	5206075	5206475	Peak1847	-1.50003	7.56164e-05	2_LE
chr6	116410775	116411175	Peak1848	-1.57784	7.59155e-05	2_LE
chr8	90271092	90271492	Peak1849	-1.03712	7.59155e-05	2_LE
chr3	153636365	153636765	Peak1850	-1.62323	7.59155e-05	2_LE
chr16	93794706	93795106	Peak1851	-1.17986	7.59405e-05	2_LE
chr5	45975459	45975859	Peak1852	-1.71364	7.59655e-05	2_LE
chr12	18108334	18108734	Peak1853	-1.64117	7.61348e-05	2_LE
chr13	12164726	12165126	Peak1854	-1.13717	7.61518e-05	2_LE
chr9	103971967	103972367	Peak1855	1.62694	7.61518e-05	1_EL
chr13	97855333	97855733	Peak1856	-1.18292	7.62393e-05	2_LE
chr17	95234498	95234898	Peak1857	-1.17717	7.65783e-05	2_LE
chr14	77405202	77405602	Peak1858	-1.28626	7.66642e-05	2_LE
chr4	133484351	133484751	Peak1859	-1.21215	7.67959e-05	2_LE
chr2	12931973	12932373	Peak1860	-1.46703	7.68126e-05	2_LE
chr17	71087948	71088348	Peak1861	-1.15327	7.68381e-05	2_LE
chr12	17553355	17553755	Peak1862	-1.21607	7.72075e-05	2_LE
chr9	42970383	42970783	Peak1863	1.8635	7.72689e-05	1_EL
chr14	55222765	55223165	Peak1864	-1.30352	7.73661e-05	2_LE
chr12	81251844	81252244	Peak1865	-1.28975	7.73661e-05	2_LE
chr7	140122030	140122430	Peak1866	-1.88468	7.73661e-05	2_LE
chr5	30374628	30375028	Peak1867	-1.81313	7.73661e-05	2_LE
chr15	102127060	102127460	Peak1868	-1.49428	7.75258e-05	2_LE
chr18	65656733	65657133	Peak1869	-1.26125	7.75258e-05	2_LE
chr11	100643942	100644342	Peak1870	-1.08809	7.76426e-05	2_LE
chr11	54337432	54337832	Peak1871	-1.43113	7.76426e-05	2_LE
chr14	79504814	79505214	Peak1872	1.63215	7.77635e-05	1_EL
chr6	12818399	12818799	Peak1873	1.68309	7.77635e-05	1_EL
chr16	17276770	17277170	Peak1874	-1.69647	7.77635e-05	2_LE
chr4	115570611	115571011	Peak1875	-1.79451	7.79861e-05	2_LE
chr8	11331635	11332035	Peak1876	-1.7516	7.80128e-05	2_LE
chr9	53743490	53743890	Peak1877	-1.36218	7.80785e-05	2_LE
chr8	49194756	49195156	Peak1878	-1.13309	7.84127e-05	2_LE
chr7	139797573	139797973	Peak1879	1.80694	7.84453e-05	1_EL
chr11	5378339	5378739	Peak1880	-1.39037	7.84453e-05	2_LE
chr14	64782074	64782474	Peak1881	-1.45188	7.84453e-05	2_LE
chr8	116827891	116828291	Peak1882	1.67892	7.84453e-05	1_EL
chr7	120439078	120439478	Peak1883	-1.30661	7.84453e-05	2_LE
chr2	167380487	167380887	Peak1884	1.54417	7.84543e-05	1_EL
chr1	55294419	55294819	Peak1885	-1.90286	7.90256e-05	2_LE
chr11	95749308	95749708	Peak1886	1.78489	7.90256e-05	1_EL
chr14	33130815	33131215	Peak1887	-1.70692	7.9069e-05	2_LE
chr7	20505149	20505549	Peak1888	-1.45707	7.9152e-05	2_LE
chr17	28500270	28500670	Peak1889	-1.04033	7.9291e-05	2_LE
chr10	70593270	70593670	Peak1890	-1.62851	7.93116e-05	2_LE
chr6	120015107	120015507	Peak1891	-1.05534	7.93245e-05	2_LE
chr15	25562601	25563001	Peak1892	-1.15974	7.94321e-05	2_LE
chr8	12119298	12119698	Peak1893	-1.51423	8.01058e-05	2_LE
chr6	128278114	128278514	Peak1894	1.60906	8.01058e-05	1_EL
chr11	102876809	102877209	Peak1895	-1.36834	8.01058e-05	2_LE
chr4	132849222	132849622	Peak1896	-1.15145	8.01058e-05	2_LE
chr8	93479409	93479809	Peak1897	-1.33111	8.01058e-05	2_LE
chr1	123328174	123328574	Peak1898	-1.80346	8.01058e-05	2_LE
chr2	119102652	119103052	Peak1899	-1.36791	8.01188e-05	2_LE
chr6	112439365	112439765	Peak1900	-1.27754	8.01298e-05	2_LE
chr9	45431548	45431948	Peak1901	-1.27421	8.01298e-05	2_LE
chr6	9604969	9605369	Peak1902	-1.37337	8.01662e-05	2_LE
chr1	193769231	193769631	Peak1903	-1.06039	8.01789e-05	2_LE
chr13	18041939	18042339	Peak1904	-1.44817	8.01999e-05	2_LE
chr14	78635174	78635574	Peak1905	1.6034	8.02527e-05	1_EL
chr1	174411595	174411995	Peak1906	-1.63354	8.03288e-05	2_LE
chr3	25350237	25350637	Peak1907	-1.33686	8.03646e-05	2_LE
chr15	90879618	90880018	Peak1908	-1.67003	8.03922e-05	2_LE
chr4	8388658	8389058	Peak1909	-1.68291	8.04754e-05	2_LE
chr9	108007477	108007877	Peak1910	-1.22357	8.04754e-05	2_LE
chr8	35523219	35523619	Peak1911	-1.48912	8.05447e-05	2_LE
chr16	44725410	44725810	Peak1912	-1.35881	8.07838e-05	2_LE
chr6	124914344	124914744	Peak1913	-1.27914	8.08314e-05	2_LE
chr15	6576700	6577100	Peak1914	1.61792	8.08334e-05	1_EL
chr2	105151835	105152235	Peak1915	-1.68313	8.08334e-05	2_LE
chr17	85561173	85561573	Peak1916	-1.48339	8.08334e-05	2_LE
chr1	85144165	85144565	Peak1917	-1.6927	8.08334e-05	2_LE
chr7	63147230	63147630	Peak1918	-1.33162	8.08931e-05	2_LE
chr7	13556452	13556852	Peak1919	-1.47609	8.09062e-05	2_LE
chr18	36228045	36228445	Peak1920	-1.5411	8.09062e-05	2_LE
chr4	53215588	53215988	Peak1921	-1.61282	8.09062e-05	2_LE
chr8	34295375	34295775	Peak1922	-1.24249	8.09062e-05	2_LE
chr12	3780462	3780862	Peak1923	-1.05935	8.09062e-05	2_LE
chr13	113542517	113542917	Peak1924	-1.31649	8.09062e-05	2_LE
chr12	111700150	111700550	Peak1925	1.59731	8.09062e-05	1_EL
chr8	79622146	79622546	Peak1926	-1.91428	8.10284e-05	2_LE
chr8	12105434	12105834	Peak1927	-1.129	8.10284e-05	2_LE
chr5	33677432	33677832	Peak1928	-1.52889	8.10297e-05	2_LE
chr9	72898575	72898975	Peak1929	1.46988	8.10297e-05	1_EL
chr11	70459335	70459735	Peak1930	-1.21583	8.10297e-05	2_LE
chr17	46289605	46290005	Peak1931	-1.45262	8.10297e-05	2_LE
chr4	129488708	129489108	Peak1932	-1.2424	8.1133e-05	2_LE
chr8	74419013	74419413	Peak1933	1.4189	8.11874e-05	1_EL
chr3	144274726	144275126	Peak1934	-1.0185	8.15503e-05	2_LE
chr4	150778592	150778992	Peak1935	-1.52613	8.16201e-05	2_LE
chr10	43915425	43915825	Peak1936	-1.8909	8.18268e-05	2_LE
chr19	10464229	10464629	Peak1937	-1.25585	8.18663e-05	2_LE
chr5	27143983	27144383	Peak1938	-1.48061	8.19762e-05	2_LE
chr7	51717621	51718021	Peak1939	-1.17791	8.19762e-05	2_LE
chr14	8972370	8972770	Peak1940	-1.2592	8.19762e-05	2_LE
chr19	4511151	4511551	Peak1941	-1.37338	8.19762e-05	2_LE
chr3	105254923	105255323	Peak1942	-1.54645	8.19909e-05	2_LE
chr8	122940575	122940975	Peak1943	-1.30936	8.2021e-05	2_LE
chr9	118315586	118315986	Peak1944	-1.30936	8.2024e-05	2_LE
chr4	43515614	43516014	Peak1945	1.72228	8.21415e-05	1_EL
chrX	112089564	112089964	Peak1946	-1.58754	8.22763e-05	2_LE
chr1	39418779	39419179	Peak1947	-1.39946	8.25212e-05	2_LE
chr3	102539461	102539861	Peak1948	-1.45609	8.25872e-05	2_LE
chr9	119487918	119488318	Peak1949	-1.80907	8.25872e-05	2_LE
chr17	56972424	56972824	Peak1950	-1.05511	8.25872e-05	2_LE
chr3	95121620	95122020	Peak1951	-1.18832	8.25872e-05	2_LE
chr10	44100719	44101119	Peak1952	-1.27115	8.25872e-05	2_LE
chr12	16598435	16598835	Peak1953	-1.44969	8.25872e-05	2_LE
chr16	96357620	96358020	Peak1954	-1.49523	8.25872e-05	2_LE
chr5	37682458	37682858	Peak1955	-1.80074	8.28469e-05	2_LE
chr1	136883977	136884377	Peak1956	-1.40463	8.28469e-05	2_LE
chr2	102223756	102224156	Peak1957	1.87933	8.28469e-05	1_EL
chr16	35478768	35479168	Peak1958	1.56469	8.28469e-05	1_EL
chr19	3321703	3322103	Peak1959	-1.06855	8.29393e-05	2_LE
chr8	83442672	83443072	Peak1960	-1.31404	8.30436e-05	2_LE
chr8	12050788	12051188	Peak1961	-0.975241	8.30436e-05	2_LE
chr2	126605872	126606272	Peak1962	-1.45896	8.30436e-05	2_LE
chr2	167487503	167487903	Peak1963	-1.38972	8.33626e-05	2_LE
chr13	29370250	29370650	Peak1964	-1.25706	8.36558e-05	2_LE
chr7	64764369	64764769	Peak1965	-1.71405	8.36558e-05	2_LE
chr12	77648711	77649111	Peak1966	-1.20009	8.36558e-05	2_LE
chr8	72412393	72412793	Peak1967	-1.03483	8.37573e-05	2_LE
chr15	84896564	84896964	Peak1968	1.65784	8.38934e-05	1_EL
chr6	14445830	14446230	Peak1969	-1.39307	8.39169e-05	2_LE
chr6	94231705	94232105	Peak1970	-1.41845	8.39284e-05	2_LE
chr1	4386463	4386863	Peak1971	-1.47163	8.39284e-05	2_LE
chr5	53946494	53946894	Peak1972	-1.3342	8.3983e-05	2_LE
chr19	30186317	30186717	Peak1973	1.46327	8.42211e-05	1_EL
chr9	123388052	123388452	Peak1974	-1.52411	8.45193e-05	2_LE
chr8	124192605	124193005	Peak1975	-1.09136	8.47156e-05	2_LE
chr7	13334976	13335376	Peak1976	-1.7717	8.49306e-05	2_LE
chr3	94167727	94168127	Peak1977	-1.70783	8.49306e-05	2_LE
chr5	3877681	3878081	Peak1978	-1.58077	8.49311e-05	2_LE
chr6	97597209	97597609	Peak1979	-1.46032	8.5332e-05	2_LE
chr1	78607565	78607965	Peak1980	1.68665	8.55377e-05	1_EL
chr2	152015709	152016109	Peak1981	-1.06345	8.56937e-05	2_LE
chr13	34743526	34743926	Peak1982	-1.41883	8.56937e-05	2_LE
chr13	4400734	4401134	Peak1983	-1.43399	8.57974e-05	2_LE
chr9	37062688	37063088	Peak1984	-1.68086	8.58642e-05	2_LE
chr8	97546388	97546788	Peak1985	1.27629	8.58642e-05	1_EL
chr4	148264926	148265326	Peak1986	-1.48088	8.58642e-05	2_LE
chr17	35377544	35377944	Peak1987	-1.24746	8.59267e-05	2_LE
chr16	36722020	36722420	Peak1988	-1.35321	8.59267e-05	2_LE
chr12	108755019	108755419	Peak1989	-1.83779	8.59267e-05	2_LE
chr4	135720426	135720826	Peak1990	1.69508	8.59267e-05	1_EL
chr19	46210455	46210855	Peak1991	-1.37843	8.61189e-05	2_LE
chr4	41449672	41450072	Peak1992	-1.75504	8.61189e-05	2_LE
chr6	91757191	91757591	Peak1993	-1.50922	8.62963e-05	2_LE
chr3	86998576	86998976	Peak1994	-1.05892	8.63204e-05	2_LE
chr10	38474829	38475229	Peak1995	-1.6908	8.63204e-05	2_LE
chr11	6659246	6659646	Peak1996	-1.70372	8.64213e-05	2_LE
chr9	120444903	120445303	Peak1997	1.56854	8.66146e-05	1_EL
chr11	95773767	95774167	Peak1998	1.45701	8.67629e-05	1_EL
chr8	71852913	71853313	Peak1999	-1.27512	8.72423e-05	2_LE
[truncated: 100,042 more rows]

## Sheet: S3C_ED_H3K27ac
chr	start	end	PeakID	ESCvsDEPSC_Fold	ESCvsDEPSC_FDR	status
chr1	10027927	10028327	Peak1	-1.32156	2.98e-14	DE
chr1	10029802	10030202	Peak2	-1.6916	4.01e-08	DE
chr1	10072883	10073283	Peak3	-1.24432	0.00362	DE
chr1	10075273	10075673	Peak4	-0.532381	0.147	No_Change_ED
chr1	10161217	10161617	Peak5	-0.756765	0.0359	DE
chr1	10246758	10247158	Peak6	-0.559235	0.163	No_Change_ED
chr1	102770456	102770856	Peak7	-0.346864	0.444	No_Change_ED
chr1	103653433	103653833	Peak8	-1.74735	4.35e-17	DE
chr1	103661320	103661720	Peak9	-0.144451	0.702	No_Change_ED
chr1	103665023	103665423	Peak10	-0.323546	0.439	No_Change_ED
chr1	103669240	103669640	Peak11	0.250587	0.55	No_Change_ED
chr1	103689725	103690125	Peak12	0.237388	0.544	No_Change_ED
chr1	103771478	103771878	Peak13	-0.148069	0.723	No_Change_ED
chr1	103813887	103814287	Peak14	-0.82546	0.00912	DE
chr1	10385881	10386281	Peak15	-0.491264	0.236	No_Change_ED
chr1	103988646	103989046	Peak16	-0.505746	0.187	No_Change_ED
chr1	104152675	104153075	Peak17	-0.806427	0.0269	DE
chr1	104154206	104154606	Peak18	-1.49107	0.000605	DE
chr1	104160712	104161112	Peak19	-2.58131	8.69e-38	DE
chr1	104171234	104171634	Peak20	-0.794101	0.0501	No_Change_ED
chr1	104274223	104274623	Peak21	-1.12735	0.00898	DE
chr1	104579751	104580151	Peak22	-0.601956	0.135	No_Change_ED
chr1	104707451	104707851	Peak23	-1.64489	5.72e-08	DE
chr1	104990945	104991345	Peak24	-1.04818	0.00771	DE
chr1	105368577	105368977	Peak25	-0.862905	0.00591	DE
chr1	105649032	105649432	Peak26	0.170075	0.678	No_Change_ED
chr1	10641328	10641728	Peak27	-0.239415	0.478	No_Change_ED
chr1	10646213	10646613	Peak28	0.0539717	0.905	No_Change_ED
chr1	106909387	106909787	Peak29	0.310308	0.415	No_Change_ED
chr1	106968108	106968508	Peak30	0.00587325	0.987	No_Change_ED
chr1	106972216	106972616	Peak31	0.700353	0.063	No_Change_ED
chr1	106992341	106992741	Peak32	0.0796988	0.837	No_Change_ED
chr1	107384027	107384427	Peak33	0.580927	0.178	No_Change_ED
chr1	107388010	107388410	Peak34	0.561483	0.15	No_Change_ED
chr1	107419810	107420210	Peak35	1.07733	0.00717	ED
chr1	107560403	107560803	Peak36	-0.972059	0.0248	DE
chr1	107564574	107564974	Peak37	0.525033	0.235	No_Change_ED
chr1	107569420	107569820	Peak38	0.526508	0.2	No_Change_ED
chr1	107625733	107626133	Peak39	0.571085	0.215	No_Change_ED
chr1	107886428	107886828	Peak40	-0.165811	0.728	No_Change_ED
chr1	107886929	107887329	Peak41	-0.702027	0.0928	No_Change_ED
chr1	107890348	107890748	Peak42	-0.14173	0.743	No_Change_ED
chr1	107898012	107898412	Peak43	0.428623	0.306	No_Change_ED
chr1	10790098	10790498	Peak44	0.0151843	0.974	No_Change_ED
chr1	107955405	107955805	Peak45	0.418482	0.151	No_Change_ED
chr1	108015649	108016049	Peak46	0.52737	0.121	No_Change_ED
chr1	108061590	108061990	Peak47	0.379538	0.35	No_Change_ED
chr1	10806526	10806926	Peak48	0.138041	0.744	No_Change_ED
chr1	108067441	108067841	Peak49	-0.0466002	0.908	No_Change_ED
chr1	108079275	108079675	Peak50	1.00375	0.0191	ED
chr1	108086133	108086533	Peak51	0.940795	0.0366	ED
chr1	108087998	108088398	Peak52	0.653602	0.132	No_Change_ED
chr1	108096272	108096672	Peak53	0.282462	0.527	No_Change_ED
chr1	108116957	108117357	Peak54	0.966219	0.0308	ED
chr1	108129257	108129657	Peak55	0.323828	0.451	No_Change_ED
chr1	108137979	108138379	Peak56	0.720321	0.0891	No_Change_ED
chr1	108170655	108171055	Peak57	0.959658	0.0341	ED
chr1	108175960	108176360	Peak58	1.38533	4.67e-05	ED
chr1	10826036	10826436	Peak59	-0.467107	0.254	No_Change_ED
chr1	10827858	10828258	Peak60	-0.250703	0.55	No_Change_ED
chr1	108342609	108343009	Peak61	0.57605	0.173	No_Change_ED
chr1	10842277	10842677	Peak62	-0.618815	0.0775	No_Change_ED
chr1	10847287	10847687	Peak63	-0.0915453	0.838	No_Change_ED
chr1	10862813	10863213	Peak64	-0.796591	0.0471	DE
chr1	10865591	10865991	Peak65	-0.445463	0.242	No_Change_ED
chr1	108656076	108656476	Peak66	-0.713253	0.0982	No_Change_ED
chr1	10867637	10868037	Peak67	-1.24161	2.91e-10	DE
chr1	108692795	108693195	Peak68	-0.717816	0.0344	DE
chr1	10923741	10924141	Peak69	0.0629596	0.876	No_Change_ED
chr1	109435278	109435678	Peak70	0.253346	0.552	No_Change_ED
chr1	109719754	109720154	Peak71	-0.843862	0.0313	DE
chr1	10983546	10983946	Peak72	-0.599193	0.035	No_Change_ED
chr1	109857153	109857553	Peak73	-0.075859	0.863	No_Change_ED
chr1	109875467	109875867	Peak74	0.494677	0.201	No_Change_ED
chr1	10989368	10989768	Peak75	0.698211	0.0778	No_Change_ED
chr1	10993320	10993720	Peak76	0.23959	0.572	No_Change_ED
chr1	11086397	11086797	Peak77	0.216017	0.637	No_Change_ED
chr1	111225091	111225491	Peak78	-0.561826	0.228	No_Change_ED
chr1	11139193	11139593	Peak79	-0.506176	0.221	No_Change_ED
chr1	11141844	11142244	Peak80	0.28656	0.457	No_Change_ED
chr1	11241257	11241657	Peak81	0.259209	0.488	No_Change_ED
chr1	11258716	11259116	Peak82	-0.0622665	0.896	No_Change_ED
chr1	112671007	112671407	Peak83	-1.22974	1.04e-06	DE
chr1	11268432	11268832	Peak84	-0.667416	0.00129	DE
chr1	112687413	112687813	Peak85	-1.38313	0.000124	DE
chr1	112768311	112768711	Peak86	-0.398143	0.34	No_Change_ED
chr1	112802016	112802416	Peak87	-2.09314	5.83e-19	DE
chr1	11285415	11285815	Peak88	0.430831	0.198	No_Change_ED
chr1	11319826	11320226	Peak89	-1.55731	2.05e-07	DE
chr1	11332997	11333397	Peak90	-0.47622	0.253	No_Change_ED
chr1	11340930	11341330	Peak91	-0.697636	0.0204	DE
chr1	113648164	113648564	Peak92	0.157056	0.732	No_Change_ED
chr1	11377412	11377812	Peak93	0.05348	0.908	No_Change_ED
chr1	11379786	11380186	Peak94	0.0168147	0.969	No_Change_ED
chr1	11385473	11385873	Peak95	-1.11173	7.94e-07	DE
chr1	113916218	113916618	Peak96	0.207582	0.627	No_Change_ED
chr1	11403777	11404177	Peak97	0.190727	0.593	No_Change_ED
chr1	11434236	11434636	Peak98	0.282593	0.526	No_Change_ED
chr1	11452087	11452487	Peak99	-0.0942588	0.793	No_Change_ED
chr1	114546733	114547133	Peak100	0.521032	0.225	No_Change_ED
chr1	11456774	11457174	Peak101	-0.677108	0.00801	DE
chr1	114676628	114677028	Peak102	-0.796766	0.0333	DE
chr1	11483150	11483550	Peak103	0.0997019	0.796	No_Change_ED
chr1	11491583	11491983	Peak104	-0.343493	0.292	No_Change_ED
chr1	11507443	11507843	Peak105	0.495877	0.247	No_Change_ED
chr1	11511468	11511868	Peak106	0.115153	0.791	No_Change_ED
chr1	11555021	11555421	Peak107	0.133951	0.748	No_Change_ED
chr1	115845173	115845573	Peak108	-0.101853	0.824	No_Change_ED
chr1	115850143	115850543	Peak109	0.253229	0.554	No_Change_ED
chr1	115854651	115855051	Peak110	-0.825546	0.00709	DE
chr1	115860303	115860703	Peak111	-1.32651	8.22e-09	DE
chr1	116126405	116126805	Peak112	-0.744489	0.0795	No_Change_ED
chr1	116667027	116667427	Peak113	-0.29543	0.528	No_Change_ED
chr1	11686209	11686609	Peak114	-0.548096	0.206	No_Change_ED
chr1	11738149	11738549	Peak115	-0.775738	0.0113	DE
chr1	119187062	119187462	Peak116	-1.12503	0.00469	DE
chr1	119355043	119355443	Peak117	-1.57045	2.94e-15	DE
chr1	119362606	119363006	Peak118	-0.299878	0.487	No_Change_ED
chr1	119364161	119364561	Peak119	-0.0675806	0.864	No_Change_ED
chr1	119546319	119546719	Peak120	-1.27603	0.00257	DE
chr1	119900108	119900508	Peak121	-1.78177	2.49e-06	DE
chr1	120207705	120208105	Peak122	-1.12188	0.000584	DE
chr1	120218134	120218534	Peak123	-0.683755	0.0789	No_Change_ED
chr1	120233206	120233606	Peak124	0.593219	0.147	No_Change_ED
chr1	120264821	120265221	Peak125	-0.418703	0.143	No_Change_ED
chr1	120285825	120286225	Peak126	-0.563437	0.152	No_Change_ED
chr1	120292539	120292939	Peak127	0.964954	0.0247	ED
chr1	120299561	120299961	Peak128	0.361097	0.314	No_Change_ED
chr1	120303894	120304294	Peak129	0.921061	0.0216	ED
chr1	120313965	120314365	Peak130	0.884401	0.0417	ED
chr1	120346862	120347262	Peak131	0.616179	0.121	No_Change_ED
chr1	120353002	120353402	Peak132	0.981453	0.019	ED
chr1	120355767	120356167	Peak133	-1.34305	1.23e-11	DE
chr1	120378619	120379019	Peak134	0.134151	0.762	No_Change_ED
chr1	120485950	120486350	Peak135	0.879752	0.0504	No_Change_ED
chr1	120494173	120494573	Peak136	0.730065	0.0943	No_Change_ED
chr1	12050983	12051383	Peak137	-0.375842	0.36	No_Change_ED
chr1	120516257	120516657	Peak138	0.916791	0.0587	No_Change_ED
chr1	120523032	120523432	Peak139	1.55724	4.04e-05	ED
chr1	120530689	120531089	Peak140	0.505405	0.22	No_Change_ED
chr1	120543905	120544305	Peak141	-0.489453	0.0162	No_Change_ED
chr1	120558533	120558933	Peak142	1.10104	0.00771	ED
chr1	120568534	120568934	Peak143	0.87853	0.0328	ED
chr1	120585018	120585418	Peak144	1.1627	0.00809	ED
chr1	120637436	120637836	Peak145	0.0910478	0.851	No_Change_ED
chr1	120770461	120770861	Peak146	-0.104836	0.758	No_Change_ED
chr1	120778188	120778588	Peak147	0.143947	0.695	No_Change_ED
chr1	120873039	120873439	Peak148	0.469286	0.187	No_Change_ED
chr1	120878478	120878878	Peak149	0.762162	0.0491	ED
chr1	120920446	120920846	Peak150	0.967428	0.0215	ED
chr1	120922274	120922674	Peak151	0.792851	0.0449	ED
chr1	120930088	120930488	Peak152	0.167054	0.689	No_Change_ED
chr1	120932803	120933203	Peak153	0.707135	0.074	No_Change_ED
chr1	120947167	120947567	Peak154	0.180582	0.673	No_Change_ED
chr1	120961698	120962098	Peak155	0.96113	0.00303	ED
chr1	120973355	120973755	Peak156	-0.0225362	0.953	No_Change_ED
chr1	121016689	121017089	Peak157	-0.10036	0.8	No_Change_ED
chr1	121022251	121022651	Peak158	0.88316	0.00376	ED
chr1	121030966	121031366	Peak159	0.900172	0.0383	ED
chr1	121043276	121043676	Peak160	1.69194	7.8e-09	ED
chr1	121053389	121053789	Peak161	-0.0362832	0.939	No_Change_ED
chr1	121063581	121063981	Peak162	0.585598	0.0834	No_Change_ED
chr1	121104181	121104581	Peak163	0.80942	0.0546	No_Change_ED
chr1	121188767	121189167	Peak164	0.318619	0.413	No_Change_ED
chr1	121190228	121190628	Peak165	0.474075	0.241	No_Change_ED
chr1	121192055	121192455	Peak166	0.395979	0.36	No_Change_ED
chr1	121196329	121196729	Peak167	-0.403147	0.196	No_Change_ED
chr1	121226725	121227125	Peak168	-0.0961623	0.819	No_Change_ED
chr1	121230707	121231107	Peak169	0.274435	0.421	No_Change_ED
chr1	121244986	121245386	Peak170	-0.43331	0.137	No_Change_ED
chr1	121251996	121252396	Peak171	0.668963	0.0411	ED
chr1	121273554	121273954	Peak172	0.74334	0.00665	ED
chr1	121285657	121286057	Peak173	0.168907	0.685	No_Change_ED
chr1	121287253	121287653	Peak174	0.707036	0.0856	No_Change_ED
chr1	121295594	121295994	Peak175	-0.307813	0.392	No_Change_ED
chr1	121300911	121301311	Peak176	0.708718	0.0263	ED
chr1	121304019	121304419	Peak177	0.802113	0.0392	ED
chr1	121318082	121318482	Peak178	0.00483545	0.991	No_Change_ED
chr1	121339814	121340214	Peak179	0.766245	0.035	ED
chr1	121350493	121350893	Peak180	-0.0354246	0.936	No_Change_ED
chr1	121384756	121385156	Peak181	0.630425	0.135	No_Change_ED
chr1	121393403	121393803	Peak182	0.401007	0.193	No_Change_ED
chr1	121399965	121400365	Peak183	1.09122	0.0128	ED
chr1	121401935	121402335	Peak184	1.02147	0.0203	ED
chr1	121415856	121416256	Peak185	0.589639	0.161	No_Change_ED
chr1	121418718	121419118	Peak186	0.653384	0.116	No_Change_ED
chr1	121422730	121423130	Peak187	-0.894418	0.00536	DE
chr1	121429053	121429453	Peak188	0.473027	0.22	No_Change_ED
chr1	121434452	121434852	Peak189	0.332064	0.265	No_Change_ED
chr1	121442822	121443222	Peak190	0.395526	0.312	No_Change_ED
chr1	121478114	121478514	Peak191	-0.30478	0.376	No_Change_ED
chr1	121520710	121521110	Peak192	0.473543	0.272	No_Change_ED
chr1	121531612	121532012	Peak193	0.12009	0.792	No_Change_ED
chr1	121545202	121545602	Peak194	-1.38678	1.39e-05	DE
chr1	121641118	121641518	Peak195	-0.64025	0.118	No_Change_ED
chr1	121733611	121734011	Peak196	-1.00785	0.00911	DE
chr1	121938459	121938859	Peak197	0.116464	0.798	No_Change_ED
chr1	121971880	121972280	Peak198	0.58879	0.157	No_Change_ED
chr1	121975776	121976176	Peak199	0.882626	0.0218	ED
chr1	121979845	121980245	Peak200	0.26534	0.506	No_Change_ED
chr1	121982440	121982840	Peak201	0.471355	0.283	No_Change_ED
chr1	121985007	121985407	Peak202	0.508224	0.196	No_Change_ED
chr1	122008578	122008978	Peak203	0.415863	0.256	No_Change_ED
chr1	122014767	122015167	Peak204	-0.0860533	0.836	No_Change_ED
chr1	122017868	122018268	Peak205	-0.591255	0.125	No_Change_ED
chr1	122163145	122163545	Peak206	0.298566	0.526	No_Change_ED
chr1	122166504	122166904	Peak207	0.401263	0.372	No_Change_ED
chr1	122270232	122270632	Peak208	0.3368	0.458	No_Change_ED
chr1	122271272	122271672	Peak209	0.328861	0.437	No_Change_ED
chr1	122358553	122358953	Peak210	0.52404	0.216	No_Change_ED
chr1	122435972	122436372	Peak211	-0.415651	0.359	No_Change_ED
chr1	122540754	122541154	Peak212	-0.485146	0.27	No_Change_ED
chr1	122984288	122984688	Peak213	0.36539	0.388	No_Change_ED
chr1	122987031	122987431	Peak214	1.16166	0.00714	ED
chr1	123224394	123224794	Peak215	-0.206784	0.619	No_Change_ED
chr1	123294507	123294907	Peak216	-1.15359	0.00458	DE
chr1	12334850	12335250	Peak217	-0.177013	0.671	No_Change_ED
chr1	123464434	123464834	Peak218	-0.572774	0.152	No_Change_ED
chr1	124504775	124505175	Peak219	-1.57314	0.000664	DE
chr1	12577309	12577709	Peak220	-2.03401	4.87e-17	DE
chr1	12600637	12601037	Peak221	0.169616	0.68	No_Change_ED
chr1	12658354	12658754	Peak222	0.451054	0.312	No_Change_ED
chr1	126868546	126868946	Peak223	-0.693795	0.0757	No_Change_ED
chr1	12701136	12701536	Peak224	0.0893658	0.815	No_Change_ED
chr1	12705195	12705595	Peak225	-0.225929	0.605	No_Change_ED
chr1	12708319	12708719	Peak226	0.0206013	0.957	No_Change_ED
chr1	12714074	12714474	Peak227	-0.0246237	0.957	No_Change_ED
chr1	127182876	127183276	Peak228	0.534005	0.191	No_Change_ED
chr1	12725004	12725404	Peak229	-0.0342839	0.942	No_Change_ED
chr1	127321388	127321788	Peak230	0.625051	0.149	No_Change_ED
chr1	127327712	127328112	Peak231	0.130831	0.771	No_Change_ED
chr1	127331759	127332159	Peak232	-0.46572	0.0843	No_Change_ED
chr1	12737990	12738390	Peak233	-0.866589	0.0161	DE
chr1	127416029	127416429	Peak234	0.528939	0.186	No_Change_ED
chr1	127429623	127430023	Peak235	-0.378663	0.342	No_Change_ED
chr1	127455719	127456119	Peak236	0.74944	0.0622	No_Change_ED
chr1	127456728	127457128	Peak237	-0.698469	0.0983	No_Change_ED
chr1	12747071	12747471	Peak238	-0.1221	0.787	No_Change_ED
chr1	12753443	12753843	Peak239	0.271599	0.474	No_Change_ED
chr1	127559589	127559989	Peak240	0.490349	0.202	No_Change_ED
chr1	127641868	127642268	Peak241	0.140799	0.76	No_Change_ED
chr1	12786039	12786439	Peak242	-0.00324833	0.995	No_Change_ED
chr1	12792776	12793176	Peak243	0.560669	0.135	No_Change_ED
chr1	12798771	12799171	Peak244	0.465505	0.156	No_Change_ED
chr1	12804018	12804418	Peak245	-0.206023	0.563	No_Change_ED
chr1	12825597	12825997	Peak246	-0.666613	0.0515	No_Change_ED
chr1	129067151	129067551	Peak247	-0.611129	0.103	No_Change_ED
chr1	129093802	129094202	Peak248	0.500358	0.246	No_Change_ED
chr1	129101426	129101826	Peak249	-0.548881	0.153	No_Change_ED
chr1	129116053	129116453	Peak250	0.634253	0.0333	ED
chr1	129124449	129124849	Peak251	0.656873	0.0885	No_Change_ED
chr1	129130729	129131129	Peak252	0.312158	0.508	No_Change_ED
chr1	129137014	129137414	Peak253	0.811769	0.0816	No_Change_ED
chr1	129139278	129139678	Peak254	0.676661	0.0713	No_Change_ED
chr1	129333611	129334011	Peak255	0.493252	0.271	No_Change_ED
chr1	129403666	129404066	Peak256	1.07042	0.00261	ED
chr1	129670831	129671231	Peak257	-0.869478	0.000865	DE
chr1	129679862	129680262	Peak258	0.930828	0.0168	ED
chr1	129685445	129685845	Peak259	0.633474	0.133	No_Change_ED
chr1	129705294	129705694	Peak260	0.210263	0.603	No_Change_ED
chr1	129723363	129723763	Peak261	-0.286996	0.417	No_Change_ED
chr1	129801670	129802070	Peak262	-0.669665	0.0988	No_Change_ED
chr1	129886400	129886800	Peak263	-0.415205	0.28	No_Change_ED
chr1	129887468	129887868	Peak264	0.328192	0.448	No_Change_ED
chr1	129897947	129898347	Peak265	-1.39571	6.94e-10	DE
chr1	129902759	129903159	Peak266	0.0236328	0.955	No_Change_ED
chr1	129920523	129920923	Peak267	0.397995	0.338	No_Change_ED
chr1	129991879	129992279	Peak268	-0.624581	0.0742	No_Change_ED
chr1	129995200	129995600	Peak269	0.114377	0.764	No_Change_ED
chr1	129999389	129999789	Peak270	-0.477359	0.192	No_Change_ED
chr1	130003665	130004065	Peak271	0.762466	0.0769	No_Change_ED
chr1	130005212	130005612	Peak272	0.671248	0.126	No_Change_ED
chr1	130010617	130011017	Peak273	0.721628	0.0962	No_Change_ED
chr1	13005240	13005640	Peak274	0.3581	0.375	No_Change_ED
chr1	130063849	130064249	Peak275	0.0771053	0.85	No_Change_ED
chr1	130087873	130088273	Peak276	0.0840031	0.843	No_Change_ED
chr1	130140783	130141183	Peak277	-0.717598	0.0383	DE
chr1	130163253	130163653	Peak278	-0.113609	0.77	No_Change_ED
chr1	130166134	130166534	Peak279	0.558991	0.14	No_Change_ED
chr1	130255886	130256286	Peak280	-1.40759	3.39e-09	DE
chr1	130266255	130266655	Peak281	0.965782	0.0271	ED
chr1	130288471	130288871	Peak282	0.232295	0.585	No_Change_ED
chr1	130290121	130290521	Peak283	0.3904	0.405	No_Change_ED
chr1	130296358	130296758	Peak284	0.514768	0.117	No_Change_ED
chr1	130304063	130304463	Peak285	0.714567	0.0892	No_Change_ED
chr1	130305713	130306113	Peak286	0.404336	0.342	No_Change_ED
chr1	130307792	130308192	Peak287	0.801062	0.063	No_Change_ED
chr1	130311061	130311461	Peak288	0.643118	0.109	No_Change_ED
chr1	130313526	130313926	Peak289	-1.21154	7.86e-07	DE
chr1	130333939	130334339	Peak290	0.519373	0.182	No_Change_ED
chr1	130340417	130340817	Peak291	0.063999	0.886	No_Change_ED
chr1	13042349	13042749	Peak292	0.760297	0.0588	No_Change_ED
chr1	13046747	13047147	Peak293	0.885232	0.0326	ED
chr1	130493791	130494191	Peak294	0.272198	0.517	No_Change_ED
chr1	13049487	13049887	Peak295	0.142545	0.736	No_Change_ED
chr1	13057578	13057978	Peak296	1.05912	0.01	ED
chr1	13072151	13072551	Peak297	-0.241071	0.563	No_Change_ED
chr1	130749931	130750331	Peak298	0.704776	0.0724	No_Change_ED
chr1	130756520	130756920	Peak299	0.30738	0.492	No_Change_ED
chr1	13084120	13084520	Peak300	0.337955	0.161	No_Change_ED
chr1	13090370	13090770	Peak301	0.353426	0.405	No_Change_ED
chr1	13093505	13093905	Peak302	-0.156896	0.683	No_Change_ED
chr1	13098824	13099224	Peak303	0.314215	0.468	No_Change_ED
chr1	131004016	131004416	Peak304	-0.545568	0.11	No_Change_ED
chr1	13103891	13104291	Peak305	0.692136	0.0955	No_Change_ED
chr1	13109576	13109976	Peak306	0.77793	0.0669	No_Change_ED
chr1	13117669	13118069	Peak307	0.328082	0.418	No_Change_ED
chr1	13122350	13122750	Peak308	0.388951	0.382	No_Change_ED
chr1	13132160	13132560	Peak309	0.188628	0.645	No_Change_ED
chr1	13136754	13137154	Peak310	0.48898	0.153	No_Change_ED
chr1	13164263	13164663	Peak311	0.985399	0.0151	ED
chr1	13194735	13195135	Peak312	-0.12905	0.682	No_Change_ED
chr1	13206576	13206976	Peak313	0.112653	0.728	No_Change_ED
chr1	132082640	132083040	Peak314	-0.482891	0.235	No_Change_ED
chr1	132142437	132142837	Peak315	-0.709464	0.0361	DE
chr1	132148464	132148864	Peak316	-0.381809	0.381	No_Change_ED
chr1	13215690	13216090	Peak317	0.567935	0.197	No_Change_ED
chr1	13219078	13219478	Peak318	0.816982	0.0472	ED
chr1	132249889	132250289	Peak319	0.584148	0.116	No_Change_ED
chr1	132358863	132359263	Peak320	0.735161	0.0538	No_Change_ED
chr1	13243641	13244041	Peak321	0.303132	0.476	No_Change_ED
chr1	13249552	13249952	Peak322	-0.203105	0.557	No_Change_ED
chr1	13256554	13256954	Peak323	0.481156	0.226	No_Change_ED
chr1	132614074	132614474	Peak324	-1.43771	2.88e-05	DE
chr1	132675070	132675470	Peak325	0.899219	0.0452	ED
chr1	133029057	133029457	Peak326	0.452484	0.299	No_Change_ED
chr1	133035607	133036007	Peak327	-0.758039	5.13e-06	DE
chr1	133049789	133050189	Peak328	-0.717763	0.0299	DE
chr1	133055067	133055467	Peak329	0.875049	0.0418	ED
chr1	133057105	133057505	Peak330	-0.892885	0.0016	DE
chr1	133076507	133076907	Peak331	1.03611	0.0154	ED
chr1	13322775	13323175	Peak332	0.397302	0.376	No_Change_ED
chr1	133367225	133367625	Peak333	-0.292786	0.444	No_Change_ED
chr1	133371203	133371603	Peak334	0.0619749	0.89	No_Change_ED
chr1	133375778	133376178	Peak335	0.27094	0.43	No_Change_ED
chr1	133379179	133379579	Peak336	0.40921	0.368	No_Change_ED
chr1	133395030	133395430	Peak337	0.103356	0.811	No_Change_ED
chr1	133397953	133398353	Peak338	0.410368	0.307	No_Change_ED
chr1	133410450	133410850	Peak339	-0.340357	0.156	No_Change_ED
chr1	133414632	133415032	Peak340	0.727725	0.116	No_Change_ED
chr1	133423552	133423952	Peak341	-0.220521	0.619	No_Change_ED
chr1	133424610	133425010	Peak342	-0.226215	0.572	No_Change_ED
chr1	133458618	133459018	Peak343	0.237558	0.575	No_Change_ED
chr1	133462622	133463022	Peak344	0.133134	0.763	No_Change_ED
chr1	13363647	13364047	Peak345	-0.496499	0.111	No_Change_ED
chr1	133662572	133662972	Peak346	0.630615	0.138	No_Change_ED
chr1	133693934	133694334	Peak347	0.311519	0.355	No_Change_ED
chr1	133716905	133717305	Peak348	0.26719	0.523	No_Change_ED
chr1	133723193	133723593	Peak349	1.52593	0.000348	ED
chr1	133746509	133746909	Peak350	0.587023	0.134	No_Change_ED
chr1	133750358	133750758	Peak351	0.451396	0.272	No_Change_ED
chr1	133753193	133753593	Peak352	0.679927	0.0994	No_Change_ED
chr1	133755773	133756173	Peak353	0.712515	0.0585	No_Change_ED
chr1	133764088	133764488	Peak354	0.598208	0.116	No_Change_ED
chr1	133786104	133786504	Peak355	-1.1127	4.05e-09	DE
chr1	133792436	133792836	Peak356	0.663539	0.0907	No_Change_ED
chr1	133807029	133807429	Peak357	-1.495	5.07e-18	DE
chr1	133811408	133811808	Peak358	0.292691	0.469	No_Change_ED
chr1	133813965	133814365	Peak359	0.513145	0.21	No_Change_ED
chr1	133833817	133834217	Peak360	1.10174	0.00229	ED
chr1	133837952	133838352	Peak361	0.231826	0.581	No_Change_ED
chr1	133840016	133840416	Peak362	0.719371	0.0768	No_Change_ED
chr1	133899657	133900057	Peak363	0.97444	0.0181	ED
chr1	133904336	133904736	Peak364	-1.36997	2.09e-08	DE
chr1	134007923	134008323	Peak365	0.912634	0.0239	ED
chr1	134031638	134032038	Peak366	1.39023	0.00165	ED
chr1	134034907	134035307	Peak367	1.25045	0.00361	ED
chr1	134050260	134050660	Peak368	0.849106	0.0353	ED
chr1	134055778	134056178	Peak369	1.6855	7.75e-10	ED
chr1	134061209	134061609	Peak370	1.11677	0.0061	ED
chr1	134064967	134065367	Peak371	1.35469	0.00258	ED
chr1	134098339	134098739	Peak372	0.493052	0.0662	No_Change_ED
chr1	134108354	134108754	Peak373	0.906692	0.0171	ED
chr1	134117090	134117490	Peak374	0.598981	0.167	No_Change_ED
chr1	134119447	134119847	Peak375	1.09153	0.0105	ED
chr1	134134969	134135369	Peak376	0.968904	0.00497	ED
chr1	134137825	134138225	Peak377	0.926799	0.0306	ED
chr1	134148589	134148989	Peak378	0.34351	0.394	No_Change_ED
chr1	134153791	134154191	Peak379	0.99211	0.0159	ED
chr1	134161703	134162103	Peak380	-0.203848	0.274	No_Change_ED
chr1	134169397	134169797	Peak381	1.06187	0.00933	ED
chr1	134176942	134177342	Peak382	0.392088	0.238	No_Change_ED
chr1	134188651	134189051	Peak383	0.916314	0.00536	ED
chr1	134190933	134191333	Peak384	1.64548	0.000115	ED
chr1	134219770	134220170	Peak385	0.237821	0.505	No_Change_ED
chr1	134230542	134230942	Peak386	0.238997	0.56	No_Change_ED
chr1	134238899	134239299	Peak387	0.515263	0.218	No_Change_ED
chr1	134263956	134264356	Peak388	0.742361	0.0538	No_Change_ED
chr1	134268296	134268696	Peak389	0.211173	0.589	No_Change_ED
chr1	134270774	134271174	Peak390	0.514657	0.17	No_Change_ED
chr1	134287823	134288223	Peak391	0.116714	0.796	No_Change_ED
chr1	134307904	134308304	Peak392	0.658426	0.125	No_Change_ED
chr1	134314093	134314493	Peak393	-0.248273	0.477	No_Change_ED
chr1	134316645	134317045	Peak394	0.781236	0.0735	No_Change_ED
chr1	134362004	134362404	Peak395	-0.0506577	0.906	No_Change_ED
chr1	134372711	134373111	Peak396	-0.00753894	0.987	No_Change_ED
chr1	134378049	134378449	Peak397	0.184302	0.647	No_Change_ED
chr1	134416717	134417117	Peak398	0.617278	0.137	No_Change_ED
chr1	134436945	134437345	Peak399	1.46521	0.000351	ED
chr1	13445885	13446285	Peak400	-0.652503	0.122	No_Change_ED
chr1	134747426	134747826	Peak401	-0.44345	0.282	No_Change_ED
chr1	134776017	134776417	Peak402	-1.47205	0.000327	DE
chr1	134790994	134791394	Peak403	0.600996	0.123	No_Change_ED
chr1	134816011	134816411	Peak404	-0.152979	0.661	No_Change_ED
chr1	134877248	134877648	Peak405	0.460195	0.0899	No_Change_ED
chr1	134916353	134916753	Peak406	-0.778821	5.45e-10	DE
chr1	13491709	13492109	Peak407	0.425756	0.255	No_Change_ED
chr1	134925976	134926376	Peak408	1.34634	0.00114	ED
chr1	134929991	134930391	Peak409	1.34996	0.000542	ED
chr1	134935525	134935925	Peak410	0.770872	0.0642	No_Change_ED
chr1	134937310	134937710	Peak411	1.27115	0.00649	ED
chr1	134942666	134943066	Peak412	0.118184	0.762	No_Change_ED
chr1	134962900	134963300	Peak413	0.84605	0.0421	ED
chr1	134965778	134966178	Peak414	0.802804	0.0382	ED
chr1	134984404	134984804	Peak415	0.553348	0.228	No_Change_ED
chr1	134997559	134997959	Peak416	0.639982	0.0763	No_Change_ED
chr1	135002828	135003228	Peak417	0.428091	0.333	No_Change_ED
chr1	135016068	135016468	Peak418	1.15544	0.0065	ED
chr1	135027551	135027951	Peak419	-1.27038	1.5e-06	DE
chr1	135042927	135043327	Peak420	0.843653	0.0372	ED
chr1	135089706	135090106	Peak421	0.659191	0.109	No_Change_ED
chr1	135109716	135110116	Peak422	0.104124	0.783	No_Change_ED
chr1	135133292	135133692	Peak423	0.123892	0.778	No_Change_ED
chr1	135162369	135162769	Peak424	0.27605	0.486	No_Change_ED
chr1	135222780	135223180	Peak425	0.953899	0.0249	ED
chr1	135225830	135226230	Peak426	0.904392	0.0605	No_Change_ED
chr1	135230901	135231301	Peak427	0.194694	0.651	No_Change_ED
chr1	13523112	13523512	Peak428	1.08119	0.0136	ED
chr1	135237443	135237843	Peak429	0.633088	0.0135	ED
chr1	135244236	135244636	Peak430	0.496802	0.236	No_Change_ED
chr1	135264647	135265047	Peak431	0.167847	0.645	No_Change_ED
chr1	135280163	135280563	Peak432	0.716028	0.0609	No_Change_ED
chr1	135282316	135282716	Peak433	-0.106864	0.799	No_Change_ED
chr1	135289949	135290349	Peak434	-0.687053	0.0789	No_Change_ED
chr1	135294551	135294951	Peak435	-2.59472	1.99e-11	DE
chr1	135304911	135305311	Peak436	-0.094321	0.827	No_Change_ED
chr1	135308454	135308854	Peak437	0.300304	0.337	No_Change_ED
chr1	135314773	135315173	Peak438	0.310152	0.425	No_Change_ED
chr1	135320656	135321056	Peak439	-0.707508	0.0695	No_Change_ED
chr1	135330942	135331342	Peak440	-0.00605079	0.99	No_Change_ED
chr1	135334699	135335099	Peak441	0.132946	0.738	No_Change_ED
chr1	135345093	135345493	Peak442	0.208072	0.557	No_Change_ED
chr1	135348961	135349361	Peak443	0.441817	0.243	No_Change_ED
chr1	135389678	135390078	Peak444	-1.78382	2.68e-20	DE
chr1	135397484	135397884	Peak445	0.274305	0.433	No_Change_ED
chr1	135401324	135401724	Peak446	0.351288	0.409	No_Change_ED
chr1	135417694	135418094	Peak447	0.560261	0.125	No_Change_ED
chr1	135425059	135425459	Peak448	0.0747946	0.858	No_Change_ED
chr1	135506495	135506895	Peak449	-1.36109	4.72e-07	DE
chr1	135561605	135562005	Peak450	0.741883	0.00112	ED
chr1	135571353	135571753	Peak451	1.39132	0.000274	ED
chr1	135574907	135575307	Peak452	1.20723	0.00102	ED
chr1	135578100	135578500	Peak453	1.10393	0.0105	ED
chr1	135585141	135585541	Peak454	0.387581	0.362	No_Change_ED
chr1	135590852	135591252	Peak455	-0.454304	0.143	No_Change_ED
chr1	135601669	135602069	Peak456	1.24911	0.00605	ED
chr1	135604401	135604801	Peak457	1.24652	0.00687	ED
chr1	135606746	135607146	Peak458	0.983814	0.00798	ED
chr1	135629101	135629501	Peak459	0.482076	0.226	No_Change_ED
chr1	135639100	135639500	Peak460	0.91291	0.00528	ED
chr1	135659367	135659767	Peak461	1.35304	0.000423	ED
chr1	135661153	135661553	Peak462	1.04185	0.0308	ED
chr1	135674201	135674601	Peak463	0.656685	0.0889	No_Change_ED
chr1	135755341	135755741	Peak464	1.47156	0.00122	ED
chr1	13579499	13579899	Peak465	-0.744489	0.0332	DE
chr1	135952039	135952439	Peak466	0.543894	0.186	No_Change_ED
chr1	135957492	135957892	Peak467	-0.429853	0.257	No_Change_ED
chr1	135960048	135960448	Peak468	-0.678251	0.0545	No_Change_ED
chr1	13596781	13597181	Peak469	-0.459102	0.179	No_Change_ED
chr1	135976072	135976472	Peak470	-0.318233	0.255	No_Change_ED
chr1	135997367	135997767	Peak471	-0.189417	0.487	No_Change_ED
chr1	136085481	136085881	Peak472	0.459073	0.27	No_Change_ED
chr1	136092461	136092861	Peak473	1.36707	0.00162	ED
chr1	136098408	136098808	Peak474	0.852005	0.0543	No_Change_ED
chr1	136186732	136187132	Peak475	1.04647	0.0124	ED
chr1	136203673	136204073	Peak476	0.475677	0.262	No_Change_ED
chr1	136241463	136241863	Peak477	-0.696831	0.0285	DE
chr1	136243000	136243400	Peak478	0.23866	0.581	No_Change_ED
chr1	136251341	136251741	Peak479	0.520127	0.211	No_Change_ED
chr1	136258372	136258772	Peak480	-1.12454	0.00129	DE
chr1	136272065	136272465	Peak481	0.365704	0.375	No_Change_ED
chr1	136277551	136277951	Peak482	0.412344	0.313	No_Change_ED
chr1	136280638	136281038	Peak483	-0.354906	0.343	No_Change_ED
chr1	136282608	136283008	Peak484	0.493888	0.209	No_Change_ED
chr1	136290240	136290640	Peak485	1.07011	0.00189	ED
chr1	136292319	136292719	Peak486	1.04943	0.0152	ED
chr1	136296163	136296563	Peak487	-0.671293	0.0864	No_Change_ED
chr1	136301971	136302371	Peak488	-1.5096	1.8e-09	DE
chr1	136311823	136312223	Peak489	-0.607891	0.0847	No_Change_ED
chr1	136318262	136318662	Peak490	0.587357	0.138	No_Change_ED
chr1	136324623	136325023	Peak491	1.18452	0.00286	ED
chr1	136330133	136330533	Peak492	-0.59329	0.0821	No_Change_ED
chr1	136352005	136352405	Peak493	-0.55654	0.15	No_Change_ED
chr1	136362832	136363232	Peak494	0.250223	0.543	No_Change_ED
chr1	136388132	136388532	Peak495	0.301735	0.469	No_Change_ED
chr1	136396842	136397242	Peak496	0.196971	0.402	No_Change_ED
chr1	136414190	136414590	Peak497	0.887089	0.0424	ED
chr1	136415528	136415928	Peak498	0.871038	0.024	ED
chr1	136421603	136422003	Peak499	0.345641	0.314	No_Change_ED
chr1	136432225	136432625	Peak500	-0.790823	0.000552	DE
chr1	136452689	136453089	Peak501	-0.122855	0.713	No_Change_ED
chr1	136457337	136457737	Peak502	-0.717112	0.0133	DE
chr1	136466678	136467078	Peak503	-1.61431	5.2e-13	DE
chr1	136474232	136474632	Peak504	0.322471	0.413	No_Change_ED
chr1	136477606	136478006	Peak505	0.471703	0.23	No_Change_ED
chr1	136480215	136480615	Peak506	0.0714816	0.857	No_Change_ED
chr1	136486007	136486407	Peak507	0.305938	0.484	No_Change_ED
chr1	136492686	136493086	Peak508	0.3838	0.319	No_Change_ED
chr1	13650320	13650720	Peak509	-0.931602	0.000229	DE
chr1	136852141	136852541	Peak510	-0.683623	0.0885	No_Change_ED
chr1	136858074	136858474	Peak511	0.549523	0.165	No_Change_ED
chr1	137005710	137006110	Peak512	0.743649	0.00248	ED
chr1	137026325	137026725	Peak513	0.817708	0.0109	ED
chr1	137043887	137044287	Peak514	0.32511	0.402	No_Change_ED
chr1	137047400	137047800	Peak515	0.760548	0.0765	No_Change_ED
chr1	137051565	137051965	Peak516	0.668526	0.114	No_Change_ED
chr1	137066538	137066938	Peak517	1.42479	0.000894	ED
chr1	137071555	137071955	Peak518	1.32607	0.000817	ED
chr1	137082497	137082897	Peak519	0.371686	0.369	No_Change_ED
chr1	137110398	137110798	Peak520	1.00832	0.00192	ED
chr1	137124233	137124633	Peak521	0.957633	0.0178	ED
chr1	137131081	137131481	Peak522	1.07506	0.000702	ED
chr1	137133753	137134153	Peak523	1.28928	0.000165	ED
chr1	137136590	137136990	Peak524	0.819742	0.0409	ED
chr1	137140706	137141106	Peak525	1.24938	0.00248	ED
chr1	137143640	137144040	Peak526	1.21264	0.00448	ED
chr1	137147496	137147896	Peak527	0.516911	0.14	No_Change_ED
chr1	137155338	137155738	Peak528	0.253969	0.449	No_Change_ED
chr1	137157760	137158160	Peak529	-0.200078	0.611	No_Change_ED
chr1	137180264	137180664	Peak530	0.0773777	0.853	No_Change_ED
chr1	137209964	137210364	Peak531	-0.943423	0.000698	DE
chr1	137240445	137240845	Peak532	0.117534	0.771	No_Change_ED
chr1	137255657	137256057	Peak533	0.250664	0.526	No_Change_ED
chr1	137261420	137261820	Peak534	0.850318	0.0421	ED
chr1	137263578	137263978	Peak535	0.759479	0.0771	No_Change_ED
chr1	137265246	137265646	Peak536	-0.197081	0.635	No_Change_ED
chr1	137302864	137303264	Peak537	0.0774427	0.852	No_Change_ED
chr1	137326714	137327114	Peak538	-0.833145	0.0229	DE
chr1	137362928	137363328	Peak539	1.26653	0.00108	ED
chr1	137367876	137368276	Peak540	1.22561	0.00669	ED
chr1	137381758	137382158	Peak541	1.04078	0.00747	ED
chr1	137384998	137385398	Peak542	0.874606	0.0388	ED
chr1	137387589	137387989	Peak543	0.509309	0.227	No_Change_ED
chr1	137398070	137398470	Peak544	0.467521	0.222	No_Change_ED
chr1	137403883	137404283	Peak545	0.551952	0.115	No_Change_ED
chr1	137421627	137422027	Peak546	0.59322	0.16	No_Change_ED
chr1	137427515	137427915	Peak547	0.887679	0.0351	ED
chr1	137435196	137435596	Peak548	0.757835	0.0686	No_Change_ED
chr1	137438903	137439303	Peak549	1.19232	0.00547	ED
chr1	137442334	137442734	Peak550	0.668137	0.104	No_Change_ED
chr1	137445549	137445949	Peak551	0.667385	0.0969	No_Change_ED
chr1	137449823	137450223	Peak552	-0.0561553	0.881	No_Change_ED
chr1	137454740	137455140	Peak553	1.3391	0.00357	ED
chr1	137461442	137461842	Peak554	1.31016	0.00241	ED
chr1	137487382	137487782	Peak555	0.947001	0.0269	ED
chr1	137529316	137529716	Peak556	0.249834	0.508	No_Change_ED
chr1	137534749	137535149	Peak557	0.600711	0.127	No_Change_ED
chr1	137546227	137546627	Peak558	0.806856	0.0941	No_Change_ED
chr1	137548453	137548853	Peak559	0.819347	0.0494	ED
chr1	137550493	137550893	Peak560	1.02145	0.0119	ED
chr1	137552486	137552886	Peak561	0.945893	0.00877	ED
chr1	137556225	137556625	Peak562	0.378167	0.288	No_Change_ED
chr1	137565968	137566368	Peak563	1.03133	0.0225	ED
chr1	137573401	137573801	Peak564	0.352301	0.416	No_Change_ED
chr1	137587895	137588295	Peak565	1.74911	1.93e-06	ED
chr1	137594934	137595334	Peak566	1.7049	0.000102	ED
chr1	137610758	137611158	Peak567	1.37247	7.5e-05	ED
chr1	137616779	137617179	Peak568	0.39625	0.256	No_Change_ED
chr1	137620167	137620567	Peak569	1.3214	0.000523	ED
chr1	137623931	137624331	Peak570	1.42756	0.00165	ED
chr1	137625070	137625470	Peak571	0.629209	0.115	No_Change_ED
chr1	137630671	137631071	Peak572	0.589091	0.158	No_Change_ED
chr1	137634687	137635087	Peak573	0.894585	0.0498	ED
chr1	137635848	137636248	Peak574	1.14044	0.0035	ED
chr1	137637382	137637782	Peak575	0.898472	0.032	ED
chr1	137639447	137639847	Peak576	1.19394	0.00426	ED
chr1	137648692	137649092	Peak577	1.24152	0.00182	ED
chr1	137656311	137656711	Peak578	0.17335	0.579	No_Change_ED
chr1	137660000	137660400	Peak579	0.143868	0.739	No_Change_ED
chr1	137662771	137663171	Peak580	-0.578259	0.00036	No_Change_ED
chr1	137667398	137667798	Peak581	1.19596	0.00484	ED
chr1	137679273	137679673	Peak582	1.17812	0.0121	ED
chr1	137684290	137684690	Peak583	0.540916	0.226	No_Change_ED
chr1	137689300	137689700	Peak584	-1.36169	7.05e-05	DE
chr1	137708847	137709247	Peak585	1.25516	0.00552	ED
chr1	137914593	137914993	Peak586	-0.5074	0.224	No_Change_ED
chr1	138126567	138126967	Peak587	0.820577	0.0459	ED
chr1	138130589	138130989	Peak588	-0.491445	0.0969	No_Change_ED
chr1	138242339	138242739	Peak589	-0.593057	0.127	No_Change_ED
chr1	138311802	138312202	Peak590	-1.62121	1.78e-13	DE
chr1	138324947	138325347	Peak591	0.228228	0.545	No_Change_ED
chr1	138362899	138363299	Peak592	-0.613701	0.0899	No_Change_ED
chr1	138366411	138366811	Peak593	0.705146	0.0705	No_Change_ED
chr1	138367661	138368061	Peak594	0.0637154	0.888	No_Change_ED
chr1	138370148	138370548	Peak595	0.463555	0.23	No_Change_ED
chr1	138431071	138431471	Peak596	0.477946	0.288	No_Change_ED
chr1	138439776	138440176	Peak597	0.769033	0.0775	No_Change_ED
chr1	138451488	138451888	Peak598	0.327143	0.345	No_Change_ED
chr1	138455877	138456277	Peak599	1.06696	0.0152	ED
chr1	138458467	138458867	Peak600	0.0331573	0.949	No_Change_ED
chr1	138466579	138466979	Peak601	-1.80065	7.77e-09	DE
chr1	138482000	138482400	Peak602	0.198012	0.651	No_Change_ED
chr1	138485219	138485619	Peak603	0.399441	0.323	No_Change_ED
chr1	138488785	138489185	Peak604	0.198469	0.634	No_Change_ED
chr1	138494556	138494956	Peak605	0.554771	0.16	No_Change_ED
chr1	138499186	138499586	Peak606	0.769756	0.0406	ED
chr1	138501822	138502222	Peak607	0.848467	0.0357	ED
chr1	138505156	138505556	Peak608	0.408747	0.288	No_Change_ED
chr1	138508712	138509112	Peak609	0.697526	0.11	No_Change_ED
chr1	138510331	138510731	Peak610	0.232483	0.578	No_Change_ED
chr1	138513840	138514240	Peak611	0.525686	0.2	No_Change_ED
chr1	138521726	138522126	Peak612	-0.417132	0.244	No_Change_ED
chr1	138534638	138535038	Peak613	0.190352	0.646	No_Change_ED
chr1	138542502	138542902	Peak614	0.103965	0.776	No_Change_ED
chr1	138549936	138550336	Peak615	0.0339397	0.942	No_Change_ED
chr1	138555300	138555700	Peak616	0.163669	0.718	No_Change_ED
chr1	138556430	138556830	Peak617	-0.168881	0.683	No_Change_ED
chr1	138558615	138559015	Peak618	-0.157243	0.721	No_Change_ED
chr1	138561735	138562135	Peak619	-0.035952	0.947	No_Change_ED
chr1	138564238	138564638	Peak620	-0.276729	0.533	No_Change_ED
chr1	138572138	138572538	Peak621	-1.77378	2.79e-14	DE
chr1	138587400	138587800	Peak622	-0.243246	0.464	No_Change_ED
chr1	138589785	138590185	Peak623	-0.141883	0.684	No_Change_ED
chr1	138593816	138594216	Peak624	0.167277	0.701	No_Change_ED
chr1	138600849	138601249	Peak625	1.04042	0.00801	ED
chr1	138603119	138603519	Peak626	-0.413322	0.292	No_Change_ED
chr1	138614747	138615147	Peak627	0.551311	0.135	No_Change_ED
chr1	138624976	138625376	Peak628	0.0871073	0.822	No_Change_ED
chr1	138630593	138630993	Peak629	0.167747	0.688	No_Change_ED
chr1	138635362	138635762	Peak630	0.588672	0.131	No_Change_ED
chr1	138637258	138637658	Peak631	0.790466	0.0543	No_Change_ED
chr1	138757472	138757872	Peak632	0.937729	0.0276	ED
chr1	138775326	138775726	Peak633	0.750448	0.0499	ED
chr1	138790190	138790590	Peak634	0.710334	0.111	No_Change_ED
chr1	138808459	138808859	Peak635	0.614323	0.14	No_Change_ED
chr1	138813257	138813657	Peak636	0.316948	0.461	No_Change_ED
chr1	138821018	138821418	Peak637	1.02581	0.0175	ED
chr1	138835525	138835925	Peak638	0.525211	0.214	No_Change_ED
chr1	138842902	138843302	Peak639	0.339614	0.439	No_Change_ED
chr1	138849918	138850318	Peak640	-0.546225	0.139	No_Change_ED
chr1	138869042	138869442	Peak641	0.36717	0.32	No_Change_ED
chr1	138874260	138874660	Peak642	0.914043	0.026	ED
chr1	138886318	138886718	Peak643	0.84673	0.0484	ED
chr1	138899522	138899922	Peak644	1.00925	0.0141	ED
chr1	138902639	138903039	Peak645	0.820288	0.044	ED
chr1	139071583	139071983	Peak646	-1.32763	0.000425	DE
chr1	139100219	139100619	Peak647	-0.431393	0.319	No_Change_ED
chr1	139274805	139275205	Peak648	-0.493097	0.165	No_Change_ED
chr1	13929000	13929400	Peak649	-0.249437	0.55	No_Change_ED
chr1	13931752	13932152	Peak650	-0.307728	0.455	No_Change_ED
chr1	139475634	139476034	Peak651	-0.163616	0.72	No_Change_ED
chr1	139476768	139477168	Peak652	0.593068	0.138	No_Change_ED
chr1	13991611	13992011	Peak653	0.560824	0.189	No_Change_ED
chr1	140407845	140408245	Peak654	0.518383	0.179	No_Change_ED
chr1	140489463	140489863	Peak655	0.609382	0.145	No_Change_ED
chr1	140499607	140500007	Peak656	0.106763	0.806	No_Change_ED
chr1	140515864	140516264	Peak657	-0.403773	0.268	No_Change_ED
chr1	140615179	140615579	Peak658	0.336113	0.392	No_Change_ED
chr1	140753116	140753516	Peak659	-0.989954	0.0245	DE
chr1	140756089	140756489	Peak660	0.55187	0.199	No_Change_ED
chr1	140800875	140801275	Peak661	-0.261167	0.417	No_Change_ED
chr1	140860055	140860455	Peak662	-0.576242	0.0714	No_Change_ED
chr1	141019031	141019431	Peak663	-0.046479	0.902	No_Change_ED
chr1	141092021	141092421	Peak664	0.0198931	0.964	No_Change_ED
chr1	141318642	141319042	Peak665	-0.631797	0.0412	DE
chr1	141350790	141351190	Peak666	-0.839483	0.00253	DE
chr1	141391863	141392263	Peak667	-0.526808	0.061	No_Change_ED
chr1	141396840	141397240	Peak668	-0.0794103	0.856	No_Change_ED
chr1	141546538	141546938	Peak669	0.233116	0.559	No_Change_ED
chr1	141613476	141613876	Peak670	-0.679959	0.0641	No_Change_ED
chr1	142079761	142080161	Peak671	0.862691	0.0247	ED
chr1	142085424	142085824	Peak672	0.057056	0.848	No_Change_ED
chr1	142326991	142327391	Peak673	-0.858012	0.0211	DE
chr1	142331007	142331407	Peak674	0.0600122	0.887	No_Change_ED
chr1	142334456	142334856	Peak675	0.336667	0.447	No_Change_ED
chr1	142350093	142350493	Peak676	0.613789	0.105	No_Change_ED
chr1	142410324	142410724	Peak677	-0.235665	0.597	No_Change_ED
chr1	14278127	14278527	Peak678	1.74533	0.000147	ED
chr1	14282599	14282999	Peak679	1.6025	0.000188	ED
chr1	14286625	14287025	Peak680	1.44837	0.00213	ED
chr1	14299745	14300145	Peak681	1.1735	0.000916	ED
chr1	14302973	14303373	Peak682	0.92601	0.0309	ED
chr1	143141132	143141532	Peak683	0.348048	0.38	No_Change_ED
chr1	143152260	143152660	Peak684	0.175661	0.673	No_Change_ED
chr1	143613231	143613631	Peak685	-0.391609	0.188	No_Change_ED
chr1	143749985	143750385	Peak686	-0.516987	0.125	No_Change_ED
chr1	143887666	143888066	Peak687	0.279516	0.494	No_Change_ED
chr1	145480157	145480557	Peak688	-0.0362213	0.927	No_Change_ED
chr1	145483217	145483617	Peak689	0.326999	0.45	No_Change_ED
chr1	145550035	145550435	Peak690	-0.718221	0.0243	DE
chr1	145579162	145579562	Peak691	-0.0386875	0.92	No_Change_ED
chr1	145586657	145587057	Peak692	-0.916627	0.0216	DE
chr1	145590307	145590707	Peak693	-0.689543	0.0813	No_Change_ED
chr1	145592856	145593256	Peak694	0.0053643	0.99	No_Change_ED
chr1	145617658	145618058	Peak695	0.0658826	0.871	No_Change_ED
chr1	145624421	145624821	Peak696	-0.417492	0.288	No_Change_ED
chr1	145635624	145636024	Peak697	0.998669	0.0164	ED
chr1	14602555	14602955	Peak698	1.82324	5.66e-07	ED
chr1	14640905	14641305	Peak699	-0.222635	0.435	No_Change_ED
chr1	14678216	14678616	Peak700	-0.170073	0.669	No_Change_ED
chr1	146863074	146863474	Peak701	0.380294	0.346	No_Change_ED
chr1	146917882	146918282	Peak702	0.254873	0.558	No_Change_ED
chr1	146956624	146957024	Peak703	0.50791	0.218	No_Change_ED
chr1	14729630	14730030	Peak704	0.427384	0.339	No_Change_ED
chr1	14733454	14733854	Peak705	-0.399547	0.211	No_Change_ED
chr1	14736389	14736789	Peak706	-0.0723167	0.882	No_Change_ED
chr1	14737628	14738028	Peak707	0.475155	0.299	No_Change_ED
chr1	14745550	14745950	Peak708	0.193772	0.613	No_Change_ED
chr1	148169959	148170359	Peak709	-0.410082	0.277	No_Change_ED
chr1	148171896	148172296	Peak710	-0.131286	0.768	No_Change_ED
chr1	148177681	148178081	Peak711	0.0412483	0.928	No_Change_ED
chr1	148274137	148274537	Peak712	-0.971635	0.00498	DE
chr1	148500946	148501346	Peak713	-0.375017	0.334	No_Change_ED
chr1	148909079	148909479	Peak714	0.475177	0.162	No_Change_ED
chr1	149047882	149048282	Peak715	-1.27181	0.00453	DE
chr1	151797843	151798243	Peak716	-0.0882819	0.847	No_Change_ED
chr1	151928827	151929227	Peak717	0.202748	0.626	No_Change_ED
chr1	152170939	152171339	Peak718	1.01109	0.0155	ED
chr1	152240468	152240868	Peak719	-1.16044	0.00169	DE
chr1	152273819	152274219	Peak720	-1.0828	0.0109	DE
chr1	152291354	152291754	Peak721	0.041265	0.921	No_Change_ED
chr1	152344341	152344741	Peak722	0.338601	0.408	No_Change_ED
chr1	152927454	152927854	Peak723	-0.0687131	0.885	No_Change_ED
chr1	152934050	152934450	Peak724	0.628482	0.126	No_Change_ED
chr1	152956715	152957115	Peak725	0.597339	0.138	No_Change_ED
chr1	152959236	152959636	Peak726	0.942732	0.0193	ED
chr1	152961330	152961730	Peak727	1.16602	0.00591	ED
chr1	153025048	153025448	Peak728	0.553583	0.118	No_Change_ED
chr1	153092101	153092501	Peak729	0.295649	0.485	No_Change_ED
chr1	153098660	153099060	Peak730	0.171648	0.664	No_Change_ED
chr1	153101563	153101963	Peak731	0.493805	0.269	No_Change_ED
chr1	153105288	153105688	Peak732	0.921537	0.00532	ED
chr1	153117797	153118197	Peak733	0.777015	0.0492	ED
chr1	153136650	153137050	Peak734	0.587103	0.112	No_Change_ED
chr1	153140028	153140428	Peak735	0.0842767	0.847	No_Change_ED
chr1	153141680	153142080	Peak736	0.556775	0.179	No_Change_ED
chr1	153151794	153152194	Peak737	0.843561	0.0123	ED
chr1	153156918	153157318	Peak738	0.391149	0.321	No_Change_ED
chr1	153175380	153175780	Peak739	0.47198	0.283	No_Change_ED
chr1	153186383	153186783	Peak740	0.501073	0.213	No_Change_ED
chr1	153191834	153192234	Peak741	-1.11834	2e-05	DE
chr1	153195811	153196211	Peak742	0.791021	0.0389	ED
chr1	153275894	153276294	Peak743	-0.485654	0.16	No_Change_ED
chr1	153277014	153277414	Peak744	0.33346	0.45	No_Change_ED
chr1	153278637	153279037	Peak745	0.746815	0.0618	No_Change_ED
chr1	153287490	153287890	Peak746	0.528238	0.188	No_Change_ED
chr1	153304253	153304653	Peak747	0.639225	0.148	No_Change_ED
chr1	153307779	153308179	Peak748	0.699728	0.0415	ED
chr1	153314398	153314798	Peak749	0.824879	0.0328	ED
chr1	153318308	153318708	Peak750	0.207304	0.634	No_Change_ED
chr1	153319790	153320190	Peak751	0.00702596	0.987	No_Change_ED
chr1	153338246	153338646	Peak752	0.78432	0.0738	No_Change_ED
chr1	153347610	153348010	Peak753	-0.895998	0.000373	DE
chr1	153359151	153359551	Peak754	0.688522	0.11	No_Change_ED
chr1	153363555	153363955	Peak755	0.372854	0.214	No_Change_ED
chr1	153372340	153372740	Peak756	0.944184	0.0289	ED
chr1	153380159	153380559	Peak757	1.17383	0.00479	ED
chr1	153392427	153392827	Peak758	-0.331931	0.311	No_Change_ED
chr1	153403509	153403909	Peak759	0.550665	0.215	No_Change_ED
chr1	153407612	153408012	Peak760	0.895802	0.0248	ED
chr1	153418600	153419000	Peak761	1.25019	0.00187	ED
chr1	153426227	153426627	Peak762	0.914461	0.0234	ED
chr1	153532722	153533122	Peak763	0.766765	0.0557	No_Change_ED
chr1	153540023	153540423	Peak764	1.38088	0.000495	ED
chr1	153559318	153559718	Peak765	0.737341	0.0522	No_Change_ED
chr1	153726185	153726585	Peak766	-0.297898	0.459	No_Change_ED
chr1	153844861	153845261	Peak767	0.449884	0.313	No_Change_ED
chr1	153951480	153951880	Peak768	0.884608	0.0363	ED
chr1	154138223	154138623	Peak769	-0.255064	0.574	No_Change_ED
chr1	154233409	154233809	Peak770	-0.652891	0.118	No_Change_ED
chr1	154413779	154414179	Peak771	0.47664	0.302	No_Change_ED
chr1	154420079	154420479	Peak772	-0.782191	0.0294	DE
chr1	154446306	154446706	Peak773	0.451042	0.246	No_Change_ED
chr1	154449511	154449911	Peak774	0.549708	0.224	No_Change_ED
chr1	154451149	154451549	Peak775	0.573358	0.157	No_Change_ED
chr1	154565250	154565650	Peak776	0.810144	0.0573	No_Change_ED
chr1	154569023	154569423	Peak777	0.845724	0.046	ED
chr1	154613887	154614287	Peak778	-0.292521	0.44	No_Change_ED
chr1	154626445	154626845	Peak779	0.80266	0.04	ED
chr1	154635380	154635780	Peak780	0.721281	0.0761	No_Change_ED
chr1	154641475	154641875	Peak781	0.557405	0.0298	No_Change_ED
chr1	154645845	154646245	Peak782	1.04695	0.0152	ED
chr1	154655937	154656337	Peak783	1.11275	0.00907	ED
chr1	154661017	154661417	Peak784	0.981266	0.0111	ED
chr1	154663446	154663846	Peak785	0.682001	0.0973	No_Change_ED
chr1	154665141	154665541	Peak786	0.823663	0.0387	ED
chr1	154675757	154676157	Peak787	0.545514	0.184	No_Change_ED
chr1	154679627	154680027	Peak788	0.133769	0.633	No_Change_ED
chr1	154682263	154682663	Peak789	0.406851	0.341	No_Change_ED
chr1	154685253	154685653	Peak790	0.527701	0.185	No_Change_ED
chr1	154746861	154747261	Peak791	0.0891822	0.84	No_Change_ED
chr1	154749716	154750116	Peak792	-1.50339	1.72e-11	DE
chr1	154752696	154753096	Peak793	0.636396	0.125	No_Change_ED
chr1	154756212	154756612	Peak794	0.963829	0.0187	ED
chr1	154762526	154762926	Peak795	-0.533159	0.0252	No_Change_ED
chr1	154820659	154821059	Peak796	0.656008	0.112	No_Change_ED
chr1	154837253	154837653	Peak797	1.02243	0.00539	ED
chr1	154839821	154840221	Peak798	0.221363	0.405	No_Change_ED
chr1	154856866	154857266	Peak799	-1.16616	7.75e-10	DE
chr1	154866036	154866436	Peak800	0.32356	0.458	No_Change_ED
chr1	154872272	154872672	Peak801	1.08117	0.00465	ED
chr1	154880466	154880866	Peak802	0.884377	0.00781	ED
chr1	154887491	154887891	Peak803	0.986251	0.0158	ED
chr1	154892295	154892695	Peak804	0.953552	0.0339	ED
chr1	154895527	154895927	Peak805	0.906157	0.0116	ED
chr1	154901489	154901889	Peak806	0.9179	0.0253	ED
chr1	154905378	154905778	Peak807	0.691445	0.104	No_Change_ED
chr1	154908639	154909039	Peak808	1.29862	0.00263	ED
chr1	154912370	154912770	Peak809	0.415548	0.32	No_Change_ED
chr1	154919648	154920048	Peak810	0.42706	0.31	No_Change_ED
chr1	154923861	154924261	Peak811	0.829991	0.0393	ED
chr1	154942810	154943210	Peak812	-0.908367	0.00372	DE
chr1	154963048	154963448	Peak813	0.547529	0.125	No_Change_ED
chr1	154974099	154974499	Peak814	0.445872	0.259	No_Change_ED
chr1	154976965	154977365	Peak815	0.758089	0.0522	No_Change_ED
chr1	154981540	154981940	Peak816	1.07853	0.00458	ED
chr1	155000852	155001252	Peak817	0.779717	0.016	ED
chr1	155019886	155020286	Peak818	0.944811	0.0279	ED
chr1	155038273	155038673	Peak819	0.633344	0.1	No_Change_ED
chr1	155039647	155040047	Peak820	1.2285	0.00276	ED
chr1	155043006	155043406	Peak821	1.11603	0.00514	ED
chr1	155045081	155045481	Peak822	1.12426	0.0103	ED
chr1	155048461	155048861	Peak823	1.02481	0.0243	ED
chr1	155064277	155064677	Peak824	0.969825	0.00636	ED
chr1	155074027	155074427	Peak825	0.317316	0.478	No_Change_ED
chr1	155107308	155107708	Peak826	0.762011	0.0506	No_Change_ED
chr1	155112428	155112828	Peak827	0.199404	0.627	No_Change_ED
chr1	155119333	155119733	Peak828	0.617327	0.148	No_Change_ED
chr1	155129920	155130320	Peak829	0.729348	0.0734	No_Change_ED
chr1	155134469	155134869	Peak830	0.56275	0.168	No_Change_ED
chr1	155138236	155138636	Peak831	0.552262	0.236	No_Change_ED
chr1	155142048	155142448	Peak832	0.220375	0.614	No_Change_ED
chr1	155152480	155152880	Peak833	0.177336	0.682	No_Change_ED
chr1	155155117	155155517	Peak834	0.0402314	0.93	No_Change_ED
chr1	155159543	155159943	Peak835	0.403947	0.324	No_Change_ED
chr1	155164734	155165134	Peak836	0.614558	0.0866	No_Change_ED
chr1	155168122	155168522	Peak837	0.429811	0.251	No_Change_ED
chr1	155172886	155173286	Peak838	1.36902	0.000537	ED
chr1	155179548	155179948	Peak839	-1.10639	0.000419	DE
chr1	155192877	155193277	Peak840	0.516891	0.174	No_Change_ED
chr1	155195448	155195848	Peak841	0.24946	0.472	No_Change_ED
chr1	155200956	155201356	Peak842	0.695437	0.0793	No_Change_ED
chr1	155202680	155203080	Peak843	0.651021	0.121	No_Change_ED
chr1	155205935	155206335	Peak844	0.746545	0.0793	No_Change_ED
chr1	155208976	155209376	Peak845	0.48964	0.234	No_Change_ED
chr1	155214167	155214567	Peak846	0.982351	0.00401	ED
chr1	155216062	155216462	Peak847	0.936292	0.0288	ED
chr1	155223669	155224069	Peak848	-1.07092	1.28e-05	DE
chr1	155233375	155233775	Peak849	-0.159813	0.686	No_Change_ED
chr1	155254555	155254955	Peak850	1.14428	0.0025	ED
chr1	155261442	155261842	Peak851	0.863312	0.00744	ED
chr1	155271652	155272052	Peak852	0.126711	0.785	No_Change_ED
chr1	155335712	155336112	Peak853	0.482374	0.218	No_Change_ED
chr1	155353018	155353418	Peak854	0.598832	0.142	No_Change_ED
chr1	155354699	155355099	Peak855	-0.0440406	0.849	No_Change_ED
chr1	155369255	155369655	Peak856	0.285391	0.501	No_Change_ED
chr1	155379847	155380247	Peak857	-0.722637	0.0301	DE
chr1	155432257	155432657	Peak858	0.479593	0.263	No_Change_ED
chr1	155437827	155438227	Peak859	0.0525622	0.908	No_Change_ED
chr1	155445532	155445932	Peak860	0.180339	0.683	No_Change_ED
chr1	155489080	155489480	Peak861	0.585142	0.174	No_Change_ED
chr1	155525426	155525826	Peak862	1.30499	0.00347	ED
chr1	155539750	155540150	Peak863	0.661825	0.12	No_Change_ED
chr1	155596160	155596560	Peak864	-0.178825	0.66	No_Change_ED
chr1	155613767	155614167	Peak865	-0.0352482	0.939	No_Change_ED
chr1	155747199	155747599	Peak866	-0.955316	0.00283	DE
chr1	155926767	155927167	Peak867	0.270961	0.399	No_Change_ED
chr1	155928740	155929140	Peak868	0.100124	0.816	No_Change_ED
chr1	155932775	155933175	Peak869	0.371482	0.373	No_Change_ED
chr1	155937676	155938076	Peak870	0.807999	0.0187	ED
chr1	155940701	155941101	Peak871	0.518424	0.215	No_Change_ED
chr1	155943733	155944133	Peak872	0.811575	0.0604	No_Change_ED
chr1	155947739	155948139	Peak873	0.216393	0.608	No_Change_ED
chr1	155964691	155965091	Peak874	0.623551	0.0913	No_Change_ED
chr1	15641803	15642203	Peak875	1.02643	0.0128	ED
chr1	156690958	156691358	Peak876	-0.491599	0.267	No_Change_ED
chr1	156899213	156899613	Peak877	0.483667	0.316	No_Change_ED
chr1	156902961	156903361	Peak878	0.68494	0.015	ED
chr1	156905608	156906008	Peak879	1.19231	0.0063	ED
chr1	156930330	156930730	Peak880	-0.782403	0.0655	No_Change_ED
chr1	157071667	157072067	Peak881	0.545133	0.191	No_Change_ED
chr1	157405180	157405580	Peak882	-0.653645	0.0573	No_Change_ED
chr1	157494135	157494535	Peak883	0.340363	0.442	No_Change_ED
chr1	15758661	15759061	Peak884	1.03976	0.0109	ED
chr1	157819985	157820385	Peak885	-0.588446	0.106	No_Change_ED
chr1	15782008	15782408	Peak886	-0.263771	0.434	No_Change_ED
chr1	157882916	157883316	Peak887	-0.937635	0.00314	DE
chr1	15788453	15788853	Peak888	0.868867	0.0415	ED
chr1	157888785	157889185	Peak889	0.399967	0.342	No_Change_ED
chr1	157904448	157904848	Peak890	0.417667	0.321	No_Change_ED
chr1	157918996	157919396	Peak891	0.44917	0.25	No_Change_ED
chr1	157920445	157920845	Peak892	-0.0275154	0.952	No_Change_ED
chr1	157921847	157922247	Peak893	-0.145653	0.741	No_Change_ED
chr1	157923774	157924174	Peak894	0.0309971	0.947	No_Change_ED
chr1	15795348	15795748	Peak895	-1.00815	0.0016	DE
chr1	15799512	15799912	Peak896	0.416398	0.371	No_Change_ED
chr1	15804206	15804606	Peak897	-0.219898	0.618	No_Change_ED
chr1	158147860	158148260	Peak898	-1.21712	0.000375	DE
chr1	15825235	15825635	Peak899	-0.245186	0.558	No_Change_ED
chr1	158330022	158330422	Peak900	0.395008	0.364	No_Change_ED
chr1	158350914	158351314	Peak901	-0.542779	0.197	No_Change_ED
chr1	158380951	158381351	Peak902	0.790449	0.0578	No_Change_ED
chr1	158488878	158489278	Peak903	-1.29569	1.06e-07	DE
chr1	158494131	158494531	Peak904	0.072389	0.875	No_Change_ED
chr1	158496735	158497135	Peak905	0.409433	0.339	No_Change_ED
chr1	158498788	158499188	Peak906	0.472556	0.262	No_Change_ED
chr1	158523171	158523571	Peak907	0.342846	0.426	No_Change_ED
chr1	158535015	158535415	Peak908	0.379422	0.361	No_Change_ED
chr1	158546031	158546431	Peak909	-0.552974	0.131	No_Change_ED
chr1	158547246	158547646	Peak910	-0.138965	0.744	No_Change_ED
chr1	158554303	158554703	Peak911	0.433375	0.299	No_Change_ED
chr1	158578779	158579179	Peak912	0.107161	0.818	No_Change_ED
chr1	158585115	158585515	Peak913	-0.296873	0.367	No_Change_ED
chr1	158590736	158591136	Peak914	-0.210407	0.626	No_Change_ED
chr1	158598815	158599215	Peak915	-0.799146	0.0576	No_Change_ED
chr1	158636511	158636911	Peak916	0.528786	0.207	No_Change_ED
chr1	158638860	158639260	Peak917	0.682094	0.118	No_Change_ED
chr1	158855573	158855973	Peak918	0.442871	0.296	No_Change_ED
chr1	158869771	158870171	Peak919	-0.412369	0.324	No_Change_ED
chr1	158880657	158881057	Peak920	0.676705	0.152	No_Change_ED
chr1	158886026	158886426	Peak921	0.248847	0.471	No_Change_ED
chr1	158891808	158892208	Peak922	0.152053	0.714	No_Change_ED
chr1	158897583	158897983	Peak923	1.03791	0.0202	ED
chr1	158901789	158902189	Peak924	0.445356	0.322	No_Change_ED
chr1	158913319	158913719	Peak925	0.690263	0.0733	No_Change_ED
chr1	158922151	158922551	Peak926	0.554092	0.156	No_Change_ED
chr1	158926722	158927122	Peak927	0.51868	0.205	No_Change_ED
chr1	158928773	158929173	Peak928	-0.209475	0.609	No_Change_ED
chr1	158969323	158969723	Peak929	0.183515	0.623	No_Change_ED
chr1	159240797	159241197	Peak930	0.839433	0.0458	ED
chr1	159342376	159342776	Peak931	-1.35186	1.03e-05	DE
chr1	159348224	159348624	Peak932	0.429474	0.245	No_Change_ED
chr1	159370706	159371106	Peak933	1.27134	0.0021	ED
chr1	159374364	159374764	Peak934	1.49337	0.000231	ED
chr1	159379524	159379924	Peak935	0.757836	0.0916	No_Change_ED
chr1	159381531	159381931	Peak936	0.455527	0.262	No_Change_ED
chr1	159388108	159388508	Peak937	0.240861	0.519	No_Change_ED
chr1	159410490	159410890	Peak938	-0.178917	0.681	No_Change_ED
chr1	159661870	159662270	Peak939	-1.4735	0.000829	DE
chr1	160261832	160262232	Peak940	-0.584779	0.136	No_Change_ED
chr1	16094309	16094709	Peak941	-0.921202	0.000139	DE
chr1	160952320	160952720	Peak942	0.41686	0.298	No_Change_ED
chr1	16106005	16106405	Peak943	-0.010498	0.982	No_Change_ED
chr1	161161937	161162337	Peak944	-0.927032	0.0183	DE
chr1	162125357	162125757	Peak945	-1.06293	0.00851	DE
chr1	162133908	162134308	Peak946	0.182696	0.593	No_Change_ED
chr1	162140829	162141229	Peak947	0.0368508	0.933	No_Change_ED
chr1	162143133	162143533	Peak948	-1.3026	6.61e-06	DE
chr1	162147373	162147773	Peak949	0.639881	0.0842	No_Change_ED
chr1	162196307	162196707	Peak950	0.667501	0.107	No_Change_ED
chr1	162205146	162205546	Peak951	0.215259	0.484	No_Change_ED
chr1	162239589	162239989	Peak952	0.237262	0.429	No_Change_ED
chr1	162478451	162478851	Peak953	-0.0462032	0.91	No_Change_ED
chr1	162555468	162555868	Peak954	0.259718	0.448	No_Change_ED
chr1	162581006	162581406	Peak955	0.759687	0.0826	No_Change_ED
chr1	162664944	162665344	Peak956	-0.524211	0.078	No_Change_ED
chr1	162667042	162667442	Peak957	0.00684283	0.991	No_Change_ED
chr1	162677245	162677645	Peak958	0.544595	0.164	No_Change_ED
chr1	162739640	162740040	Peak959	0.74193	0.0761	No_Change_ED
chr1	162836645	162837045	Peak960	-0.622715	0.082	No_Change_ED
chr1	162848298	162848698	Peak961	0.331967	0.438	No_Change_ED
chr1	162929127	162929527	Peak962	0.500316	0.232	No_Change_ED
chr1	162930248	162930648	Peak963	0.864311	0.0355	ED
chr1	162935757	162936157	Peak964	0.873867	0.0382	ED
chr1	162943304	162943704	Peak965	0.598665	0.186	No_Change_ED
chr1	162949775	162950175	Peak966	0.492798	0.254	No_Change_ED
chr1	162957969	162958369	Peak967	-0.176562	0.688	No_Change_ED
chr1	162965264	162965664	Peak968	-2.0179	5.27e-20	DE
chr1	162970523	162970923	Peak969	0.529357	0.209	No_Change_ED
chr1	163000606	163001006	Peak970	-0.808817	0.056	No_Change_ED
chr1	163070540	163070940	Peak971	-0.108567	0.797	No_Change_ED
chr1	163081338	163081738	Peak972	0.0155574	0.971	No_Change_ED
chr1	163083965	163084365	Peak973	0.19052	0.658	No_Change_ED
chr1	163087649	163088049	Peak974	0.696113	0.0914	No_Change_ED
chr1	163090327	163090727	Peak975	0.0059172	0.99	No_Change_ED
chr1	163180795	163181195	Peak976	-1.19996	1.64e-06	DE
chr1	163200708	163201108	Peak977	0.0278595	0.939	No_Change_ED
chr1	163209651	163210051	Peak978	0.731885	0.0859	No_Change_ED
chr1	163231595	163231995	Peak979	-1.39291	0.000155	DE
chr1	163806423	163806823	Peak980	-0.0811403	0.853	No_Change_ED
chr1	163808142	163808542	Peak981	-0.0925794	0.804	No_Change_ED
chr1	163837897	163838297	Peak982	-0.126154	0.746	No_Change_ED
chr1	163846256	163846656	Peak983	-0.486734	0.223	No_Change_ED
chr1	163848674	163849074	Peak984	0.0773165	0.856	No_Change_ED
chr1	163851137	163851537	Peak985	-0.415674	0.328	No_Change_ED
chr1	163853109	163853509	Peak986	0.612094	0.15	No_Change_ED
chr1	163899452	163899852	Peak987	0.230554	0.573	No_Change_ED
chr1	164225699	164226099	Peak988	0.0776245	0.857	No_Change_ED
chr1	164500615	164501015	Peak989	-0.620532	0.103	No_Change_ED
chr1	164670251	164670651	Peak990	-1.19832	1.54e-06	DE
chr1	164762251	164762651	Peak991	-0.879784	0.0358	DE
chr1	164783161	164783561	Peak992	-0.035012	0.947	No_Change_ED
chr1	165093750	165094150	Peak993	0.0289171	0.952	No_Change_ED
chr1	165333778	165334178	Peak994	-1.32007	1.75e-08	DE
chr1	165713671	165714071	Peak995	0.234268	0.584	No_Change_ED
chr1	165720765	165721165	Peak996	0.843027	0.0528	No_Change_ED
chr1	165859831	165860231	Peak997	-0.862055	0.00587	DE
chr1	165924872	165925272	Peak998	-0.125248	0.788	No_Change_ED
chr1	165932624	165933024	Peak999	-0.734886	0.0588	No_Change_ED
chr1	165940549	165940949	Peak1000	0.252925	0.414	No_Change_ED
chr1	165942841	165943241	Peak1001	0.490194	0.251	No_Change_ED
chr1	165945789	165946189	Peak1002	-0.00536316	0.991	No_Change_ED
chr1	165950620	165951020	Peak1003	-1.17822	1.69e-06	DE
chr1	166041179	166041579	Peak1004	-1.00402	0.0196	DE
chr1	166081694	166082094	Peak1005	0.847096	0.0464	ED
chr1	16608978	16609378	Peak1006	-0.779482	0.023	DE
chr1	166179293	166179693	Peak1007	-0.490737	0.0672	No_Change_ED
chr1	166251063	166251463	Peak1008	0.585525	0.147	No_Change_ED
chr1	166297375	166297775	Peak1009	0.651897	0.122	No_Change_ED
chr1	166307313	166307713	Peak1010	-1.3625	1.9e-06	DE
chr1	166325039	166325439	Peak1011	0.297667	0.487	No_Change_ED
chr1	166358194	166358594	Peak1012	0.287768	0.504	No_Change_ED
chr1	166364178	166364578	Peak1013	0.674484	0.108	No_Change_ED
chr1	166375898	166376298	Peak1014	0.992978	0.00902	ED
chr1	166382077	166382477	Peak1015	1.17135	0.00983	ED
chr1	166386338	166386738	Peak1016	0.106347	0.813	No_Change_ED
chr1	166387905	166388305	Peak1017	-0.16927	0.596	No_Change_ED
chr1	166392153	166392553	Peak1018	0.919221	0.0355	ED
chr1	166395795	166396195	Peak1019	1.09898	0.0104	ED
chr1	16639871	16640271	Peak1020	0.726809	0.0888	No_Change_ED
chr1	166401447	166401847	Peak1021	0.808207	0.0677	No_Change_ED
chr1	166413446	166413846	Peak1022	1.48038	3.87e-05	ED
chr1	166430449	166430849	Peak1023	0.893864	0.0291	ED
chr1	16644143	16644543	Peak1024	0.528114	0.224	No_Change_ED
chr1	166441897	166442297	Peak1025	0.800306	0.0659	No_Change_ED
chr1	166450487	166450887	Peak1026	0.641427	0.144	No_Change_ED
chr1	166462325	166462725	Peak1027	0.644463	0.0559	No_Change_ED
chr1	16646628	16647028	Peak1028	-0.525826	0.141	No_Change_ED
chr1	166468558	166468958	Peak1029	0.567632	0.148	No_Change_ED
chr1	166473434	166473834	Peak1030	1.19942	0.00483	ED
chr1	166478069	166478469	Peak1031	1.00942	0.0139	ED
chr1	166482518	166482918	Peak1032	0.316428	0.408	No_Change_ED
chr1	166506759	166507159	Peak1033	1.01293	0.00587	ED
chr1	166511568	166511968	Peak1034	1.05867	0.0161	ED
chr1	16655295	16655695	Peak1035	-0.90123	0.0102	DE
chr1	16657205	16657605	Peak1036	0.384107	0.351	No_Change_ED
chr1	16671106	16671506	Peak1037	0.386949	0.351	No_Change_ED
chr1	16678154	16678554	Peak1038	-0.59642	0.116	No_Change_ED
chr1	167062303	167062703	Peak1039	-0.432381	0.208	No_Change_ED
chr1	167334511	167334911	Peak1040	-0.522114	0.186	No_Change_ED
chr1	167362692	167363092	Peak1041	-0.538153	0.139	No_Change_ED
chr1	167390731	167391131	Peak1042	-1.82528	5.67e-07	DE
chr1	167393751	167394151	Peak1043	0.795421	0.0753	No_Change_ED
chr1	167456538	167456938	Peak1044	-0.700835	0.0949	No_Change_ED
chr1	167543806	167544206	Peak1045	-0.000400008	0.999	No_Change_ED
chr1	167564797	167565197	Peak1046	0.00338812	0.994	No_Change_ED
chr1	167572458	167572858	Peak1047	-0.479697	0.0786	No_Change_ED
chr1	167582441	167582841	Peak1048	-0.994324	0.0231	DE
chr1	167587424	167587824	Peak1049	-0.0127995	0.973	No_Change_ED
chr1	167700244	167700644	Peak1050	0.749243	0.0586	No_Change_ED
chr1	167702574	167702974	Peak1051	0.935919	0.0174	ED
chr1	167791486	167791886	Peak1052	0.499263	0.23	No_Change_ED
chr1	167793234	167793634	Peak1053	0.134574	0.769	No_Change_ED
chr1	167795641	167796041	Peak1054	0.637818	0.132	No_Change_ED
chr1	167826832	167827232	Peak1055	-0.685916	0.0446	DE
chr1	16783009	16783409	Peak1056	-0.0543861	0.907	No_Change_ED
chr1	167894613	167895013	Peak1057	0.431384	0.268	No_Change_ED
chr1	167896373	167896773	Peak1058	-0.298314	0.47	No_Change_ED
chr1	167899060	167899460	Peak1059	0.657392	0.141	No_Change_ED
chr1	167923595	167923995	Peak1060	0.67844	0.115	No_Change_ED
chr1	167926212	167926612	Peak1061	0.747806	0.0663	No_Change_ED
chr1	167932870	167933270	Peak1062	-1.72002	2.22e-09	DE
chr1	167953763	167954163	Peak1063	0.740232	0.0644	No_Change_ED
chr1	167954799	167955199	Peak1064	0.855017	0.0392	ED
chr1	167962029	167962429	Peak1065	0.551937	0.193	No_Change_ED
chr1	167966284	167966684	Peak1066	-0.0415749	0.94	No_Change_ED
chr1	167986331	167986731	Peak1067	0.13088	0.766	No_Change_ED
chr1	168030080	168030480	Peak1068	1.05755	0.0147	ED
chr1	168033661	168034061	Peak1069	0.385865	0.224	No_Change_ED
chr1	168037775	168038175	Peak1070	0.559875	0.172	No_Change_ED
chr1	168045722	168046122	Peak1071	-0.0887248	0.852	No_Change_ED
chr1	168048439	168048839	Peak1072	0.222808	0.591	No_Change_ED
chr1	168056332	168056732	Peak1073	-0.849834	0.000112	DE
chr1	168084592	168084992	Peak1074	0.390989	0.287	No_Change_ED
chr1	168088084	168088484	Peak1075	0.681185	0.0983	No_Change_ED
chr1	16814464	16814864	Peak1076	-2.25284	3.83e-14	DE
chr1	16855278	16855678	Peak1077	-0.880934	0.0377	DE
chr1	16857787	16858187	Peak1078	-1.29508	0.000294	DE
chr1	168895068	168895468	Peak1079	-1.54182	0.000343	DE
chr1	169153226	169153626	Peak1080	0.805881	0.0161	ED
chr1	169165470	169165870	Peak1081	0.875221	0.0438	ED
chr1	169172852	169173252	Peak1082	0.174376	0.686	No_Change_ED
chr1	169175056	169175456	Peak1083	0.861735	0.0429	ED
chr1	16920347	16920747	Peak1084	0.146716	0.734	No_Change_ED
chr1	169209977	169210377	Peak1085	0.764519	0.0365	ED
chr1	169219190	169219590	Peak1086	0.700153	0.0571	No_Change_ED
chr1	169220299	169220699	Peak1087	0.629984	0.0883	No_Change_ED
chr1	169228189	169228589	Peak1088	0.95379	0.00553	ED
chr1	169229693	169230093	Peak1089	0.580764	0.235	No_Change_ED
chr1	169235914	169236314	Peak1090	0.68554	0.073	No_Change_ED
chr1	169238350	169238750	Peak1091	-1.25312	1.69e-06	DE
chr1	169280104	169280504	Peak1092	-0.503956	0.107	No_Change_ED
chr1	169324218	169324618	Peak1093	-0.186156	0.647	No_Change_ED
chr1	169845813	169846213	Peak1094	-0.871854	0.00202	DE
chr1	170287486	170287886	Peak1095	-1.01553	0.00696	DE
chr1	170312589	170312989	Peak1096	0.455056	0.276	No_Change_ED
chr1	170325047	170325447	Peak1097	-0.265752	0.559	No_Change_ED
chr1	170335430	170335830	Peak1098	0.190553	0.688	No_Change_ED
chr1	172009929	172010329	Peak1099	-0.298968	0.419	No_Change_ED
chr1	172105266	172105666	Peak1100	0.119051	0.799	No_Change_ED
chr1	172133130	172133530	Peak1101	-0.258746	0.448	No_Change_ED
chr1	172145027	172145427	Peak1102	-0.472862	0.218	No_Change_ED
chr1	17225958	17226358	Peak1103	-0.0718553	0.854	No_Change_ED
chr1	172310315	172310715	Peak1104	-1.6221	8.52e-05	DE
chr1	172357140	172357540	Peak1105	0.102164	0.823	No_Change_ED
chr1	17238825	17239225	Peak1106	-0.967115	0.0333	DE
chr1	17243222	17243622	Peak1107	-0.615629	0.0945	No_Change_ED
chr1	172451591	172451991	Peak1108	0.0682488	0.888	No_Change_ED
chr1	172623773	172624173	Peak1109	-0.417903	0.32	No_Change_ED
chr1	172798849	172799249	Peak1110	-1.08897	0.00436	DE
chr1	172801256	172801656	Peak1111	-0.515349	0.183	No_Change_ED
chr1	172815213	172815613	Peak1112	-1.08073	0.00114	DE
chr1	172820029	172820429	Peak1113	-0.29869	0.429	No_Change_ED
chr1	172821859	172822259	Peak1114	0.842922	0.0126	ED
chr1	172893466	172893866	Peak1115	0.825107	0.0395	ED
chr1	172908119	172908519	Peak1116	-0.00151481	0.997	No_Change_ED
chr1	172909560	172909960	Peak1117	0.264417	0.478	No_Change_ED
chr1	172916951	172917351	Peak1118	-0.579779	0.163	No_Change_ED
chr1	172968213	172968613	Peak1119	-0.901327	0.00116	DE
chr1	172977869	172978269	Peak1120	-0.136976	0.76	No_Change_ED
chr1	173019830	173020230	Peak1121	-0.0195761	0.96	No_Change_ED
chr1	173032765	173033165	Peak1122	-0.437326	0.256	No_Change_ED
chr1	173041301	173041701	Peak1123	-0.175128	0.678	No_Change_ED
chr1	173044081	173044481	Peak1124	0.0862721	0.829	No_Change_ED
chr1	173052743	173053143	Peak1125	0.388577	0.383	No_Change_ED
chr1	173056384	173056784	Peak1126	0.661486	0.101	No_Change_ED
chr1	173064555	173064955	Peak1127	0.176825	0.634	No_Change_ED
chr1	173068278	173068678	Peak1128	-0.205856	0.484	No_Change_ED
chr1	173080490	173080890	Peak1129	-0.652151	0.0922	No_Change_ED
chr1	173119805	173120205	Peak1130	0.0937462	0.832	No_Change_ED
chr1	173152372	173152772	Peak1131	-0.811374	0.0452	DE
chr1	173171801	173172201	Peak1132	-0.325926	0.401	No_Change_ED
chr1	173176997	173177397	Peak1133	-0.602169	0.084	No_Change_ED
chr1	173182528	173182928	Peak1134	0.330132	0.359	No_Change_ED
chr1	173193956	173194356	Peak1135	0.909712	0.0345	ED
chr1	173199809	173200209	Peak1136	0.444887	0.218	No_Change_ED
chr1	173217708	173218108	Peak1137	-1.40843	3.22e-08	DE
chr1	173224596	173224996	Peak1138	-1.33501	6.42e-13	DE
chr1	173228677	173229077	Peak1139	0.759296	0.0497	ED
chr1	173241914	173242314	Peak1140	0.313288	0.446	No_Change_ED
chr1	173250018	173250418	Peak1141	-0.289613	0.451	No_Change_ED
chr1	173253424	173253824	Peak1142	0.608677	0.122	No_Change_ED
chr1	173259093	173259493	Peak1143	-1.36754	2.73e-11	DE
chr1	173275811	173276211	Peak1144	-0.636992	0.0808	No_Change_ED
chr1	173290946	173291346	Peak1145	0.0954275	0.833	No_Change_ED
chr1	173331967	173332367	Peak1146	0.464936	0.303	No_Change_ED
chr1	173341068	173341468	Peak1147	-0.932833	0.00168	DE
chr1	173343381	173343781	Peak1148	-0.570509	0.0772	No_Change_ED
chr1	173349965	173350365	Peak1149	0.200315	0.632	No_Change_ED
chr1	173356917	173357317	Peak1150	0.487323	0.267	No_Change_ED
chr1	173370617	173371017	Peak1151	0.0738364	0.872	No_Change_ED
chr1	173378094	173378494	Peak1152	0.808616	0.0572	No_Change_ED
chr1	173383661	173384061	Peak1153	0.984149	0.0318	ED
chr1	173386975	173387375	Peak1154	0.538515	0.197	No_Change_ED
chr1	173397150	173397550	Peak1155	0.646164	0.131	No_Change_ED
chr1	173401197	173401597	Peak1156	0.71356	0.0905	No_Change_ED
chr1	173403893	173404293	Peak1157	0.255776	0.489	No_Change_ED
chr1	173407965	173408365	Peak1158	0.342444	0.326	No_Change_ED
chr1	173424239	173424639	Peak1159	0.413808	0.23	No_Change_ED
chr1	173430676	173431076	Peak1160	0.843192	0.0522	No_Change_ED
chr1	173433223	173433623	Peak1161	-1.32773	2.2e-07	DE
chr1	17348409	17348809	Peak1162	-0.45048	0.313	No_Change_ED
chr1	173834880	173835280	Peak1163	0.389815	0.353	No_Change_ED
chr1	173879603	173880003	Peak1164	0.356928	0.298	No_Change_ED
chr1	173891859	173892259	Peak1165	0.475773	0.304	No_Change_ED
chr1	173942819	173943219	Peak1166	0.512968	0.239	No_Change_ED
chr1	173949929	173950329	Peak1167	0.957117	0.0327	ED
chr1	173953051	173953451	Peak1168	0.876247	0.0551	No_Change_ED
chr1	173957194	173957594	Peak1169	-0.786015	0.0662	No_Change_ED
chr1	173978684	173979084	Peak1170	0.209314	0.657	No_Change_ED
chr1	173991850	173992250	Peak1171	0.829538	0.0187	ED
chr1	174012480	174012880	Peak1172	-0.4436	0.205	No_Change_ED
chr1	174056643	174057043	Peak1173	-1.19122	0.0019	DE
chr1	174078268	174078668	Peak1174	-1.08877	1.94e-05	DE
chr1	174125094	174125494	Peak1175	0.637471	0.109	No_Change_ED
chr1	174147024	174147424	Peak1176	0.171293	0.687	No_Change_ED
chr1	174192545	174192945	Peak1177	-0.171046	0.706	No_Change_ED
chr1	174240023	174240423	Peak1178	-0.743063	0.0201	DE
chr1	17424046	17424446	Peak1179	-0.17139	0.663	No_Change_ED
chr1	174384634	174385034	Peak1180	0.284637	0.486	No_Change_ED
chr1	174386091	174386491	Peak1181	0.578113	0.15	No_Change_ED
chr1	174420314	174420714	Peak1182	1.04151	0.0206	ED
chr1	174429247	174429647	Peak1183	0.74344	0.0696	No_Change_ED
chr1	174430793	174431193	Peak1184	0.494998	0.245	No_Change_ED
chr1	174432427	174432827	Peak1185	0.300128	0.49	No_Change_ED
chr1	174443541	174443941	Peak1186	0.366741	0.299	No_Change_ED
chr1	174450413	174450813	Peak1187	0.056564	0.866	No_Change_ED
chr1	17521372	17521772	Peak1188	-0.0123171	0.979	No_Change_ED
chr1	175270154	175270554	Peak1189	0.619383	0.127	No_Change_ED
chr1	175277988	175278388	Peak1190	0.894489	0.0311	ED
chr1	175332558	175332958	Peak1191	-0.729844	0.0572	No_Change_ED
chr1	175348819	175349219	Peak1192	0.489044	0.278	No_Change_ED
chr1	175984343	175984743	Peak1193	-0.161177	0.707	No_Change_ED
chr1	176102743	176103143	Peak1194	-1.04676	0.000961	DE
chr1	176215099	176215499	Peak1195	-0.190592	0.639	No_Change_ED
chr1	176286844	176287244	Peak1196	-0.892488	0.0423	DE
chr1	176416089	176416489	Peak1197	0.694925	0.0772	No_Change_ED
chr1	176426141	176426541	Peak1198	0.188993	0.645	No_Change_ED
chr1	176659242	176659642	Peak1199	-0.626045	0.132	No_Change_ED
chr1	17677518	17677918	Peak1200	0.0867644	0.819	No_Change_ED
chr1	176970136	176970536	Peak1201	-0.908353	0.02	DE
chr1	177622396	177622796	Peak1202	-0.956352	0.00442	DE
chr1	177629188	177629588	Peak1203	0.529573	0.214	No_Change_ED
chr1	177810590	177810990	Peak1204	-1.08643	0.00032	DE
chr1	177958930	177959330	Peak1205	-0.282641	0.478	No_Change_ED
chr1	178431413	178431813	Peak1206	1.34102	0.00126	ED
chr1	178435400	178435800	Peak1207	1.69235	8.98e-06	ED
chr1	178538818	178539218	Peak1208	1.00898	0.0286	ED
chr1	178649474	178649874	Peak1209	0.27896	0.507	No_Change_ED
chr1	178654525	178654925	Peak1210	0.62519	0.116	No_Change_ED
chr1	178897857	178898257	Peak1211	0.0398453	0.935	No_Change_ED
chr1	178952614	178953014	Peak1212	0.328888	0.426	No_Change_ED
chr1	179188563	179188963	Peak1213	-0.889267	0.01	DE
chr1	17921661	17922061	Peak1214	-1.35908	2.17e-06	DE
chr1	179683558	179683958	Peak1215	0.69823	0.0845	No_Change_ED
chr1	179686260	179686660	Peak1216	0.600453	0.176	No_Change_ED
chr1	179696319	179696719	Peak1217	0.644608	0.0739	No_Change_ED
chr1	179702219	179702619	Peak1218	0.303741	0.448	No_Change_ED
chr1	179719120	179719520	Peak1219	0.336303	0.438	No_Change_ED
chr1	179726226	179726626	Peak1220	-0.842936	0.00938	DE
chr1	17973824	17974224	Peak1221	1.12435	0.0125	ED
chr1	179858615	179859015	Peak1222	-0.666429	0.0623	No_Change_ED
chr1	179917757	179918157	Peak1223	0.477306	0.255	No_Change_ED
chr1	180037790	180038190	Peak1224	0.163886	0.71	No_Change_ED
chr1	180077204	180077604	Peak1225	-0.389123	0.313	No_Change_ED
chr1	180117094	180117494	Peak1226	-0.114852	0.78	No_Change_ED
chr1	180149773	180150173	Peak1227	0.231311	0.545	No_Change_ED
chr1	180171785	180172185	Peak1228	0.387727	0.362	No_Change_ED
chr1	180202007	180202407	Peak1229	-0.340041	0.369	No_Change_ED
chr1	180206431	180206831	Peak1230	-1.43264	3.34e-08	DE
chr1	180208467	180208867	Peak1231	-0.25694	0.535	No_Change_ED
chr1	180213974	180214374	Peak1232	-1.77766	4.48e-07	DE
chr1	180217658	180218058	Peak1233	-1.19845	0.00167	DE
chr1	180237520	180237920	Peak1234	-0.402203	0.308	No_Change_ED
chr1	180243307	180243707	Peak1235	-0.0904324	0.831	No_Change_ED
chr1	180248894	180249294	Peak1236	-1.61623	1.37e-19	DE
chr1	180267440	180267840	Peak1237	-1.60936	6.4e-17	DE
chr1	180273704	180274104	Peak1238	0.741546	0.0848	No_Change_ED
chr1	180278650	180279050	Peak1239	0.28403	0.567	No_Change_ED
chr1	180284808	180285208	Peak1240	0.170229	0.672	No_Change_ED
chr1	180289866	180290266	Peak1241	-0.654904	0.0455	DE
chr1	180294672	180295072	Peak1242	-0.921152	0.0209	DE
chr1	180298863	180299263	Peak1243	-0.601245	0.0656	No_Change_ED
chr1	180336134	180336534	Peak1244	-1.22797	1.18e-18	DE
chr1	180378611	180379011	Peak1245	-0.0450323	0.914	No_Change_ED
chr1	180437719	180438119	Peak1246	0.846266	0.0433	ED
chr1	180474428	180474828	Peak1247	-1.1335	4.07e-06	DE
chr1	181016864	181017264	Peak1248	0.523517	0.181	No_Change_ED
chr1	181018355	181018755	Peak1249	0.479477	0.158	No_Change_ED
chr1	181021720	181022120	Peak1250	0.138611	0.754	No_Change_ED
chr1	181035395	181035795	Peak1251	0.147423	0.744	No_Change_ED
chr1	181071045	181071445	Peak1252	0.359736	0.352	No_Change_ED
chr1	181107455	181107855	Peak1253	-0.00208916	0.997	No_Change_ED
chr1	181128644	181129044	Peak1254	-1.32685	2.26e-06	DE
chr1	181132490	181132890	Peak1255	0.171988	0.69	No_Change_ED
chr1	181142541	181142941	Peak1256	0.51278	0.169	No_Change_ED
chr1	181146848	181147248	Peak1257	0.233779	0.572	No_Change_ED
chr1	181148337	181148737	Peak1258	0.744785	0.0717	No_Change_ED
chr1	181162513	181162913	Peak1259	0.324454	0.438	No_Change_ED
chr1	181191725	181192125	Peak1260	0.680915	0.0193	ED
chr1	181196537	181196937	Peak1261	-0.184607	0.653	No_Change_ED
chr1	181205323	181205723	Peak1262	0.573688	0.12	No_Change_ED
chr1	181316284	181316684	Peak1263	0.708877	0.0851	No_Change_ED
chr1	181356843	181357243	Peak1264	0.533708	0.196	No_Change_ED
chr1	181372581	181372981	Peak1265	0.832482	0.0481	ED
chr1	181392616	181393016	Peak1266	0.42874	0.261	No_Change_ED
chr1	181395164	181395564	Peak1267	1.11488	0.00861	ED
chr1	181398203	181398603	Peak1268	0.299415	0.446	No_Change_ED
chr1	181405427	181405827	Peak1269	0.27423	0.548	No_Change_ED
chr1	181409511	181409911	Peak1270	0.942319	0.0316	ED
chr1	181416589	181416989	Peak1271	0.978884	0.00509	ED
chr1	181431868	181432268	Peak1272	0.824475	0.0431	ED
chr1	181433454	181433854	Peak1273	0.558168	0.174	No_Change_ED
chr1	181437905	181438305	Peak1274	0.92858	0.0294	ED
chr1	181441508	181441908	Peak1275	0.531212	0.179	No_Change_ED
chr1	181445735	181446135	Peak1276	0.759776	0.076	No_Change_ED
chr1	181449557	181449957	Peak1277	0.719392	0.0985	No_Change_ED
chr1	181460236	181460636	Peak1278	0.432695	0.282	No_Change_ED
chr1	181478566	181478966	Peak1279	0.570268	0.141	No_Change_ED
chr1	181483244	181483644	Peak1280	0.881631	0.0184	ED
chr1	181489958	181490358	Peak1281	0.678969	0.0523	No_Change_ED
chr1	181494028	181494428	Peak1282	0.458576	0.196	No_Change_ED
chr1	181499405	181499805	Peak1283	0.735019	0.0502	No_Change_ED
chr1	181504391	181504791	Peak1284	0.407353	0.318	No_Change_ED
chr1	181507296	181507696	Peak1285	0.519061	0.221	No_Change_ED
chr1	181509067	181509467	Peak1286	0.101795	0.829	No_Change_ED
chr1	181529321	181529721	Peak1287	0.611159	0.156	No_Change_ED
chr1	181534103	181534503	Peak1288	0.261216	0.504	No_Change_ED
chr1	181544634	181545034	Peak1289	1.0902	0.016	ED
chr1	181548841	181549241	Peak1290	0.940907	0.0356	ED
chr1	181559008	181559408	Peak1291	0.239165	0.513	No_Change_ED
chr1	181581232	181581632	Peak1292	0.923899	0.00539	ED
chr1	181626912	181627312	Peak1293	1.04234	0.0131	ED
chr1	181634297	181634697	Peak1294	0.939907	0.0305	ED
chr1	181646028	181646428	Peak1295	0.254162	0.465	No_Change_ED
chr1	181733530	181733930	Peak1296	-1.09773	0.000353	DE
chr1	181767184	181767584	Peak1297	0.57781	0.154	No_Change_ED
chr1	181778139	181778539	Peak1298	0.312912	0.404	No_Change_ED
chr1	181793144	181793544	Peak1299	0.292908	0.414	No_Change_ED
chr1	181846822	181847222	Peak1300	0.353339	0.42	No_Change_ED
chr1	181853894	181854294	Peak1301	0.868726	0.0463	ED
chr1	181889725	181890125	Peak1302	-1.08344	0.00202	DE
chr1	181905351	181905751	Peak1303	-0.167258	0.664	No_Change_ED
chr1	181907621	181908021	Peak1304	0.462847	0.193	No_Change_ED
chr1	181914158	181914558	Peak1305	0.119961	0.785	No_Change_ED
chr1	181914632	181915032	Peak1306	-0.774005	0.063	No_Change_ED
chr1	181934214	181934614	Peak1307	1.02732	0.0127	ED
chr1	181960270	181960670	Peak1308	-1.1164	0.000404	DE
chr1	181990047	181990447	Peak1309	0.151845	0.719	No_Change_ED
chr1	182078139	182078539	Peak1310	0.769878	0.0706	No_Change_ED
chr1	182126337	182126737	Peak1311	-0.0371574	0.935	No_Change_ED
chr1	182140884	182141284	Peak1312	0.508032	0.185	No_Change_ED
chr1	182155670	182156070	Peak1313	0.7192	0.0795	No_Change_ED
chr1	182199202	182199602	Peak1314	0.925906	0.0292	ED
chr1	182209728	182210128	Peak1315	0.0255908	0.955	No_Change_ED
chr1	182213895	182214295	Peak1316	0.843928	0.0105	ED
chr1	182216572	182216972	Peak1317	0.769515	0.0627	No_Change_ED
chr1	182242920	182243320	Peak1318	0.635453	0.122	No_Change_ED
chr1	182311150	182311550	Peak1319	0.106098	0.795	No_Change_ED
chr1	182312448	182312848	Peak1320	-0.311503	0.472	No_Change_ED
chr1	182315216	182315616	Peak1321	0.48922	0.25	No_Change_ED
chr1	182317308	182317708	Peak1322	-0.152015	0.724	No_Change_ED
chr1	182320721	182321121	Peak1323	0.790861	0.0449	ED
chr1	182325540	182325940	Peak1324	0.303447	0.478	No_Change_ED
chr1	182337596	182337996	Peak1325	0.458681	0.264	No_Change_ED
chr1	18236054	18236454	Peak1326	-0.965555	0.0181	DE
chr1	182478531	182478931	Peak1327	0.378093	0.358	No_Change_ED
chr1	182484022	182484422	Peak1328	0.600551	0.16	No_Change_ED
chr1	182497708	182498108	Peak1329	0.0165486	0.967	No_Change_ED
chr1	182530754	182531154	Peak1330	0.544805	0.172	No_Change_ED
chr1	182535641	182536041	Peak1331	0.392627	0.327	No_Change_ED
chr1	182536902	182537302	Peak1332	0.130617	0.771	No_Change_ED
chr1	182571423	182571823	Peak1333	-1.19596	1.26e-08	DE
chr1	18259354	18259754	Peak1334	-0.793729	0.00628	DE
chr1	182656161	182656561	Peak1335	-0.471701	0.172	No_Change_ED
chr1	182658571	182658971	Peak1336	0.287001	0.521	No_Change_ED
chr1	182662900	182663300	Peak1337	0.660774	0.12	No_Change_ED
chr1	182698312	182698712	Peak1338	-0.538385	0.0804	No_Change_ED
chr1	182703476	182703876	Peak1339	0.517792	0.285	No_Change_ED
chr1	182707846	182708246	Peak1340	0.0554593	0.878	No_Change_ED
chr1	182723749	182724149	Peak1341	-0.110187	0.751	No_Change_ED
chr1	182744038	182744438	Peak1342	-1.57673	8.66e-15	DE
chr1	182780541	182780941	Peak1343	-0.737385	0.00723	DE
chr1	182783578	182783978	Peak1344	0.805623	0.0637	No_Change_ED
chr1	182795058	182795458	Peak1345	0.866961	0.00929	ED
chr1	182800272	182800672	Peak1346	1.21501	0.00332	ED
chr1	182804852	182805252	Peak1347	0.049451	0.904	No_Change_ED
chr1	182818845	182819245	Peak1348	-1.59933	2.77e-08	DE
chr1	182832687	182833087	Peak1349	0.156119	0.716	No_Change_ED
chr1	182836779	182837179	Peak1350	0.274525	0.526	No_Change_ED
chr1	182854926	182855326	Peak1351	-1.08503	0.002	DE
chr1	182863399	182863799	Peak1352	0.303238	0.25	No_Change_ED
chr1	182877089	182877489	Peak1353	0.506818	0.275	No_Change_ED
chr1	182886089	182886489	Peak1354	0.554458	0.108	No_Change_ED
chr1	182889304	182889704	Peak1355	0.671784	0.101	No_Change_ED
chr1	182895849	182896249	Peak1356	0.676441	0.101	No_Change_ED
chr1	182907291	182907691	Peak1357	1.0398	0.00886	ED
chr1	182910746	182911146	Peak1358	0.515542	0.112	No_Change_ED
chr1	182918203	182918603	Peak1359	0.573443	0.172	No_Change_ED
chr1	182939838	182940238	Peak1360	-0.34176	0.37	No_Change_ED
chr1	182941629	182942029	Peak1361	0.635507	0.142	No_Change_ED
chr1	182945958	182946358	Peak1362	0.489351	0.0618	No_Change_ED
chr1	182948196	182948596	Peak1363	1.06559	0.00519	ED
chr1	182965622	182966022	Peak1364	0.414741	0.256	No_Change_ED
chr1	182969231	182969631	Peak1365	0.121238	0.782	No_Change_ED
chr1	183074061	183074461	Peak1366	-0.555693	0.182	No_Change_ED
chr1	183075396	183075796	Peak1367	0.20887	0.635	No_Change_ED
chr1	183078124	183078524	Peak1368	0.790229	0.0285	ED
chr1	183081190	183081590	Peak1369	-0.190433	0.651	No_Change_ED
chr1	183141890	183142290	Peak1370	-0.55333	0.159	No_Change_ED
chr1	183164296	183164696	Peak1371	0.154301	0.696	No_Change_ED
chr1	183165976	183166376	Peak1372	0.741928	0.0512	No_Change_ED
chr1	183170021	183170421	Peak1373	0.983431	0.0244	ED
chr1	183181473	183181873	Peak1374	0.264669	0.498	No_Change_ED
chr1	183187491	183187891	Peak1375	0.643504	0.134	No_Change_ED
chr1	183553463	183553863	Peak1376	0.4633	0.242	No_Change_ED
chr1	183671980	183672380	Peak1377	-1.87572	8.68e-06	DE
chr1	183772208	183772608	Peak1378	-0.887972	0.00283	DE
chr1	183783446	183783846	Peak1379	-0.354429	0.331	No_Change_ED
chr1	183790188	183790588	Peak1380	-0.129074	0.661	No_Change_ED
chr1	183795617	183796017	Peak1381	0.289779	0.462	No_Change_ED
chr1	183823419	183823819	Peak1382	0.675953	0.106	No_Change_ED
chr1	183830653	183831053	Peak1383	0.603237	0.167	No_Change_ED
chr1	183882813	183883213	Peak1384	0.42157	0.169	No_Change_ED
chr1	183886649	183887049	Peak1385	0.833779	0.0642	No_Change_ED
chr1	183890811	183891211	Peak1386	0.401557	0.229	No_Change_ED
chr1	183898801	183899201	Peak1387	0.62226	0.149	No_Change_ED
chr1	183900845	183901245	Peak1388	1.18131	0.0101	ED
chr1	183906006	183906406	Peak1389	0.919218	0.0241	ED
chr1	183907501	183907901	Peak1390	0.854346	0.0491	ED
chr1	183912203	183912603	Peak1391	0.351341	0.446	No_Change_ED
chr1	183917568	183917968	Peak1392	0.458289	0.29	No_Change_ED
chr1	183920237	183920637	Peak1393	0.313115	0.408	No_Change_ED
chr1	183932653	183933053	Peak1394	1.46632	0.000807	ED
chr1	183935213	183935613	Peak1395	0.5814	0.178	No_Change_ED
chr1	183942116	183942516	Peak1396	0.810563	0.0542	No_Change_ED
chr1	183950063	183950463	Peak1397	-1.71287	1.29e-07	DE
chr1	183960825	183961225	Peak1398	-0.915062	7.33e-07	DE
chr1	183970837	183971237	Peak1399	0.575396	0.0819	No_Change_ED
chr1	183975055	183975455	Peak1400	0.621996	0.0957	No_Change_ED
chr1	183985191	183985591	Peak1401	0.244654	0.413	No_Change_ED
chr1	183989777	183990177	Peak1402	-0.267443	0.454	No_Change_ED
chr1	183993355	183993755	Peak1403	0.299318	0.427	No_Change_ED
chr1	183996858	183997258	Peak1404	0.219089	0.618	No_Change_ED
chr1	183998357	183998757	Peak1405	0.174435	0.67	No_Change_ED
chr1	184002195	184002595	Peak1406	-0.708356	0.016	DE
chr1	184012116	184012516	Peak1407	-0.383051	0.264	No_Change_ED
chr1	184019396	184019796	Peak1408	0.820949	0.026	ED
chr1	184028888	184029288	Peak1409	1.05898	0.00313	ED
chr1	184033087	184033487	Peak1410	-0.192052	0.571	No_Change_ED
chr1	184044949	184045349	Peak1411	-0.136194	0.765	No_Change_ED
chr1	184090107	184090507	Peak1412	-1.27211	0.00326	DE
chr1	184093051	184093451	Peak1413	-1.47666	0.00126	DE
chr1	184111766	184112166	Peak1414	-0.961467	0.00065	DE
chr1	184122098	184122498	Peak1415	0.4874	0.167	No_Change_ED
chr1	184129787	184130187	Peak1416	0.298021	0.535	No_Change_ED
chr1	184132028	184132428	Peak1417	-0.133628	0.795	No_Change_ED
chr1	184139194	184139594	Peak1418	-0.330349	0.373	No_Change_ED
chr1	184201519	184201919	Peak1419	0.220711	0.512	No_Change_ED
chr1	184212482	184212882	Peak1420	-1.46433	2.49e-07	DE
chr1	184226995	184227395	Peak1421	-1.25044	0.00111	DE
chr1	184267672	184268072	Peak1422	0.378825	0.245	No_Change_ED
chr1	184271265	184271665	Peak1423	-1.11013	0.000169	DE
chr1	184338963	184339363	Peak1424	-0.967979	0.0132	DE
chr1	185851517	185851917	Peak1425	0.228452	0.594	No_Change_ED
chr1	185857508	185857908	Peak1426	-0.285608	0.445	No_Change_ED
chr1	18648938	18649338	Peak1427	-0.151858	0.705	No_Change_ED
chr1	186650833	186651233	Peak1428	0.04985	0.907	No_Change_ED
chr1	186653324	186653724	Peak1429	0.569338	0.14	No_Change_ED
chr1	186661553	186661953	Peak1430	0.612081	0.135	No_Change_ED
chr1	186665578	186665978	Peak1431	0.561197	0.18	No_Change_ED
chr1	186669429	186669829	Peak1432	-0.365584	0.365	No_Change_ED
chr1	186702824	186703224	Peak1433	1.52044	0.000898	ED
chr1	186796638	186797038	Peak1434	0.907019	0.0255	ED
chr1	186885489	186885889	Peak1435	1.12267	0.00748	ED
chr1	186886533	186886933	Peak1436	1.26411	0.00275	ED
chr1	186900956	186901356	Peak1437	0.756876	0.0673	No_Change_ED
chr1	186929288	186929688	Peak1438	-0.133722	0.689	No_Change_ED
chr1	187027349	187027749	Peak1439	-0.724712	0.0616	No_Change_ED
chr1	187033961	187034361	Peak1440	-1.11871	7.73e-07	DE
chr1	187036383	187036783	Peak1441	0.392951	0.378	No_Change_ED
chr1	187152868	187153268	Peak1442	-0.606609	0.186	No_Change_ED
chr1	187159256	187159656	Peak1443	-0.91407	0.00193	DE
chr1	187186969	187187369	Peak1444	-1.00282	0.000597	DE
chr1	187283716	187284116	Peak1445	0.901368	0.0445	ED
chr1	187311089	187311489	Peak1446	0.510298	0.178	No_Change_ED
chr1	187341249	187341649	Peak1447	0.926057	0.0356	ED
chr1	187356464	187356864	Peak1448	1.13932	0.0171	ED
chr1	187357824	187358224	Peak1449	0.689687	0.0659	No_Change_ED
chr1	187940720	187941120	Peak1450	-0.420285	0.282	No_Change_ED
chr1	188059763	188060163	Peak1451	0.239563	0.583	No_Change_ED
chr1	188079036	188079436	Peak1452	1.10085	0.015	ED
chr1	188084274	188084674	Peak1453	0.92259	0.0177	ED
chr1	188085902	188086302	Peak1454	1.15714	0.00492	ED
chr1	188337667	188338067	Peak1455	-0.0882643	0.834	No_Change_ED
chr1	188342643	188343043	Peak1456	1.04101	0.0124	ED
chr1	188573143	188573543	Peak1457	-0.754511	0.0251	DE
chr1	188639127	188639527	Peak1458	0.469784	0.293	No_Change_ED
chr1	188746904	188747304	Peak1459	-0.717105	0.0821	No_Change_ED
chr1	188778139	188778539	Peak1460	-0.0138757	0.978	No_Change_ED
chr1	188791183	188791583	Peak1461	-0.0504317	0.882	No_Change_ED
chr1	188800828	188801228	Peak1462	0.98111	0.0267	ED
chr1	189034795	189035195	Peak1463	0.243902	0.55	No_Change_ED
chr1	189039065	189039465	Peak1464	-1.10707	0.000232	DE
chr1	189127035	189127435	Peak1465	0.300335	0.473	No_Change_ED
chr1	189130431	189130831	Peak1466	0.676724	0.105	No_Change_ED
chr1	190821423	190821823	Peak1467	0.283279	0.508	No_Change_ED
chr1	190831381	190831781	Peak1468	-0.970822	0.0036	DE
chr1	190836539	190836939	Peak1469	0.25114	0.529	No_Change_ED
chr1	191511614	191512014	Peak1470	-0.352166	0.386	No_Change_ED
chr1	191569158	191569558	Peak1471	0.0573202	0.899	No_Change_ED
chr1	191578673	191579073	Peak1472	-0.824856	0.00327	DE
chr1	191638301	191638701	Peak1473	0.351045	0.372	No_Change_ED
chr1	191668304	191668704	Peak1474	0.360467	0.372	No_Change_ED
chr1	191673759	191674159	Peak1475	-0.0718883	0.857	No_Change_ED
chr1	191708622	191709022	Peak1476	-0.297112	0.466	No_Change_ED
chr1	191739942	191740342	Peak1477	-0.696319	0.0936	No_Change_ED
chr1	191745828	191746228	Peak1478	-0.928152	0.00683	DE
chr1	191748078	191748478	Peak1479	-1.28559	0.00392	DE
chr1	192455535	192455935	Peak1480	0.327316	0.445	No_Change_ED
chr1	192673123	192673523	Peak1481	-0.625065	0.0964	No_Change_ED
chr1	192693572	192693972	Peak1482	-0.244715	0.577	No_Change_ED
chr1	192704937	192705337	Peak1483	0.317102	0.397	No_Change_ED
chr1	192752457	192752857	Peak1484	-0.886484	0.0228	DE
chr1	192849645	192850045	Peak1485	-0.574046	0.108	No_Change_ED
chr1	192851381	192851781	Peak1486	-0.0652493	0.884	No_Change_ED
chr1	192860099	192860499	Peak1487	-1.62417	8.76e-05	DE
chr1	192878740	192879140	Peak1488	-0.776612	0.0591	No_Change_ED
chr1	192886839	192887239	Peak1489	-1.38026	1.14e-05	DE
chr1	192911604	192912004	Peak1490	-0.419543	0.289	No_Change_ED
chr1	193013714	193014114	Peak1491	0.0199492	0.967	No_Change_ED
chr1	193048148	193048548	Peak1492	-0.736626	0.0683	No_Change_ED
chr1	193188091	193188491	Peak1493	0.0775046	0.85	No_Change_ED
chr1	193220940	193221340	Peak1494	-1.08471	0.00161	DE
chr1	193242910	193243310	Peak1495	-0.0923854	0.829	No_Change_ED
chr1	19334242	19334642	Peak1496	-1.10181	0.00825	DE
chr1	193399129	193399529	Peak1497	-1.45866	5.03e-11	DE
chr1	193432353	193432753	Peak1498	0.444361	0.294	No_Change_ED
chr1	193439915	193440315	Peak1499	-0.292348	0.457	No_Change_ED
chr1	193448391	193448791	Peak1500	0.729238	0.0706	No_Change_ED
chr1	193457223	193457623	Peak1501	0.41072	0.326	No_Change_ED
chr1	193481529	193481929	Peak1502	0.579535	0.145	No_Change_ED
chr1	193485488	193485888	Peak1503	-0.781695	0.0123	DE
chr1	193488474	193488874	Peak1504	0.560606	0.162	No_Change_ED
chr1	193489749	193490149	Peak1505	0.665876	0.0932	No_Change_ED
chr1	193491690	193492090	Peak1506	0.786206	0.0791	No_Change_ED
chr1	193541776	193542176	Peak1507	-0.831827	0.00846	DE
chr1	193561646	193562046	Peak1508	0.254414	0.586	No_Change_ED
chr1	193608835	193609235	Peak1509	0.405243	0.354	No_Change_ED
chr1	193626813	193627213	Peak1510	0.650056	0.104	No_Change_ED
chr1	193637939	193638339	Peak1511	0.99927	0.0199	ED
chr1	193641363	193641763	Peak1512	-0.241686	0.419	No_Change_ED
chr1	193645464	193645864	Peak1513	-1.69031	1.8e-10	DE
chr1	193663338	193663738	Peak1514	0.174855	0.672	No_Change_ED
chr1	193677154	193677554	Peak1515	-0.534185	0.205	No_Change_ED
chr1	193704101	193704501	Peak1516	0.111735	0.775	No_Change_ED
chr1	193754552	193754952	Peak1517	-0.475699	0.205	No_Change_ED
chr1	193770565	193770965	Peak1518	-0.0122389	0.971	No_Change_ED
chr1	193774250	193774650	Peak1519	0.33829	0.421	No_Change_ED
chr1	193788358	193788758	Peak1520	-1.0584	2.93e-05	DE
chr1	193962011	193962411	Peak1521	-0.448471	0.174	No_Change_ED
chr1	194268150	194268550	Peak1522	-0.0180525	0.97	No_Change_ED
chr1	194274038	194274438	Peak1523	-0.011736	0.979	No_Change_ED
chr1	194278911	194279311	Peak1524	-0.284052	0.477	No_Change_ED
chr1	194337296	194337696	Peak1525	0.265972	0.52	No_Change_ED
chr1	194339386	194339786	Peak1526	0.10081	0.82	No_Change_ED
chr1	194346280	194346680	Peak1527	-1.52566	2.39e-05	DE
chr1	194571453	194571853	Peak1528	-1.37167	3.78e-07	DE
chr1	194590423	194590823	Peak1529	-0.0527687	0.911	No_Change_ED
chr1	194709721	194710121	Peak1530	-0.295623	0.433	No_Change_ED
chr1	194951741	194952141	Peak1531	-0.820478	0.0285	DE
chr1	194956481	194956881	Peak1532	-0.110799	0.818	No_Change_ED
chr1	195099304	195099704	Peak1533	0.47488	0.327	No_Change_ED
chr1	195275763	195276163	Peak1534	0.523431	0.268	No_Change_ED
chr1	195313630	195314030	Peak1535	1.4147	0.000539	ED
chr1	195329679	195330079	Peak1536	0.615827	0.13	No_Change_ED
chr1	195331602	195332002	Peak1537	0.0291636	0.951	No_Change_ED
chr1	195334301	195334701	Peak1538	0.00532794	0.989	No_Change_ED
chr1	195340684	195341084	Peak1539	0.268405	0.486	No_Change_ED
chr1	195365054	195365454	Peak1540	0.466471	0.149	No_Change_ED
chr1	195368134	195368534	Peak1541	0.944321	0.0178	ED
chr1	195371523	195371923	Peak1542	0.532852	0.183	No_Change_ED
chr1	195373420	195373820	Peak1543	0.521626	0.186	No_Change_ED
chr1	195377003	195377403	Peak1544	0.858348	0.0231	ED
chr1	196199938	196200338	Peak1545	0.17085	0.629	No_Change_ED
chr1	196821473	196821873	Peak1546	0.00342726	0.994	No_Change_ED
chr1	196957429	196957829	Peak1547	-1.06297	2.19e-06	DE
chr1	20422351	20422751	Peak1548	-1.32351	0.00463	DE
chr1	20749862	20750262	Peak1549	0.228289	0.559	No_Change_ED
chr1	20751180	20751580	Peak1550	0.0639064	0.877	No_Change_ED
chr1	20764558	20764958	Peak1551	0.35913	0.264	No_Change_ED
chr1	20767824	20768224	Peak1552	0.143343	0.763	No_Change_ED
chr1	20776783	20777183	Peak1553	-0.0987105	0.823	No_Change_ED
chr1	20810036	20810436	Peak1554	-1.70072	2.24e-08	DE
chr1	20858070	20858470	Peak1555	-0.395671	0.209	No_Change_ED
chr1	20886418	20886818	Peak1556	0.975743	0.0159	ED
chr1	20899489	20899889	Peak1557	0.58754	0.0935	No_Change_ED
chr1	20941074	20941474	Peak1558	0.0858858	0.842	No_Change_ED
chr1	20964525	20964925	Peak1559	0.00189727	0.996	No_Change_ED
chr1	21016038	21016438	Peak1560	1.31431	0.0044	ED
chr1	21057058	21057458	Peak1561	1.10379	0.011	ED
chr1	21060987	21061387	Peak1562	0.521101	0.21	No_Change_ED
chr1	21063107	21063507	Peak1563	1.02628	0.023	ED
chr1	21069561	21069961	Peak1564	-0.477278	0.245	No_Change_ED
chr1	21191586	21191986	Peak1565	-0.593438	0.105	No_Change_ED
chr1	21196758	21197158	Peak1566	-0.00822545	0.985	No_Change_ED
chr1	21208571	21208971	Peak1567	-0.354437	0.316	No_Change_ED
chr1	21210738	21211138	Peak1568	0.863078	0.0272	ED
chr1	21221768	21222168	Peak1569	0.449375	0.276	No_Change_ED
chr1	21230143	21230543	Peak1570	0.373376	0.336	No_Change_ED
chr1	21237381	21237781	Peak1571	1.1433	0.00508	ED
chr1	21245759	21246159	Peak1572	0.0563959	0.842	No_Change_ED
chr1	21252557	21252957	Peak1573	0.843959	0.0487	ED
chr1	21256419	21256819	Peak1574	0.638555	0.15	No_Change_ED
chr1	21259217	21259617	Peak1575	0.884991	0.0394	ED
chr1	21260725	21261125	Peak1576	1.12916	0.0129	ED
chr1	21527901	21528301	Peak1577	0.325913	0.369	No_Change_ED
chr1	22272810	22273210	Peak1578	-0.211595	0.613	No_Change_ED
chr1	22367678	22368078	Peak1579	-0.206527	0.637	No_Change_ED
chr1	22473951	22474351	Peak1580	-1.2747	2.66e-09	DE
chr1	23004857	23005257	Peak1581	0.39457	0.374	No_Change_ED
chr1	23313984	23314384	Peak1582	-0.15487	0.721	No_Change_ED
chr1	23389626	23390026	Peak1583	-0.692578	0.0892	No_Change_ED
chr1	23928617	23929017	Peak1584	-0.0419122	0.927	No_Change_ED
chr1	23942030	23942430	Peak1585	0.181036	0.669	No_Change_ED
chr1	23973491	23973891	Peak1586	0.421084	0.312	No_Change_ED
chr1	23975604	23976004	Peak1587	0.400131	0.329	No_Change_ED
chr1	23977609	23978009	Peak1588	-0.0238997	0.958	No_Change_ED
chr1	24012081	24012481	Peak1589	0.115527	0.788	No_Change_ED
chr1	24082758	24083158	Peak1590	-0.0860804	0.831	No_Change_ED
chr1	24107247	24107647	Peak1591	-0.764407	0.0767	No_Change_ED
chr1	24685504	24685904	Peak1592	-1.12753	0.00398	DE
chr1	25185235	25185635	Peak1593	0.691868	0.118	No_Change_ED
chr1	25944716	25945116	Peak1594	-1.03723	0.0184	DE
chr1	26396731	26397131	Peak1595	0.131	0.755	No_Change_ED
chr1	30035464	30035864	Peak1596	-0.340497	0.429	No_Change_ED
chr1	30213708	30214108	Peak1597	-0.0805275	0.866	No_Change_ED
chr1	3052521	3052921	Peak1598	-0.525286	0.213	No_Change_ED
chr1	30606031	30606431	Peak1599	-0.55736	0.167	No_Change_ED
chr1	30607011	30607411	Peak1600	-1.16226	0.00748	DE
chr1	30904934	30905334	Peak1601	0.204853	0.583	No_Change_ED
chr1	30930739	30931139	Peak1602	-0.908444	0.00693	DE
chr1	30940700	30941100	Peak1603	0.310146	0.454	No_Change_ED
chr1	30952663	30953063	Peak1604	0.0609027	0.893	No_Change_ED
chr1	30956126	30956526	Peak1605	-0.165135	0.697	No_Change_ED
chr1	30959736	30960136	Peak1606	0.177901	0.677	No_Change_ED
chr1	30979123	30979523	Peak1607	0.682107	0.128	No_Change_ED
chr1	30993759	30994159	Peak1608	0.914329	0.0297	ED
chr1	31006379	31006779	Peak1609	-1.49763	1.6e-08	DE
chr1	33525366	33525766	Peak1610	-0.136706	0.753	No_Change_ED
chr1	33559444	33559844	Peak1611	0.848384	0.0424	ED
chr1	33613049	33613449	Peak1612	0.194013	0.593	No_Change_ED
chr1	33678862	33679262	Peak1613	0.300122	0.481	No_Change_ED
chr1	33693086	33693486	Peak1614	-0.532025	0.055	No_Change_ED
chr1	33699167	33699567	Peak1615	-0.284687	0.395	No_Change_ED
chr1	33707499	33707899	Peak1616	0.50846	0.243	No_Change_ED
chr1	33771181	33771581	Peak1617	0.903932	0.0411	ED
chr1	33776926	33777326	Peak1618	-0.385464	0.238	No_Change_ED
chr1	33782535	33782935	Peak1619	0.642392	0.0585	No_Change_ED
chr1	33798627	33799027	Peak1620	0.48904	0.261	No_Change_ED
chr1	33814276	33814676	Peak1621	-0.351321	0.323	No_Change_ED
chr1	33856204	33856604	Peak1622	0.202529	0.553	No_Change_ED
chr1	33868007	33868407	Peak1623	0.473093	0.217	No_Change_ED
chr1	33870800	33871200	Peak1624	-0.523291	0.0923	No_Change_ED
chr1	33959921	33960321	Peak1625	0.276317	0.401	No_Change_ED
chr1	33964771	33965171	Peak1626	-1.4131	0.000227	DE
chr1	34002425	34002825	Peak1627	0.846537	0.0104	ED
chr1	34020529	34020929	Peak1628	0.698179	0.0468	ED
chr1	34023465	34023865	Peak1629	0.228514	0.567	No_Change_ED
chr1	34028651	34029051	Peak1630	0.717375	0.0847	No_Change_ED
chr1	34031300	34031700	Peak1631	0.284243	0.451	No_Change_ED
chr1	34036463	34036863	Peak1632	0.766856	0.0285	ED
chr1	34046458	34046858	Peak1633	0.200784	0.626	No_Change_ED
chr1	34063388	34063788	Peak1634	-0.91851	0.00571	DE
chr1	34068459	34068859	Peak1635	-0.154903	0.701	No_Change_ED
chr1	34074253	34074653	Peak1636	0.732176	0.0836	No_Change_ED
chr1	34076925	34077325	Peak1637	0.822849	0.0371	ED
chr1	34088824	34089224	Peak1638	0.189795	0.649	No_Change_ED
chr1	34095489	34095889	Peak1639	0.330858	0.463	No_Change_ED
chr1	34102574	34102974	Peak1640	0.174751	0.647	No_Change_ED
chr1	34105096	34105496	Peak1641	0.700326	0.0955	No_Change_ED
chr1	34110474	34110874	Peak1642	0.82333	0.0533	No_Change_ED
chr1	34112348	34112748	Peak1643	0.0924816	0.838	No_Change_ED
chr1	34115551	34115951	Peak1644	0.30122	0.411	No_Change_ED
chr1	34130126	34130526	Peak1645	0.052917	0.886	No_Change_ED
chr1	34134727	34135127	Peak1646	0.67066	0.0746	No_Change_ED
chr1	34147937	34148337	Peak1647	0.409856	0.332	No_Change_ED
chr1	34155525	34155925	Peak1648	0.395734	0.37	No_Change_ED
chr1	34157622	34158022	Peak1649	0.641408	0.138	No_Change_ED
chr1	34161334	34161734	Peak1650	-0.191651	0.629	No_Change_ED
chr1	34170784	34171184	Peak1651	0.529705	0.165	No_Change_ED
chr1	34174906	34175306	Peak1652	0.941238	0.0291	ED
chr1	34178238	34178638	Peak1653	0.667529	0.0755	No_Change_ED
chr1	34190087	34190487	Peak1654	1.17323	0.00376	ED
chr1	34196742	34197142	Peak1655	-0.220434	0.587	No_Change_ED
chr1	34207179	34207579	Peak1656	0.828562	0.0446	ED
chr1	34208460	34208860	Peak1657	0.785858	0.0693	No_Change_ED
chr1	34212979	34213379	Peak1658	0.508213	0.235	No_Change_ED
chr1	34234708	34235108	Peak1659	-0.433236	0.246	No_Change_ED
chr1	34491287	34491687	Peak1660	0.496054	0.272	No_Change_ED
chr1	34524958	34525358	Peak1661	-1.06276	0.00803	DE
chr1	34526118	34526518	Peak1662	-0.831595	0.0484	DE
chr1	34876648	34877048	Peak1663	0.913281	0.00997	ED
chr1	34899645	34900045	Peak1664	-1.53314	1.22e-06	DE
chr1	34908427	34908827	Peak1665	1.22851	0.00466	ED
chr1	34910562	34910962	Peak1666	0.712527	0.131	No_Change_ED
chr1	34912991	34913391	Peak1667	1.03407	0.022	ED
chr1	34915940	34916340	Peak1668	1.05568	0.000487	ED
chr1	35269387	35269787	Peak1669	-0.818978	0.0588	No_Change_ED
chr1	35276791	35277191	Peak1670	-1.75889	1.56e-20	DE
chr1	35288987	35289387	Peak1671	-2.40667	2.81e-28	DE
chr1	35298426	35298826	Peak1672	-0.822436	0.0567	No_Change_ED
chr1	35299736	35300136	Peak1673	-0.712214	0.0884	No_Change_ED
chr1	35313466	35313866	Peak1674	-0.0521538	0.906	No_Change_ED
chr1	35322916	35323316	Peak1675	-1.29966	0.00197	DE
chr1	35529564	35529964	Peak1676	0.209067	0.653	No_Change_ED
chr1	35686158	35686558	Peak1677	0.0291927	0.947	No_Change_ED
chr1	35867980	35868380	Peak1678	1.00942	0.027	ED
chr1	35871188	35871588	Peak1679	0.675312	0.114	No_Change_ED
chr1	35897153	35897553	Peak1680	1.01866	0.00818	ED
chr1	35907201	35907601	Peak1681	0.258952	0.472	No_Change_ED
chr1	35912430	35912830	Peak1682	0.801345	0.066	No_Change_ED
chr1	35916051	35916451	Peak1683	0.918081	0.0275	ED
chr1	35927665	35928065	Peak1684	0.48659	0.217	No_Change_ED
chr1	35929604	35930004	Peak1685	0.291234	0.487	No_Change_ED
chr1	35932457	35932857	Peak1686	0.91308	0.016	ED
chr1	35935091	35935491	Peak1687	0.261408	0.457	No_Change_ED
chr1	35938822	35939222	Peak1688	0.750354	0.0629	No_Change_ED
chr1	35940649	35941049	Peak1689	0.776047	0.0615	No_Change_ED
chr1	35974800	35975200	Peak1690	0.981919	0.00775	ED
chr1	35987172	35987572	Peak1691	0.517428	0.184	No_Change_ED
chr1	36001375	36001775	Peak1692	-0.039455	0.923	No_Change_ED
chr1	36005990	36006390	Peak1693	0.584921	0.196	No_Change_ED
chr1	36009296	36009696	Peak1694	1.09874	0.00708	ED
chr1	36018884	36019284	Peak1695	0.756253	0.0784	No_Change_ED
chr1	36037064	36037464	Peak1696	1.10376	0.0112	ED
chr1	36073334	36073734	Peak1697	-0.727958	0.0051	DE
chr1	36077295	36077695	Peak1698	0.403621	0.216	No_Change_ED
chr1	36087454	36087854	Peak1699	0.689744	0.0516	No_Change_ED
chr1	36095169	36095569	Peak1700	0.401177	0.273	No_Change_ED
chr1	36097124	36097524	Peak1701	0.745209	0.0646	No_Change_ED
chr1	36100360	36100760	Peak1702	0.0724666	0.865	No_Change_ED
chr1	36117159	36117559	Peak1703	-0.570618	0.00543	No_Change_ED
chr1	36131632	36132032	Peak1704	0.521248	0.195	No_Change_ED
chr1	36133638	36134038	Peak1705	0.511288	0.197	No_Change_ED
chr1	36136258	36136658	Peak1706	0.755912	0.0561	No_Change_ED
chr1	36141447	36141847	Peak1707	0.760119	0.0694	No_Change_ED
chr1	36144939	36145339	Peak1708	0.52918	0.196	No_Change_ED
chr1	36147108	36147508	Peak1709	0.360453	0.387	No_Change_ED
chr1	36293061	36293461	Peak1710	0.0935868	0.84	No_Change_ED
chr1	36294203	36294603	Peak1711	0.0849636	0.849	No_Change_ED
chr1	36296646	36297046	Peak1712	-0.493229	0.139	No_Change_ED
chr1	36301215	36301615	Peak1713	-0.238039	0.614	No_Change_ED
chr1	36303729	36304129	Peak1714	0.578169	0.144	No_Change_ED
chr1	36307908	36308308	Peak1715	0.723171	0.0956	No_Change_ED
chr1	36372592	36372992	Peak1716	0.342936	0.38	No_Change_ED
chr1	36425566	36425966	Peak1717	-0.547013	0.135	No_Change_ED
chr1	36502658	36503058	Peak1718	0.914878	0.0248	ED
chr1	36568693	36569093	Peak1719	-0.849683	0.0353	DE
chr1	36575390	36575790	Peak1720	-0.260461	0.455	No_Change_ED
chr1	36579817	36580217	Peak1721	0.514123	0.183	No_Change_ED
chr1	36584971	36585371	Peak1722	-0.592268	0.0911	No_Change_ED
chr1	36613611	36614011	Peak1723	-1.36532	0.000133	DE
chr1	36630361	36630761	Peak1724	0.540078	0.173	No_Change_ED
chr1	36637068	36637468	Peak1725	0.192719	0.624	No_Change_ED
chr1	36666001	36666401	Peak1726	0.16542	0.656	No_Change_ED
chr1	36669087	36669487	Peak1727	0.686503	0.0343	ED
chr1	36681681	36682081	Peak1728	0.757546	0.0673	No_Change_ED
chr1	36688148	36688548	Peak1729	0.955382	0.0156	ED
chr1	36690329	36690729	Peak1730	0.41995	0.283	No_Change_ED
chr1	36701081	36701481	Peak1731	0.501192	0.309	No_Change_ED
chr1	36702901	36703301	Peak1732	0.0605204	0.895	No_Change_ED
chr1	36736525	36736925	Peak1733	0.375941	0.361	No_Change_ED
chr1	36739639	36740039	Peak1734	-0.654419	0.0379	DE
chr1	36748364	36748764	Peak1735	-0.444666	0.261	No_Change_ED
chr1	36763782	36764182	Peak1736	0.188048	0.632	No_Change_ED
chr1	36826034	36826434	Peak1737	1.10533	0.00208	ED
chr1	36828430	36828830	Peak1738	1.39337	0.000676	ED
chr1	36831260	36831660	Peak1739	1.08264	0.0125	ED
chr1	36855679	36856079	Peak1740	0.569032	0.211	No_Change_ED
chr1	36857853	36858253	Peak1741	0.686271	0.117	No_Change_ED
chr1	36861511	36861911	Peak1742	0.457548	0.168	No_Change_ED
chr1	36871439	36871839	Peak1743	0.547066	0.15	No_Change_ED
chr1	36885272	36885672	Peak1744	1.01003	0.0128	ED
chr1	36888196	36888596	Peak1745	-0.431498	0.0358	No_Change_ED
chr1	36891340	36891740	Peak1746	0.463295	0.238	No_Change_ED
chr1	36893773	36894173	Peak1747	0.193352	0.641	No_Change_ED
chr1	36899906	36900306	Peak1748	0.385779	0.362	No_Change_ED
chr1	36901150	36901550	Peak1749	0.446891	0.223	No_Change_ED
chr1	36905110	36905510	Peak1750	0.473835	0.337	No_Change_ED
chr1	36910527	36910927	Peak1751	0.716531	0.0705	No_Change_ED
chr1	36913655	36914055	Peak1752	0.35371	0.34	No_Change_ED
chr1	36916697	36917097	Peak1753	0.734528	0.0783	No_Change_ED
chr1	36921628	36922028	Peak1754	0.50127	0.178	No_Change_ED
chr1	36942529	36942929	Peak1755	0.467743	0.209	No_Change_ED
chr1	36951398	36951798	Peak1756	0.9907	0.00422	ED
chr1	36959923	36960323	Peak1757	0.851055	0.00323	ED
chr1	36965014	36965414	Peak1758	0.110993	0.806	No_Change_ED
chr1	36969047	36969447	Peak1759	0.637659	0.176	No_Change_ED
chr1	36974938	36975338	Peak1760	0.775032	0.0672	No_Change_ED
chr1	36980035	36980435	Peak1761	0.460308	0.266	No_Change_ED
chr1	36983562	36983962	Peak1762	0.372362	0.363	No_Change_ED
chr1	36986029	36986429	Peak1763	0.721951	0.0872	No_Change_ED
chr1	36989982	36990382	Peak1764	0.50723	0.216	No_Change_ED
chr1	36992683	36993083	Peak1765	0.706505	0.0743	No_Change_ED
chr1	36996430	36996830	Peak1766	-1.36081	1.59e-11	DE
chr1	37014139	37014539	Peak1767	-0.329896	0.312	No_Change_ED
chr1	37018935	37019335	Peak1768	0.479181	0.196	No_Change_ED
chr1	37027291	37027691	Peak1769	0.329314	0.389	No_Change_ED
chr1	37042974	37043374	Peak1770	-1.10629	2.15e-05	DE
chr1	37057998	37058398	Peak1771	0.277828	0.399	No_Change_ED
chr1	37064969	37065369	Peak1772	0.342526	0.439	No_Change_ED
chr1	37072450	37072850	Peak1773	0.317564	0.427	No_Change_ED
chr1	37075320	37075720	Peak1774	0.32347	0.446	No_Change_ED
chr1	37081584	37081984	Peak1775	0.856135	0.0239	ED
chr1	37089171	37089571	Peak1776	0.402623	0.342	No_Change_ED
chr1	37092507	37092907	Peak1777	0.642276	0.123	No_Change_ED
chr1	37095632	37096032	Peak1778	0.28618	0.492	No_Change_ED
chr1	37102055	37102455	Peak1779	0.811082	0.0431	ED
chr1	37157912	37158312	Peak1780	0.653123	0.0259	ED
chr1	37164975	37165375	Peak1781	0.574049	0.156	No_Change_ED
chr1	37177859	37178259	Peak1782	0.206917	0.601	No_Change_ED
chr1	37187127	37187527	Peak1783	-0.237427	0.502	No_Change_ED
chr1	37189406	37189806	Peak1784	0.237329	0.565	No_Change_ED
chr1	37211074	37211474	Peak1785	-0.255136	0.553	No_Change_ED
chr1	37269745	37270145	Peak1786	0.0117844	0.973	No_Change_ED
chr1	37272122	37272522	Peak1787	0.499957	0.208	No_Change_ED
chr1	37393031	37393431	Peak1788	-0.255979	0.51	No_Change_ED
chr1	37466824	37467224	Peak1789	-0.176131	0.671	No_Change_ED
chr1	37551886	37552286	Peak1790	0.00626873	0.99	No_Change_ED
chr1	37580338	37580738	Peak1791	-0.198922	0.635	No_Change_ED
chr1	37582793	37583193	Peak1792	0.651335	0.124	No_Change_ED
chr1	37597360	37597760	Peak1793	-0.967985	0.0159	DE
chr1	37600361	37600761	Peak1794	-1.1635	0.00347	DE
chr1	37698322	37698722	Peak1795	0.150837	0.737	No_Change_ED
chr1	37700903	37701303	Peak1796	0.575941	0.164	No_Change_ED
chr1	37728001	37728401	Peak1797	0.244574	0.576	No_Change_ED
chr1	37732042	37732442	Peak1798	-0.116732	0.766	No_Change_ED
chr1	37928629	37929029	Peak1799	-0.176796	0.688	No_Change_ED
chr1	37985176	37985576	Peak1800	0.303037	0.472	No_Change_ED
chr1	38053733	38054133	Peak1801	-1.09792	0.000415	DE
chr1	38063945	38064345	Peak1802	0.896218	0.035	ED
chr1	38086917	38087317	Peak1803	0.174346	0.619	No_Change_ED
chr1	38116002	38116402	Peak1804	0.402389	0.332	No_Change_ED
chr1	38131168	38131568	Peak1805	0.456046	0.255	No_Change_ED
chr1	38186047	38186447	Peak1806	-1.53445	6.58e-10	DE
chr1	3903383	3903783	Peak1807	-0.7437	0.0851	No_Change_ED
chr1	39043950	39044350	Peak1808	0.36335	0.35	No_Change_ED
chr1	39348812	39349212	Peak1809	0.83323	0.0418	ED
chr1	39406628	39407028	Peak1810	0.106924	0.795	No_Change_ED
chr1	39420323	39420723	Peak1811	1.11694	0.00709	ED
chr1	39424693	39425093	Peak1812	-1.06811	1.7e-07	DE
chr1	39438167	39438567	Peak1813	0.129165	0.774	No_Change_ED
chr1	3943826	3944226	Peak1814	-0.44851	0.29	No_Change_ED
chr1	39451488	39451888	Peak1815	1.386	0.00121	ED
chr1	39455600	39456000	Peak1816	0.80189	0.0555	No_Change_ED
chr1	39461782	39462182	Peak1817	0.868935	0.051	No_Change_ED
chr1	39466932	39467332	Peak1818	1.13949	0.00641	ED
chr1	39474496	39474896	Peak1819	0.55801	0.144	No_Change_ED
chr1	39476596	39476996	Peak1820	1.27412	0.00161	ED
chr1	39480769	39481169	Peak1821	0.724533	0.0843	No_Change_ED
chr1	39487485	39487885	Peak1822	0.643413	0.0437	ED
chr1	39491313	39491713	Peak1823	1.15179	0.00303	ED
chr1	39503100	39503500	Peak1824	1.26043	0.00531	ED
chr1	39508172	39508572	Peak1825	0.844203	0.0113	ED
chr1	39515440	39515840	Peak1826	1.51476	5.3e-05	ED
chr1	39523321	39523721	Peak1827	0.135342	0.732	No_Change_ED
chr1	39528471	39528871	Peak1828	1.10205	0.0105	ED
chr1	39535146	39535546	Peak1829	0.0668798	0.88	No_Change_ED
chr1	39559635	39560035	Peak1830	1.16463	0.0029	ED
chr1	39562622	39563022	Peak1831	1.60789	1.9e-05	ED
chr1	39565796	39566196	Peak1832	0.781347	0.0626	No_Change_ED
chr1	39573688	39574088	Peak1833	0.993101	0.00379	ED
chr1	39579385	39579785	Peak1834	0.607749	0.167	No_Change_ED
chr1	39588147	39588547	Peak1835	1.03651	0.00969	ED
chr1	39589964	39590364	Peak1836	0.89273	0.0342	ED
chr1	39592580	39592980	Peak1837	-0.516345	0.181	No_Change_ED
chr1	39623770	39624170	Peak1838	0.318555	0.364	No_Change_ED
chr1	39633864	39634264	Peak1839	-0.851386	0.0139	DE
chr1	39663508	39663908	Peak1840	1.06867	0.0143	ED
chr1	39665051	39665451	Peak1841	0.662976	0.0835	No_Change_ED
chr1	39671629	39672029	Peak1842	1.01772	0.0157	ED
chr1	39678926	39679326	Peak1843	0.695383	0.0878	No_Change_ED
chr1	39705746	39706146	Peak1844	1.74141	5.37e-05	ED
chr1	39712163	39712563	Peak1845	0.763265	0.00228	ED
chr1	39720497	39720897	Peak1846	1.27521	0.000223	ED
chr1	3972646	3973046	Peak1847	-1.02173	0.0241	DE
chr1	39777574	39777974	Peak1848	0.932601	0.0133	ED
chr1	39818373	39818773	Peak1849	0.306174	0.489	No_Change_ED
chr1	39908435	39908835	Peak1850	0.562843	0.162	No_Change_ED
chr1	39921397	39921797	Peak1851	0.216381	0.588	No_Change_ED
chr1	39923105	39923505	Peak1852	1.2434	0.000833	ED
chr1	39941480	39941880	Peak1853	0.711289	0.0949	No_Change_ED
chr1	39957192	39957592	Peak1854	-0.74979	0.00653	DE
chr1	39963961	39964361	Peak1855	-0.293337	0.238	No_Change_ED
chr1	39980253	39980653	Peak1856	0.0274433	0.953	No_Change_ED
chr1	39999766	40000166	Peak1857	0.836755	0.0389	ED
chr1	40002821	40003221	Peak1858	1.10939	0.00303	ED
chr1	40025893	40026293	Peak1859	-0.136705	0.725	No_Change_ED
chr1	40090786	40091186	Peak1860	-0.209627	0.626	No_Change_ED
chr1	40354291	40354691	Peak1861	0.3309	0.423	No_Change_ED
chr1	40360440	40360840	Peak1862	-0.302596	0.349	No_Change_ED
chr1	40414942	40415342	Peak1863	-0.54048	0.143	No_Change_ED
chr1	41197008	41197408	Peak1864	-1.09984	0.007	DE
chr1	4141041	4141441	Peak1865	-0.519015	0.26	No_Change_ED
chr1	42091715	42092115	Peak1866	0.549883	0.209	No_Change_ED
chr1	42094783	42095183	Peak1867	0.547257	0.217	No_Change_ED
chr1	42115172	42115572	Peak1868	-0.184801	0.673	No_Change_ED
chr1	42908056	42908456	Peak1869	-1.05743	0.00721	DE
chr1	43151762	43152162	Peak1870	0.648813	0.126	No_Change_ED
chr1	43155234	43155634	Peak1871	-1.16154	0.00103	DE
chr1	43326306	43326706	Peak1872	-0.584574	0.161	No_Change_ED
chr1	43342644	43343044	Peak1873	-0.534463	0.21	No_Change_ED
chr1	43372905	43373305	Peak1874	0.755944	0.0821	No_Change_ED
chr1	43527889	43528289	Peak1875	-0.048495	0.906	No_Change_ED
chr1	43539703	43540103	Peak1876	0.272983	0.522	No_Change_ED
chr1	43578770	43579170	Peak1877	1.10238	0.0106	ED
chr1	43628558	43628958	Peak1878	-1.0836	0.00538	DE
chr1	43877418	43877818	Peak1879	-0.059164	0.899	No_Change_ED
chr1	4390144	4390544	Peak1880	-0.0131769	0.977	No_Change_ED
chr1	43990915	43991315	Peak1881	-0.522929	0.122	No_Change_ED
chr1	44000288	44000688	Peak1882	-0.133525	0.765	No_Change_ED
chr1	44028017	44028417	Peak1883	0.168764	0.704	No_Change_ED
chr1	44056475	44056875	Peak1884	-0.38432	0.372	No_Change_ED
chr1	44158888	44159288	Peak1885	-0.849729	0.0333	DE
chr1	44176795	44177195	Peak1886	-0.147403	0.755	No_Change_ED
chr1	44205078	44205478	Peak1887	-0.428451	0.225	No_Change_ED
chr1	44389061	44389461	Peak1888	-1.6905	1.73e-07	DE
chr1	44453665	44454065	Peak1889	-0.958838	0.0295	DE
chr1	44948019	44948419	Peak1890	-0.497312	0.232	No_Change_ED
chr1	45415064	45415464	Peak1891	-0.0525069	0.904	No_Change_ED
chr1	45852023	45852423	Peak1892	-1.13746	0.00118	DE
chr1	45917126	45917526	Peak1893	-0.21244	0.571	No_Change_ED
chr1	45930478	45930878	Peak1894	-0.601714	0.142	No_Change_ED
chr1	4650727	4651127	Peak1895	0.106133	0.778	No_Change_ED
chr1	46706997	46707397	Peak1896	-1.65691	5.77e-07	DE
chr1	46907895	46908295	Peak1897	0.382972	0.367	No_Change_ED
chr1	46909730	46910130	Peak1898	-1.09711	1.33e-06	DE
chr1	46978783	46979183	Peak1899	-1.45341	2.8e-05	DE
chr1	47070893	47071293	Peak1900	-0.0621685	0.897	No_Change_ED
chr1	47133414	47133814	Peak1901	-1.17816	0.00184	DE
chr1	47363744	47364144	Peak1902	-0.58115	0.187	No_Change_ED
chr1	4775453	4775853	Peak1903	-0.830536	0.00958	DE
chr1	4778323	4778723	Peak1904	0.159564	0.713	No_Change_ED
chr1	47884101	47884501	Peak1905	-0.565155	0.18	No_Change_ED
chr1	47890852	47891252	Peak1906	-0.869488	0.0475	DE
chr1	4792125	4792525	Peak1907	-1.6775	3.23e-22	DE
chr1	4809687	4810087	Peak1908	-0.139398	0.738	No_Change_ED
chr1	4844994	4845394	Peak1909	-0.767309	0.00552	DE
chr1	48708195	48708595	Peak1910	-0.554522	0.157	No_Change_ED
chr1	48709863	48710263	Peak1911	-0.762923	0.0797	No_Change_ED
chr1	4871515	4871915	Peak1912	0.157147	0.702	No_Change_ED
chr1	4905798	4906198	Peak1913	0.163098	0.637	No_Change_ED
chr1	4924724	4925124	Peak1914	-0.341354	0.432	No_Change_ED
chr1	4925900	4926300	Peak1915	-0.0468989	0.916	No_Change_ED
chr1	4937326	4937726	Peak1916	-0.10501	0.792	No_Change_ED
chr1	4955799	4956199	Peak1917	-0.428246	0.32	No_Change_ED
chr1	49594168	49594568	Peak1918	0.266503	0.533	No_Change_ED
chr1	4961551	4961951	Peak1919	-0.989021	0.000235	DE
chr1	4977858	4978258	Peak1920	1.1448	0.0124	ED
chr1	50693612	50694012	Peak1921	-0.284046	0.462	No_Change_ED
chr1	5073181	5073581	Peak1922	-1.1785	3.44e-05	DE
chr1	5126817	5127217	Peak1923	-0.587218	0.103	No_Change_ED
chr1	51477471	51477871	Peak1924	-0.940117	0.0138	DE
chr1	51490509	51490909	Peak1925	-0.490911	0.0872	No_Change_ED
chr1	51516111	51516511	Peak1926	0.602307	0.134	No_Change_ED
chr1	51535692	51536092	Peak1927	-0.839166	0.00949	DE
chr1	51592986	51593386	Peak1928	-1.13026	0.0115	DE
chr1	51630140	51630540	Peak1929	-0.29471	0.483	No_Change_ED
chr1	51653494	51653894	Peak1930	0.026048	0.954	No_Change_ED
chr1	51682121	51682521	Peak1931	0.433267	0.107	No_Change_ED
chr1	51735498	51735898	Peak1932	-0.0132657	0.977	No_Change_ED
chr1	51799320	51799720	Peak1933	0.655875	0.107	No_Change_ED
chr1	51804283	51804683	Peak1934	-0.707768	0.00938	DE
chr1	51936030	51936430	Peak1935	0.223466	0.602	No_Change_ED
chr1	51942270	51942670	Peak1936	0.775195	0.0767	No_Change_ED
chr1	51944078	51944478	Peak1937	0.843633	0.0652	No_Change_ED
chr1	51963589	51963989	Peak1938	0.129325	0.719	No_Change_ED
chr1	51970175	51970575	Peak1939	0.411522	0.321	No_Change_ED
chr1	51972413	51972813	Peak1940	0.127584	0.763	No_Change_ED
chr1	51987725	51988125	Peak1941	0.456434	0.265	No_Change_ED
chr1	51994163	51994563	Peak1942	0.78788	0.0573	No_Change_ED
chr1	52064961	52065361	Peak1943	0.441331	0.281	No_Change_ED
chr1	52103684	52104084	Peak1944	0.459549	0.26	No_Change_ED
chr1	5220450	5220850	Peak1945	-0.690141	0.121	No_Change_ED
chr1	5226631	5227031	Peak1946	-0.658976	0.109	No_Change_ED
chr1	52289478	52289878	Peak1947	-0.347091	0.281	No_Change_ED
chr1	52369258	52369658	Peak1948	0.348178	0.351	No_Change_ED
chr1	52377934	52378334	Peak1949	0.00278454	0.995	No_Change_ED
chr1	5238105	5238505	Peak1950	-0.0386119	0.935	No_Change_ED
chr1	52411224	52411624	Peak1951	1.06031	0.0113	ED
chr1	5250571	5250971	Peak1952	-1.16095	1.17e-05	DE
chr1	52584085	52584485	Peak1953	0.113501	0.771	No_Change_ED
chr1	52687500	52687900	Peak1954	-0.763475	0.0261	DE
chr1	52691036	52691436	Peak1955	0.755384	0.0764	No_Change_ED
chr1	52694451	52694851	Peak1956	0.0247032	0.957	No_Change_ED
chr1	52713675	52714075	Peak1957	0.811888	0.0571	No_Change_ED
chr1	52901869	52902269	Peak1958	-0.881132	0.0423	DE
chr1	52903407	52903807	Peak1959	0.79928	0.0804	No_Change_ED
chr1	52974211	52974611	Peak1960	0.214285	0.657	No_Change_ED
chr1	52996094	52996494	Peak1961	-0.389001	0.43	No_Change_ED
chr1	53009433	53009833	Peak1962	-1.63565	5.48e-24	DE
chr1	53167416	53167816	Peak1963	0.462016	0.289	No_Change_ED
chr1	53168401	53168801	Peak1964	-0.121773	0.782	No_Change_ED
chr1	53353806	53354206	Peak1965	-1.14488	0.000361	DE
chr1	53370358	53370758	Peak1966	-0.416233	0.258	No_Change_ED
chr1	53385318	53385718	Peak1967	-0.904313	0.0091	DE
chr1	53583466	53583866	Peak1968	-0.449476	0.261	No_Change_ED
chr1	53626238	53626638	Peak1969	-0.189895	0.633	No_Change_ED
chr1	53637995	53638395	Peak1970	-0.423167	0.29	No_Change_ED
chr1	53689274	53689674	Peak1971	-1.05294	0.0152	DE
chr1	53773081	53773481	Peak1972	-0.527924	0.204	No_Change_ED
chr1	53794350	53794750	Peak1973	-0.556812	0.187	No_Change_ED
chr1	53807311	53807711	Peak1974	-2.51281	9.19e-37	DE
chr1	53841622	53842022	Peak1975	-1.49656	4.43e-05	DE
chr1	5386930	5387330	Peak1976	0.223645	0.596	No_Change_ED
chr1	53880159	53880559	Peak1977	-1.26815	0.00477	DE
chr1	53923912	53924312	Peak1978	-0.557465	0.0562	No_Change_ED
chr1	54307743	54308143	Peak1979	-0.672156	0.105	No_Change_ED
chr1	54443809	54444209	Peak1980	-0.499477	0.197	No_Change_ED
chr1	54495510	54495910	Peak1981	-0.894251	0.00817	DE
chr1	5452134	5452534	Peak1982	-0.340385	0.362	No_Change_ED
chr1	54539251	54539651	Peak1983	-0.596211	0.13	No_Change_ED
chr1	54541259	54541659	Peak1984	-1.12374	2.11e-06	DE
chr1	54642089	54642489	Peak1985	-0.00294027	0.994	No_Change_ED
chr1	54664046	54664446	Peak1986	-0.175244	0.685	No_Change_ED
chr1	54733330	54733730	Peak1987	-0.21373	0.544	No_Change_ED
chr1	54987187	54987587	Peak1988	1.04263	0.0117	ED
chr1	55077799	55078199	Peak1989	0.722105	0.0851	No_Change_ED
chr1	55079299	55079699	Peak1990	0.797849	0.071	No_Change_ED
chr1	55084205	55084605	Peak1991	-0.198117	0.555	No_Change_ED
chr1	55096237	55096637	Peak1992	0.298647	0.475	No_Change_ED
chr1	55109350	55109750	Peak1993	-0.441349	0.306	No_Change_ED
chr1	55113646	55114046	Peak1994	0.371433	0.43	No_Change_ED
chr1	55132613	55133013	Peak1995	0.589262	0.172	No_Change_ED
chr1	55144292	55144692	Peak1996	-1.44149	6.81e-10	DE
chr1	55150232	55150632	Peak1997	1.34803	0.00201	ED
chr1	55165406	55165806	Peak1998	-0.802787	0.00631	DE
chr1	55187954	55188354	Peak1999	-1.31259	2.21e-05	DE
[truncated: 41,962 more rows]

## Sheet: S3C_EL_H3K27ac
chr	start	end	PeakID	ESCvsLEPSC_Fold	ESCvsLEPSC_FDR	status
chr1	10027927	10028327	Peak1	-1.01179	4.46e-08	2_LE
chr1	10029802	10030202	Peak2	-0.960562	0.00507	2_LE
chr1	10072883	10073283	Peak3	0.0140874	0.977	3_No_Change_EL
chr1	10075273	10075673	Peak4	0.423574	0.26	3_No_Change_EL
chr1	10161217	10161617	Peak5	-1.50968	5.58e-06	2_LE
chr1	10246758	10247158	Peak6	-0.176465	0.668	3_No_Change_EL
chr1	102770456	102770856	Peak7	-1.01767	0.0154	2_LE
chr1	103653433	103653833	Peak8	-0.891896	0.000183	2_LE
chr1	103661320	103661720	Peak9	0.292633	0.409	3_No_Change_EL
chr1	103665023	103665423	Peak10	-0.250619	0.534	3_No_Change_EL
chr1	103669240	103669640	Peak11	0.352757	0.369	3_No_Change_EL
chr1	103689725	103690125	Peak12	0.677369	0.0683	3_No_Change_EL
chr1	103771478	103771878	Peak13	0.336227	0.387	3_No_Change_EL
chr1	103813887	103814287	Peak14	-0.514759	0.103	3_No_Change_EL
chr1	10385881	10386281	Peak15	-0.586083	0.138	3_No_Change_EL
chr1	103988646	103989046	Peak16	-0.587656	0.11	3_No_Change_EL
chr1	104152675	104153075	Peak17	-1.7185	2.23e-07	2_LE
chr1	104154206	104154606	Peak18	-1.20508	0.00738	2_LE
chr1	104160712	104161112	Peak19	-2.12559	5.88e-24	2_LE
chr1	104171234	104171634	Peak20	-1.03479	0.00885	2_LE
chr1	104274223	104274623	Peak21	-0.774766	0.0694	3_No_Change_EL
chr1	104579751	104580151	Peak22	0.163908	0.698	3_No_Change_EL
chr1	104707451	104707851	Peak23	-1.74742	1.75e-08	2_LE
chr1	104990945	104991345	Peak24	-0.79193	0.0431	2_LE
chr1	105368577	105368977	Peak25	-0.62094	0.0481	2_LE
chr1	105649032	105649432	Peak26	1.027	0.00968	1_EL
chr1	10641328	10641728	Peak27	0.081525	0.816	3_No_Change_EL
chr1	10646213	10646613	Peak28	-0.0270787	0.95	3_No_Change_EL
chr1	106909387	106909787	Peak29	0.0534437	0.892	3_No_Change_EL
chr1	106968108	106968508	Peak30	0.486939	0.111	3_No_Change_EL
chr1	106972216	106972616	Peak31	1.03652	0.006	1_EL
chr1	106992341	106992741	Peak32	0.979854	0.00678	1_EL
chr1	107384027	107384427	Peak33	1.01083	0.0193	1_EL
chr1	107388010	107388410	Peak34	0.903345	0.0199	1_EL
chr1	107419810	107420210	Peak35	0.864114	0.0257	1_EL
chr1	107560403	107560803	Peak36	-0.984917	0.0211	2_LE
chr1	107564574	107564974	Peak37	0.409996	0.33	3_No_Change_EL
chr1	107569420	107569820	Peak38	0.955769	0.0198	1_EL
chr1	107625733	107626133	Peak39	0.831384	0.0631	3_No_Change_EL
chr1	107886428	107886828	Peak40	-0.23426	0.593	3_No_Change_EL
chr1	107886929	107887329	Peak41	-0.331212	0.425	3_No_Change_EL
chr1	107890348	107890748	Peak42	0.145168	0.726	3_No_Change_EL
chr1	107898012	107898412	Peak43	0.465289	0.244	3_No_Change_EL
chr1	10790098	10790498	Peak44	0.709799	0.0797	3_No_Change_EL
chr1	107955405	107955805	Peak45	1.12698	0.000122	1_EL
chr1	108015649	108016049	Peak46	0.171203	0.608	3_No_Change_EL
chr1	108061590	108061990	Peak47	0.948188	0.0188	1_EL
chr1	10806526	10806926	Peak48	0.104938	0.796	3_No_Change_EL
chr1	108067441	108067841	Peak49	0.643082	0.0733	3_No_Change_EL
chr1	108079275	108079675	Peak50	1.35454	0.00183	1_EL
chr1	108086133	108086533	Peak51	0.62458	0.141	3_No_Change_EL
chr1	108087998	108088398	Peak52	1.00153	0.0205	1_EL
chr1	108096272	108096672	Peak53	0.504155	0.227	3_No_Change_EL
chr1	108116957	108117357	Peak54	1.43483	0.00179	1_EL
chr1	108129257	108129657	Peak55	0.654822	0.109	3_No_Change_EL
chr1	108137979	108138379	Peak56	0.840005	0.0426	1_EL
chr1	108170655	108171055	Peak57	0.78918	0.0683	3_No_Change_EL
chr1	108175960	108176360	Peak58	1.2826	0.000163	1_EL
chr1	10826036	10826436	Peak59	-0.00238914	0.996	3_No_Change_EL
chr1	10827858	10828258	Peak60	-0.258898	0.513	3_No_Change_EL
chr1	108342609	108343009	Peak61	0.526276	0.192	3_No_Change_EL
chr1	10842277	10842677	Peak62	-0.785807	0.0212	2_LE
chr1	10847287	10847687	Peak63	-0.220599	0.581	3_No_Change_EL
chr1	10862813	10863213	Peak64	-0.762695	0.0512	3_No_Change_EL
chr1	10865591	10865991	Peak65	-0.59603	0.0996	3_No_Change_EL
chr1	108656076	108656476	Peak66	-0.391098	0.357	3_No_Change_EL
chr1	10867637	10868037	Peak67	-1.03798	5.14e-07	2_LE
chr1	108692795	108693195	Peak68	-0.609616	0.0666	3_No_Change_EL
chr1	10923741	10924141	Peak69	-0.0445856	0.909	3_No_Change_EL
chr1	109435278	109435678	Peak70	0.789456	0.0514	3_No_Change_EL
chr1	109719754	109720154	Peak71	-0.689005	0.0723	3_No_Change_EL
chr1	10983546	10983946	Peak72	-0.840659	0.00219	2_LE
chr1	109857153	109857553	Peak73	-0.0695573	0.869	3_No_Change_EL
chr1	109875467	109875867	Peak74	1.05838	0.00684	1_EL
chr1	10989368	10989768	Peak75	0.602655	0.112	3_No_Change_EL
chr1	10993320	10993720	Peak76	0.828005	0.0414	1_EL
chr1	11086397	11086797	Peak77	0.669979	0.114	3_No_Change_EL
chr1	111225091	111225491	Peak78	-1.77547	0.000106	2_LE
chr1	11139193	11139593	Peak79	-0.287552	0.481	3_No_Change_EL
chr1	11141844	11142244	Peak80	0.614109	0.0947	3_No_Change_EL
chr1	11241257	11241657	Peak81	0.875947	0.0171	1_EL
chr1	11258716	11259116	Peak82	0.433118	0.296	3_No_Change_EL
chr1	112671007	112671407	Peak83	-0.728452	0.00832	2_LE
chr1	11268432	11268832	Peak84	0.251625	0.26	3_No_Change_EL
chr1	112687413	112687813	Peak85	-0.287846	0.463	3_No_Change_EL
chr1	112768311	112768711	Peak86	-0.0526519	0.907	3_No_Change_EL
chr1	112802016	112802416	Peak87	-0.943872	0.000604	2_LE
chr1	11285415	11285815	Peak88	0.36405	0.259	3_No_Change_EL
chr1	11319826	11320226	Peak89	-0.369447	0.277	3_No_Change_EL
chr1	11332997	11333397	Peak90	0.5527	0.186	3_No_Change_EL
chr1	11340930	11341330	Peak91	-0.145687	0.648	3_No_Change_EL
chr1	113648164	113648564	Peak92	0.458617	0.27	3_No_Change_EL
chr1	11377412	11377812	Peak93	0.264497	0.514	3_No_Change_EL
chr1	11379786	11380186	Peak94	0.595716	0.112	3_No_Change_EL
chr1	11385473	11385873	Peak95	-0.289336	0.253	3_No_Change_EL
chr1	113916218	113916618	Peak96	0.633816	0.111	3_No_Change_EL
chr1	11403777	11404177	Peak97	0.118579	0.733	3_No_Change_EL
chr1	11434236	11434636	Peak98	0.17314	0.686	3_No_Change_EL
chr1	11452087	11452487	Peak99	0.37817	0.249	3_No_Change_EL
chr1	114546733	114547133	Peak100	0.546808	0.182	3_No_Change_EL
chr1	11456774	11457174	Peak101	0.0963488	0.733	3_No_Change_EL
chr1	114676628	114677028	Peak102	-1.18318	0.00101	2_LE
chr1	11483150	11483550	Peak103	0.267532	0.444	3_No_Change_EL
chr1	11491583	11491983	Peak104	0.129428	0.703	3_No_Change_EL
chr1	11507443	11507843	Peak105	0.118292	0.783	3_No_Change_EL
chr1	11511468	11511868	Peak106	0.403542	0.302	3_No_Change_EL
chr1	11555021	11555421	Peak107	0.0889638	0.825	3_No_Change_EL
chr1	115845173	115845573	Peak108	-0.616178	0.113	3_No_Change_EL
chr1	115850143	115850543	Peak109	-0.0946537	0.821	3_No_Change_EL
chr1	115854651	115855051	Peak110	-0.405608	0.189	3_No_Change_EL
chr1	115860303	115860703	Peak111	-0.56796	0.0295	3_No_Change_EL
chr1	116126405	116126805	Peak112	-1.17776	0.00423	2_LE
chr1	116667027	116667427	Peak113	-0.598323	0.16	3_No_Change_EL
chr1	11686209	11686609	Peak114	-0.0523291	0.912	3_No_Change_EL
chr1	11738149	11738549	Peak115	-0.253172	0.422	3_No_Change_EL
chr1	119187062	119187462	Peak116	0.3852	0.362	3_No_Change_EL
chr1	119355043	119355443	Peak117	-0.742938	0.00127	2_LE
chr1	119362606	119363006	Peak118	0.0864895	0.847	3_No_Change_EL
chr1	119364161	119364561	Peak119	0.376853	0.287	3_No_Change_EL
chr1	119546319	119546719	Peak120	-0.0472603	0.923	3_No_Change_EL
chr1	119900108	119900508	Peak121	-0.287626	0.499	3_No_Change_EL
chr1	120207705	120208105	Peak122	-0.721758	0.0322	2_LE
chr1	120218134	120218534	Peak123	-0.288928	0.459	3_No_Change_EL
chr1	120233206	120233606	Peak124	0.794815	0.0469	1_EL
chr1	120264821	120265221	Peak125	0.197797	0.504	3_No_Change_EL
chr1	120285825	120286225	Peak126	0.0295779	0.946	3_No_Change_EL
chr1	120292539	120292939	Peak127	0.855178	0.0392	1_EL
chr1	120299561	120299961	Peak128	0.272498	0.43	3_No_Change_EL
chr1	120303894	120304294	Peak129	0.79465	0.0399	1_EL
chr1	120313965	120314365	Peak130	0.780869	0.0608	3_No_Change_EL
chr1	120346862	120347262	Peak131	0.797771	0.0405	1_EL
chr1	120353002	120353402	Peak132	0.933892	0.0224	1_EL
chr1	120355767	120356167	Peak133	-0.749268	0.000796	2_LE
chr1	120378619	120379019	Peak134	0.0317412	0.942	3_No_Change_EL
chr1	120485950	120486350	Peak135	0.901391	0.0395	1_EL
chr1	120494173	120494573	Peak136	0.862891	0.0432	1_EL
chr1	12050983	12051383	Peak137	0.269806	0.51	3_No_Change_EL
chr1	120516257	120516657	Peak138	0.912367	0.0543	3_No_Change_EL
chr1	120523032	120523432	Peak139	1.57044	4.54e-05	1_EL
chr1	120530689	120531089	Peak140	-0.0454289	0.916	3_No_Change_EL
chr1	120543905	120544305	Peak141	-0.398975	0.0485	3_No_Change_EL
chr1	120558533	120558933	Peak142	0.470822	0.223	3_No_Change_EL
chr1	120568534	120568934	Peak143	0.552549	0.153	3_No_Change_EL
chr1	120585018	120585418	Peak144	0.413081	0.311	3_No_Change_EL
chr1	120637436	120637836	Peak145	0.576489	0.178	3_No_Change_EL
chr1	120770461	120770861	Peak146	-0.057258	0.865	3_No_Change_EL
chr1	120778188	120778588	Peak147	0.49802	0.141	3_No_Change_EL
chr1	120873039	120873439	Peak148	0.330561	0.335	3_No_Change_EL
chr1	120878478	120878878	Peak149	0.276037	0.456	3_No_Change_EL
chr1	120920446	120920846	Peak150	1.05669	0.0112	1_EL
chr1	120922274	120922674	Peak151	0.604795	0.108	3_No_Change_EL
chr1	120930088	120930488	Peak152	0.571351	0.137	3_No_Change_EL
chr1	120932803	120933203	Peak153	0.767778	0.0462	1_EL
chr1	120947167	120947567	Peak154	0.181196	0.653	3_No_Change_EL
chr1	120961698	120962098	Peak155	0.340605	0.266	3_No_Change_EL
chr1	120973355	120973755	Peak156	-0.17966	0.581	3_No_Change_EL
chr1	121016689	121017089	Peak157	-0.20803	0.561	3_No_Change_EL
chr1	121022251	121022651	Peak158	1.02396	0.000686	1_EL
chr1	121030966	121031366	Peak159	1.00111	0.0194	1_EL
chr1	121043276	121043676	Peak160	1.47192	4.59e-07	1_EL
chr1	121053389	121053789	Peak161	0.106192	0.807	3_No_Change_EL
chr1	121063581	121063981	Peak162	-0.166116	0.608	3_No_Change_EL
chr1	121104181	121104581	Peak163	0.429155	0.28	3_No_Change_EL
chr1	121188767	121189167	Peak164	0.293428	0.429	3_No_Change_EL
chr1	121190228	121190628	Peak165	0.35776	0.355	3_No_Change_EL
chr1	121192055	121192455	Peak166	0.400082	0.33	3_No_Change_EL
chr1	121196329	121196729	Peak167	-0.474639	0.114	3_No_Change_EL
chr1	121226725	121227125	Peak168	0.457403	0.228	3_No_Change_EL
chr1	121230707	121231107	Peak169	0.420164	0.196	3_No_Change_EL
chr1	121244986	121245386	Peak170	-0.708571	0.0115	2_LE
chr1	121251996	121252396	Peak171	0.136342	0.671	3_No_Change_EL
chr1	121273554	121273954	Peak172	0.740407	0.00612	1_EL
chr1	121285657	121286057	Peak173	0.503248	0.187	3_No_Change_EL
chr1	121287253	121287653	Peak174	0.484982	0.215	3_No_Change_EL
chr1	121295594	121295994	Peak175	-0.106504	0.773	3_No_Change_EL
chr1	121300911	121301311	Peak176	0.53737	0.0788	3_No_Change_EL
chr1	121304019	121304419	Peak177	0.527339	0.153	3_No_Change_EL
chr1	121318082	121318482	Peak178	-0.70435	0.0441	2_LE
chr1	121339814	121340214	Peak179	0.304959	0.376	3_No_Change_EL
chr1	121350493	121350893	Peak180	0.279038	0.47	3_No_Change_EL
chr1	121384756	121385156	Peak181	0.656424	0.105	3_No_Change_EL
chr1	121393403	121393803	Peak182	0.509137	0.089	3_No_Change_EL
chr1	121399965	121400365	Peak183	0.837548	0.0459	1_EL
chr1	121401935	121402335	Peak184	0.880349	0.0383	1_EL
chr1	121415856	121416256	Peak185	0.340582	0.397	3_No_Change_EL
chr1	121418718	121419118	Peak186	0.187975	0.643	3_No_Change_EL
chr1	121422730	121423130	Peak187	-0.761592	0.018	2_LE
chr1	121429053	121429453	Peak188	0.611895	0.101	3_No_Change_EL
chr1	121434452	121434852	Peak189	0.53967	0.0632	3_No_Change_EL
chr1	121442822	121443222	Peak190	0.349526	0.35	3_No_Change_EL
chr1	121478114	121478514	Peak191	0.366336	0.284	3_No_Change_EL
chr1	121520710	121521110	Peak192	1.00878	0.0194	1_EL
chr1	121531612	121532012	Peak193	0.517972	0.205	3_No_Change_EL
chr1	121545202	121545602	Peak194	-0.547821	0.112	3_No_Change_EL
chr1	121641118	121641518	Peak195	-1.38571	0.000338	2_LE
chr1	121733611	121734011	Peak196	-0.756882	0.0487	2_LE
chr1	121938459	121938859	Peak197	0.205475	0.622	3_No_Change_EL
chr1	121971880	121972280	Peak198	0.202087	0.619	3_No_Change_EL
chr1	121975776	121976176	Peak199	0.634492	0.0829	3_No_Change_EL
chr1	121979845	121980245	Peak200	0.336425	0.371	3_No_Change_EL
chr1	121982440	121982840	Peak201	0.110559	0.802	3_No_Change_EL
chr1	121985007	121985407	Peak202	0.228387	0.549	3_No_Change_EL
chr1	122008578	122008978	Peak203	0.191901	0.592	3_No_Change_EL
chr1	122014767	122015167	Peak204	-0.163828	0.665	3_No_Change_EL
chr1	122017868	122018268	Peak205	-0.520141	0.163	3_No_Change_EL
chr1	122163145	122163545	Peak206	-1.31701	0.00147	2_LE
chr1	122166504	122166904	Peak207	-0.907152	0.024	2_LE
chr1	122270232	122270632	Peak208	-0.986523	0.0145	2_LE
chr1	122271272	122271672	Peak209	-0.723502	0.0546	3_No_Change_EL
chr1	122358553	122358953	Peak210	0.794414	0.0547	3_No_Change_EL
chr1	122435972	122436372	Peak211	-0.699964	0.0982	3_No_Change_EL
chr1	122540754	122541154	Peak212	0.507463	0.248	3_No_Change_EL
chr1	122984288	122984688	Peak213	0.942047	0.0245	1_EL
chr1	122987031	122987431	Peak214	1.20113	0.00513	1_EL
chr1	123224394	123224794	Peak215	0.0746886	0.86	3_No_Change_EL
chr1	123294507	123294907	Peak216	-0.937117	0.0217	2_LE
chr1	12334850	12335250	Peak217	0.596595	0.128	3_No_Change_EL
chr1	123464434	123464834	Peak218	-0.286911	0.471	3_No_Change_EL
chr1	124504775	124505175	Peak219	-0.309918	0.513	3_No_Change_EL
chr1	12577309	12577709	Peak220	-1.65908	9.52e-11	2_LE
chr1	12600637	12601037	Peak221	0.50861	0.178	3_No_Change_EL
chr1	12658354	12658754	Peak222	1.0913	0.015	1_EL
chr1	126868546	126868946	Peak223	-0.835038	0.028	2_LE
chr1	12701136	12701536	Peak224	0.398279	0.244	3_No_Change_EL
chr1	12705195	12705595	Peak225	0.225783	0.592	3_No_Change_EL
chr1	12708319	12708719	Peak226	0.0165248	0.964	3_No_Change_EL
chr1	12714074	12714474	Peak227	0.234196	0.562	3_No_Change_EL
chr1	127182876	127183276	Peak228	-0.0630084	0.881	3_No_Change_EL
chr1	12725004	12725404	Peak229	0.445318	0.274	3_No_Change_EL
chr1	127321388	127321788	Peak230	0.72772	0.0817	3_No_Change_EL
chr1	127327712	127328112	Peak231	0.567047	0.163	3_No_Change_EL
chr1	127331759	127332159	Peak232	-0.153937	0.58	3_No_Change_EL
chr1	12737990	12738390	Peak233	0.382759	0.313	3_No_Change_EL
chr1	127416029	127416429	Peak234	0.542106	0.157	3_No_Change_EL
chr1	127429623	127430023	Peak235	0.750119	0.0633	3_No_Change_EL
chr1	127455719	127456119	Peak236	0.610035	0.111	3_No_Change_EL
chr1	127456728	127457128	Peak237	-0.301352	0.475	3_No_Change_EL
chr1	12747071	12747471	Peak238	0.168674	0.69	3_No_Change_EL
chr1	12753443	12753843	Peak239	0.238823	0.51	3_No_Change_EL
chr1	127559589	127559989	Peak240	0.751634	0.046	1_EL
chr1	127641868	127642268	Peak241	-0.121923	0.778	3_No_Change_EL
chr1	12786039	12786439	Peak242	0.303299	0.462	3_No_Change_EL
chr1	12792776	12793176	Peak243	0.767865	0.0371	1_EL
chr1	12798771	12799171	Peak244	0.412714	0.19	3_No_Change_EL
chr1	12804018	12804418	Peak245	0.256533	0.457	3_No_Change_EL
chr1	12825597	12825997	Peak246	-0.00586498	0.988	3_No_Change_EL
chr1	129067151	129067551	Peak247	-1.24787	0.000408	2_LE
chr1	129093802	129094202	Peak248	0.0960337	0.826	3_No_Change_EL
chr1	129101426	129101826	Peak249	-0.449835	0.228	3_No_Change_EL
chr1	129116053	129116453	Peak250	0.614153	0.0343	1_EL
chr1	129124449	129124849	Peak251	0.586143	0.113	3_No_Change_EL
chr1	129130729	129131129	Peak252	0.158227	0.729	3_No_Change_EL
chr1	129137014	129137414	Peak253	0.277181	0.536	3_No_Change_EL
chr1	129139278	129139678	Peak254	0.682589	0.0601	3_No_Change_EL
chr1	129333611	129334011	Peak255	0.487708	0.253	3_No_Change_EL
chr1	129403666	129404066	Peak256	0.220783	0.513	3_No_Change_EL
chr1	129670831	129671231	Peak257	-0.626503	0.0198	2_LE
chr1	129679862	129680262	Peak258	0.27532	0.454	3_No_Change_EL
chr1	129685445	129685845	Peak259	0.604408	0.134	3_No_Change_EL
chr1	129705294	129705694	Peak260	0.790635	0.0408	1_EL
chr1	129723363	129723763	Peak261	0.0486958	0.898	3_No_Change_EL
chr1	129801670	129802070	Peak262	0.163044	0.704	3_No_Change_EL
chr1	129886400	129886800	Peak263	0.378324	0.328	3_No_Change_EL
chr1	129887468	129887868	Peak264	1.05543	0.0144	1_EL
chr1	129897947	129898347	Peak265	-0.295955	0.261	3_No_Change_EL
chr1	129902759	129903159	Peak266	0.480887	0.179	3_No_Change_EL
chr1	129920523	129920923	Peak267	0.750121	0.0626	3_No_Change_EL
chr1	129991879	129992279	Peak268	0.867575	0.0215	1_EL
chr1	129995200	129995600	Peak269	0.776787	0.0289	1_EL
chr1	129999389	129999789	Peak270	-0.526255	0.134	3_No_Change_EL
chr1	130003665	130004065	Peak271	1.01479	0.018	1_EL
chr1	130005212	130005612	Peak272	1.08032	0.0145	1_EL
chr1	130010617	130011017	Peak273	1.11271	0.011	1_EL
chr1	13005240	13005640	Peak274	-0.0164106	0.97	3_No_Change_EL
chr1	130063849	130064249	Peak275	0.713013	0.0539	3_No_Change_EL
chr1	130087873	130088273	Peak276	0.548771	0.147	3_No_Change_EL
chr1	130140783	130141183	Peak277	-0.305801	0.38	3_No_Change_EL
chr1	130163253	130163653	Peak278	0.297919	0.405	3_No_Change_EL
chr1	130166134	130166534	Peak279	0.829999	0.027	1_EL
chr1	130255886	130256286	Peak280	-0.906399	0.00055	2_LE
chr1	130266255	130266655	Peak281	0.845775	0.0448	1_EL
chr1	130288471	130288871	Peak282	0.347124	0.381	3_No_Change_EL
chr1	130290121	130290521	Peak283	0.817268	0.0696	3_No_Change_EL
chr1	130296358	130296758	Peak284	0.652329	0.0428	1_EL
chr1	130304063	130304463	Peak285	0.532336	0.183	3_No_Change_EL
chr1	130305713	130306113	Peak286	0.93315	0.0267	1_EL
chr1	130307792	130308192	Peak287	0.690943	0.0933	3_No_Change_EL
chr1	130311061	130311461	Peak288	0.929497	0.0198	1_EL
chr1	130313526	130313926	Peak289	-0.846374	0.00139	2_LE
chr1	130333939	130334339	Peak290	0.858756	0.026	1_EL
chr1	130340417	130340817	Peak291	0.310317	0.428	3_No_Change_EL
chr1	13042349	13042749	Peak292	0.740684	0.0564	3_No_Change_EL
chr1	13046747	13047147	Peak293	1.01453	0.0132	1_EL
chr1	130493791	130494191	Peak294	-0.701113	0.0588	3_No_Change_EL
chr1	13049487	13049887	Peak295	0.411115	0.286	3_No_Change_EL
chr1	13057578	13057978	Peak296	0.990091	0.014	1_EL
chr1	13072151	13072551	Peak297	0.646925	0.107	3_No_Change_EL
chr1	130749931	130750331	Peak298	0.241286	0.522	3_No_Change_EL
chr1	130756520	130756920	Peak299	0.165605	0.703	3_No_Change_EL
chr1	13084120	13084520	Peak300	0.491164	0.0386	3_No_Change_EL
chr1	13090370	13090770	Peak301	0.801125	0.0512	3_No_Change_EL
chr1	13093505	13093905	Peak302	0.187179	0.611	3_No_Change_EL
chr1	13098824	13099224	Peak303	1.11475	0.0101	1_EL
chr1	131004016	131004416	Peak304	-0.656923	0.0471	2_LE
chr1	13103891	13104291	Peak305	1.23306	0.00358	1_EL
chr1	13109576	13109976	Peak306	0.71446	0.0798	3_No_Change_EL
chr1	13117669	13118069	Peak307	0.103222	0.8	3_No_Change_EL
chr1	13122350	13122750	Peak308	0.410182	0.33	3_No_Change_EL
chr1	13132160	13132560	Peak309	0.696075	0.0698	3_No_Change_EL
chr1	13136754	13137154	Peak310	0.385752	0.242	3_No_Change_EL
chr1	13164263	13164663	Peak311	0.882367	0.025	1_EL
chr1	13194735	13195135	Peak312	0.224962	0.45	3_No_Change_EL
chr1	13206576	13206976	Peak313	0.662067	0.0296	1_EL
chr1	132082640	132083040	Peak314	-1.14487	0.00284	2_LE
chr1	132142437	132142837	Peak315	-1.47334	1.82e-06	2_LE
chr1	132148464	132148864	Peak316	-1.06728	0.00885	2_LE
chr1	13215690	13216090	Peak317	0.716025	0.0916	3_No_Change_EL
chr1	13219078	13219478	Peak318	0.664022	0.0906	3_No_Change_EL
chr1	132249889	132250289	Peak319	0.464533	0.191	3_No_Change_EL
chr1	132358863	132359263	Peak320	0.161999	0.662	3_No_Change_EL
chr1	13243641	13244041	Peak321	0.25237	0.533	3_No_Change_EL
chr1	13249552	13249952	Peak322	-0.0593368	0.869	3_No_Change_EL
chr1	13256554	13256954	Peak323	0.71655	0.0636	3_No_Change_EL
chr1	132614074	132614474	Peak324	-1.41374	6.21e-05	2_LE
chr1	132675070	132675470	Peak325	1.17355	0.00923	1_EL
chr1	133029057	133029457	Peak326	0.644054	0.123	3_No_Change_EL
chr1	133035607	133036007	Peak327	-0.232293	0.202	3_No_Change_EL
chr1	133049789	133050189	Peak328	-0.766205	0.0183	2_LE
chr1	133055067	133055467	Peak329	0.840668	0.0432	1_EL
chr1	133057105	133057505	Peak330	0.0855032	0.792	3_No_Change_EL
chr1	133076507	133076907	Peak331	1.12368	0.00807	1_EL
chr1	13322775	13323175	Peak332	0.974136	0.0275	1_EL
chr1	133367225	133367625	Peak333	0.401471	0.285	3_No_Change_EL
chr1	133371203	133371603	Peak334	0.3844	0.328	3_No_Change_EL
chr1	133375778	133376178	Peak335	0.442769	0.174	3_No_Change_EL
chr1	133379179	133379579	Peak336	1.02967	0.0225	1_EL
chr1	133395030	133395430	Peak337	0.930445	0.0208	1_EL
chr1	133397953	133398353	Peak338	0.896947	0.0241	1_EL
chr1	133410450	133410850	Peak339	0.823753	0.00111	1_EL
chr1	133414632	133415032	Peak340	0.928209	0.0408	1_EL
chr1	133423552	133423952	Peak341	0.24785	0.559	3_No_Change_EL
chr1	133424610	133425010	Peak342	0.142634	0.72	3_No_Change_EL
chr1	133458618	133459018	Peak343	0.510416	0.196	3_No_Change_EL
chr1	133462622	133463022	Peak344	0.223146	0.581	3_No_Change_EL
chr1	13363647	13364047	Peak345	0.159108	0.629	3_No_Change_EL
chr1	133662572	133662972	Peak346	0.686387	0.0939	3_No_Change_EL
chr1	133693934	133694334	Peak347	0.188971	0.564	3_No_Change_EL
chr1	133716905	133717305	Peak348	0.252736	0.523	3_No_Change_EL
chr1	133723193	133723593	Peak349	0.994299	0.016	1_EL
chr1	133746509	133746909	Peak350	0.649739	0.0856	3_No_Change_EL
chr1	133750358	133750758	Peak351	0.407945	0.299	3_No_Change_EL
chr1	133753193	133753593	Peak352	0.608544	0.123	3_No_Change_EL
chr1	133755773	133756173	Peak353	0.53025	0.139	3_No_Change_EL
chr1	133764088	133764488	Peak354	-0.00583134	0.989	3_No_Change_EL
chr1	133786104	133786504	Peak355	-0.367395	0.0876	3_No_Change_EL
chr1	133792436	133792836	Peak356	0.155607	0.687	3_No_Change_EL
chr1	133807029	133807429	Peak357	-1.29455	4.55e-13	2_LE
chr1	133811408	133811808	Peak358	0.0302105	0.942	3_No_Change_EL
chr1	133813965	133814365	Peak359	0.378575	0.334	3_No_Change_EL
chr1	133833817	133834217	Peak360	1.45723	6.26e-05	1_EL
chr1	133837952	133838352	Peak361	0.358373	0.36	3_No_Change_EL
chr1	133840016	133840416	Peak362	0.615033	0.113	3_No_Change_EL
chr1	133899657	133900057	Peak363	1.27736	0.00209	1_EL
chr1	133904336	133904736	Peak364	-0.818743	0.00256	2_LE
chr1	134007923	134008323	Peak365	0.841414	0.0318	1_EL
chr1	134031638	134032038	Peak366	1.22377	0.00512	1_EL
chr1	134034907	134035307	Peak367	1.36522	0.00158	1_EL
chr1	134050260	134050660	Peak368	0.650977	0.0907	3_No_Change_EL
chr1	134055778	134056178	Peak369	0.458418	0.0776	3_No_Change_EL
chr1	134061209	134061609	Peak370	1.09238	0.00652	1_EL
chr1	134064967	134065367	Peak371	0.923624	0.0322	1_EL
chr1	134098339	134098739	Peak372	0.360893	0.162	3_No_Change_EL
chr1	134108354	134108754	Peak373	0.693268	0.057	3_No_Change_EL
chr1	134117090	134117490	Peak374	1.03618	0.0171	1_EL
chr1	134119447	134119847	Peak375	0.901042	0.0286	1_EL
chr1	134134969	134135369	Peak376	0.930104	0.00614	1_EL
chr1	134137825	134138225	Peak377	0.708127	0.082	3_No_Change_EL
chr1	134148589	134148989	Peak378	0.655233	0.0897	3_No_Change_EL
chr1	134153791	134154191	Peak379	0.895946	0.025	1_EL
chr1	134161703	134162103	Peak380	0.656147	0.000537	1_EL
chr1	134169397	134169797	Peak381	0.70258	0.0692	3_No_Change_EL
chr1	134176942	134177342	Peak382	0.282813	0.376	3_No_Change_EL
chr1	134188651	134189051	Peak383	0.372555	0.229	3_No_Change_EL
chr1	134190933	134191333	Peak384	0.958316	0.0192	1_EL
chr1	134219770	134220170	Peak385	0.676099	0.049	1_EL
chr1	134230542	134230942	Peak386	-0.158041	0.684	3_No_Change_EL
chr1	134238899	134239299	Peak387	0.20002	0.625	3_No_Change_EL
chr1	134263956	134264356	Peak388	0.880577	0.0203	1_EL
chr1	134268296	134268696	Peak389	0.696442	0.0599	3_No_Change_EL
chr1	134270774	134271174	Peak390	0.365487	0.31	3_No_Change_EL
chr1	134287823	134288223	Peak391	-0.153051	0.711	3_No_Change_EL
chr1	134307904	134308304	Peak392	0.519029	0.205	3_No_Change_EL
chr1	134314093	134314493	Peak393	-0.483552	0.134	3_No_Change_EL
chr1	134316645	134317045	Peak394	0.838815	0.0482	1_EL
chr1	134362004	134362404	Peak395	-0.546807	0.124	3_No_Change_EL
chr1	134372711	134373111	Peak396	-0.252346	0.512	3_No_Change_EL
chr1	134378049	134378449	Peak397	0.529592	0.154	3_No_Change_EL
chr1	134416717	134417117	Peak398	0.598483	0.132	3_No_Change_EL
chr1	134436945	134437345	Peak399	1.40696	0.000616	1_EL
chr1	13445885	13446285	Peak400	-0.622735	0.125	3_No_Change_EL
chr1	134747426	134747826	Peak401	0.726327	0.083	3_No_Change_EL
chr1	134776017	134776417	Peak402	0.9782	0.0369	1_EL
chr1	134790994	134791394	Peak403	1.80659	1.78e-05	1_EL
chr1	134816011	134816411	Peak404	2.302	3.72e-09	1_EL
chr1	134877248	134877648	Peak405	1.71747	8.4e-10	1_EL
chr1	134916353	134916753	Peak406	0.319843	0.0319	3_No_Change_EL
chr1	13491709	13492109	Peak407	0.971501	0.00963	1_EL
chr1	134925976	134926376	Peak408	1.70943	6.69e-05	1_EL
chr1	134929991	134930391	Peak409	1.34349	0.000582	1_EL
chr1	134935525	134935925	Peak410	0.776908	0.0538	3_No_Change_EL
chr1	134937310	134937710	Peak411	0.955471	0.0341	1_EL
chr1	134942666	134943066	Peak412	-0.253928	0.463	3_No_Change_EL
chr1	134962900	134963300	Peak413	0.608794	0.123	3_No_Change_EL
chr1	134965778	134966178	Peak414	0.276712	0.453	3_No_Change_EL
chr1	134984404	134984804	Peak415	0.5486	0.209	3_No_Change_EL
chr1	134997559	134997959	Peak416	0.671526	0.0554	3_No_Change_EL
chr1	135002828	135003228	Peak417	0.545083	0.194	3_No_Change_EL
chr1	135016068	135016468	Peak418	1.11655	0.00768	1_EL
chr1	135027551	135027951	Peak419	-0.675404	0.02	2_LE
chr1	135042927	135043327	Peak420	1.2985	0.00155	1_EL
chr1	135089706	135090106	Peak421	0.50915	0.194	3_No_Change_EL
chr1	135109716	135110116	Peak422	0.322337	0.347	3_No_Change_EL
chr1	135133292	135133692	Peak423	-0.203378	0.608	3_No_Change_EL
chr1	135162369	135162769	Peak424	0.67784	0.0737	3_No_Change_EL
chr1	135222780	135223180	Peak425	0.264788	0.509	3_No_Change_EL
chr1	135225830	135226230	Peak426	0.0326239	0.95	3_No_Change_EL
chr1	135230901	135231301	Peak427	0.1134	0.786	3_No_Change_EL
chr1	13523112	13523512	Peak428	0.889092	0.0353	1_EL
chr1	135237443	135237843	Peak429	0.169024	0.497	3_No_Change_EL
chr1	135244236	135244636	Peak430	0.761951	0.0614	3_No_Change_EL
chr1	135264647	135265047	Peak431	0.983402	0.00545	1_EL
chr1	135280163	135280563	Peak432	0.851098	0.0236	1_EL
chr1	135282316	135282716	Peak433	0.931258	0.0195	1_EL
chr1	135289949	135290349	Peak434	1.60599	0.000465	1_EL
chr1	135294551	135294951	Peak435	-0.47866	0.281	3_No_Change_EL
chr1	135304911	135305311	Peak436	1.05499	0.0101	1_EL
chr1	135308454	135308854	Peak437	0.933888	0.0029	1_EL
chr1	135314773	135315173	Peak438	0.851253	0.0254	1_EL
chr1	135320656	135321056	Peak439	0.657422	0.105	3_No_Change_EL
chr1	135330942	135331342	Peak440	0.351131	0.374	3_No_Change_EL
chr1	135334699	135335099	Peak441	0.35994	0.321	3_No_Change_EL
chr1	135345093	135345493	Peak442	0.477451	0.15	3_No_Change_EL
chr1	135348961	135349361	Peak443	0.53705	0.139	3_No_Change_EL
chr1	135389678	135390078	Peak444	-0.697441	0.00246	2_LE
chr1	135397484	135397884	Peak445	0.188733	0.577	3_No_Change_EL
chr1	135401324	135401724	Peak446	0.372541	0.356	3_No_Change_EL
chr1	135417694	135418094	Peak447	0.428342	0.221	3_No_Change_EL
chr1	135425059	135425459	Peak448	0.0977291	0.803	3_No_Change_EL
chr1	135506495	135506895	Peak449	-0.921763	0.00168	2_LE
chr1	135561605	135562005	Peak450	1.63121	9.43e-13	1_EL
chr1	135571353	135571753	Peak451	1.20176	0.00154	1_EL
chr1	135574907	135575307	Peak452	0.86951	0.0151	1_EL
chr1	135578100	135578500	Peak453	0.624318	0.123	3_No_Change_EL
chr1	135585141	135585541	Peak454	0.399874	0.322	3_No_Change_EL
chr1	135590852	135591252	Peak455	-0.0839071	0.801	3_No_Change_EL
chr1	135601669	135602069	Peak456	1.13495	0.0115	1_EL
chr1	135604401	135604801	Peak457	0.411927	0.336	3_No_Change_EL
chr1	135606746	135607146	Peak458	1.10897	0.00258	1_EL
chr1	135629101	135629501	Peak459	0.668481	0.0828	3_No_Change_EL
chr1	135639100	135639500	Peak460	0.130841	0.681	3_No_Change_EL
chr1	135659367	135659767	Peak461	1.18311	0.00188	1_EL
chr1	135661153	135661553	Peak462	1.01355	0.0329	1_EL
chr1	135674201	135674601	Peak463	0.694243	0.0634	3_No_Change_EL
chr1	135755341	135755741	Peak464	1.0157	0.0212	1_EL
chr1	13579499	13579899	Peak465	-0.551724	0.108	3_No_Change_EL
chr1	135952039	135952439	Peak466	0.219097	0.584	3_No_Change_EL
chr1	135957492	135957892	Peak467	-0.463668	0.201	3_No_Change_EL
chr1	135960048	135960448	Peak468	-0.185349	0.611	3_No_Change_EL
chr1	13596781	13597181	Peak469	-0.136215	0.701	3_No_Change_EL
chr1	135976072	135976472	Peak470	-0.0130098	0.967	3_No_Change_EL
chr1	135997367	135997767	Peak471	0.739102	0.00729	1_EL
chr1	136085481	136085881	Peak472	0.46508	0.242	3_No_Change_EL
chr1	136092461	136092861	Peak473	1.12058	0.00835	1_EL
chr1	136098408	136098808	Peak474	0.923885	0.0327	1_EL
chr1	136186732	136187132	Peak475	0.627361	0.111	3_No_Change_EL
chr1	136203673	136204073	Peak476	0.618436	0.128	3_No_Change_EL
chr1	136241463	136241863	Peak477	-0.218199	0.504	3_No_Change_EL
chr1	136243000	136243400	Peak478	0.860823	0.0379	1_EL
chr1	136251341	136251741	Peak479	0.374165	0.346	3_No_Change_EL
chr1	136258372	136258772	Peak480	-0.984196	0.00551	2_LE
chr1	136272065	136272465	Peak481	0.356276	0.364	3_No_Change_EL
chr1	136277551	136277951	Peak482	0.248812	0.528	3_No_Change_EL
chr1	136280638	136281038	Peak483	-0.275089	0.449	3_No_Change_EL
chr1	136282608	136283008	Peak484	0.150455	0.698	3_No_Change_EL
chr1	136290240	136290640	Peak485	0.816511	0.0151	1_EL
chr1	136292319	136292719	Peak486	0.615058	0.131	3_No_Change_EL
chr1	136296163	136296563	Peak487	0.0544152	0.901	3_No_Change_EL
chr1	136301971	136302371	Peak488	-0.612334	0.0327	2_LE
chr1	136311823	136312223	Peak489	-0.13039	0.726	3_No_Change_EL
chr1	136318262	136318662	Peak490	0.843602	0.0309	1_EL
chr1	136324623	136325023	Peak491	1.27265	0.00132	1_EL
chr1	136330133	136330533	Peak492	0.128265	0.726	3_No_Change_EL
chr1	136352005	136352405	Peak493	-0.425813	0.258	3_No_Change_EL
chr1	136362832	136363232	Peak494	0.413455	0.283	3_No_Change_EL
chr1	136388132	136388532	Peak495	0.21013	0.6	3_No_Change_EL
chr1	136396842	136397242	Peak496	0.448619	0.0488	3_No_Change_EL
chr1	136414190	136414590	Peak497	0.811076	0.0538	3_No_Change_EL
chr1	136415528	136415928	Peak498	0.879998	0.0199	1_EL
chr1	136421603	136422003	Peak499	0.389734	0.237	3_No_Change_EL
chr1	136432225	136432625	Peak500	-0.420044	0.0768	3_No_Change_EL
chr1	136452689	136453089	Peak501	0.367494	0.238	3_No_Change_EL
chr1	136457337	136457737	Peak502	-0.716649	0.0125	2_LE
chr1	136466678	136467078	Peak503	-0.784449	0.00236	2_LE
chr1	136474232	136474632	Peak504	0.476087	0.203	3_No_Change_EL
chr1	136477606	136478006	Peak505	0.489379	0.193	3_No_Change_EL
chr1	136480215	136480615	Peak506	0.634158	0.0751	3_No_Change_EL
chr1	136486007	136486407	Peak507	-0.0775391	0.86	3_No_Change_EL
chr1	136492686	136493086	Peak508	0.858287	0.0243	1_EL
chr1	13650320	13650720	Peak509	-0.600405	0.0234	2_LE
chr1	136852141	136852541	Peak510	-0.194869	0.637	3_No_Change_EL
chr1	136858074	136858474	Peak511	0.864182	0.0277	1_EL
chr1	137005710	137006110	Peak512	1.00093	3.61e-05	1_EL
chr1	137026325	137026725	Peak513	1.19844	0.00018	1_EL
chr1	137043887	137044287	Peak514	0.303902	0.412	3_No_Change_EL
chr1	137047400	137047800	Peak515	0.8604	0.0403	1_EL
chr1	137051565	137051965	Peak516	0.776622	0.0584	3_No_Change_EL
chr1	137066538	137066938	Peak517	1.47509	0.000675	1_EL
chr1	137071555	137071955	Peak518	1.52624	0.000147	1_EL
chr1	137082497	137082897	Peak519	0.444615	0.258	3_No_Change_EL
chr1	137110398	137110798	Peak520	0.564416	0.0683	3_No_Change_EL
chr1	137124233	137124633	Peak521	1.03748	0.0094	1_EL
chr1	137131081	137131481	Peak522	0.419833	0.163	3_No_Change_EL
chr1	137133753	137134153	Peak523	1.69793	1.24e-06	1_EL
chr1	137136590	137136990	Peak524	0.640657	0.0932	3_No_Change_EL
chr1	137140706	137141106	Peak525	0.436091	0.254	3_No_Change_EL
chr1	137143640	137144040	Peak526	0.821134	0.0434	1_EL
chr1	137147496	137147896	Peak527	0.214439	0.53	3_No_Change_EL
chr1	137155338	137155738	Peak528	0.269598	0.399	3_No_Change_EL
chr1	137157760	137158160	Peak529	0.208686	0.583	3_No_Change_EL
chr1	137180264	137180664	Peak530	0.522186	0.159	3_No_Change_EL
chr1	137209964	137210364	Peak531	-0.756231	0.00816	2_LE
chr1	137240445	137240845	Peak532	0.906607	0.0174	1_EL
chr1	137255657	137256057	Peak533	0.690672	0.066	3_No_Change_EL
chr1	137261420	137261820	Peak534	0.531888	0.178	3_No_Change_EL
chr1	137263578	137263978	Peak535	0.537471	0.187	3_No_Change_EL
chr1	137265246	137265646	Peak536	0.0971805	0.815	3_No_Change_EL
chr1	137302864	137303264	Peak537	1.17186	0.00284	1_EL
chr1	137326714	137327114	Peak538	-0.623565	0.0836	3_No_Change_EL
chr1	137362928	137363328	Peak539	1.30835	0.000718	1_EL
chr1	137367876	137368276	Peak540	0.897335	0.0383	1_EL
chr1	137381758	137382158	Peak541	0.573166	0.118	3_No_Change_EL
chr1	137384998	137385398	Peak542	1.0747	0.0107	1_EL
chr1	137387589	137387989	Peak543	1.00586	0.0169	1_EL
chr1	137398070	137398470	Peak544	0.572441	0.121	3_No_Change_EL
chr1	137403883	137404283	Peak545	1.29801	0.000288	1_EL
chr1	137421627	137422027	Peak546	0.842521	0.0424	1_EL
chr1	137427515	137427915	Peak547	0.844557	0.0384	1_EL
chr1	137435196	137435596	Peak548	0.895593	0.0285	1_EL
chr1	137438903	137439303	Peak549	1.74561	0.000103	1_EL
chr1	137442334	137442734	Peak550	0.417133	0.286	3_No_Change_EL
chr1	137445549	137445949	Peak551	0.384377	0.316	3_No_Change_EL
chr1	137449823	137450223	Peak552	-0.0506186	0.888	3_No_Change_EL
chr1	137454740	137455140	Peak553	1.2163	0.00772	1_EL
chr1	137461442	137461842	Peak554	1.15529	0.00687	1_EL
chr1	137487382	137487782	Peak555	0.996817	0.0179	1_EL
chr1	137529316	137529716	Peak556	0.451349	0.205	3_No_Change_EL
chr1	137534749	137535149	Peak557	0.683581	0.0732	3_No_Change_EL
chr1	137546227	137546627	Peak558	0.734076	0.113	3_No_Change_EL
chr1	137548453	137548853	Peak559	1.64199	0.000181	1_EL
chr1	137550493	137550893	Peak560	1.17304	0.00375	1_EL
chr1	137552486	137552886	Peak561	1.07396	0.00268	1_EL
chr1	137556225	137556625	Peak562	0.877069	0.0135	1_EL
chr1	137565968	137566368	Peak563	1.13352	0.0117	1_EL
chr1	137573401	137573801	Peak564	0.981259	0.0219	1_EL
chr1	137587895	137588295	Peak565	1.36621	0.000173	1_EL
chr1	137594934	137595334	Peak566	1.32246	0.00251	1_EL
chr1	137610758	137611158	Peak567	1.4094	5.26e-05	1_EL
chr1	137616779	137617179	Peak568	0.759463	0.0277	1_EL
chr1	137620167	137620567	Peak569	1.36797	0.000342	1_EL
chr1	137623931	137624331	Peak570	0.974627	0.0267	1_EL
chr1	137625070	137625470	Peak571	0.496784	0.193	3_No_Change_EL
chr1	137630671	137631071	Peak572	0.81889	0.0452	1_EL
chr1	137634687	137635087	Peak573	1.38452	0.00311	1_EL
chr1	137635848	137636248	Peak574	1.33406	0.000642	1_EL
chr1	137637382	137637782	Peak575	1.27292	0.00262	1_EL
chr1	137639447	137639847	Peak576	0.742046	0.0598	3_No_Change_EL
chr1	137648692	137649092	Peak577	1.2041	0.00228	1_EL
chr1	137656311	137656711	Peak578	0.996746	0.00114	1_EL
chr1	137660000	137660400	Peak579	0.577046	0.143	3_No_Change_EL
chr1	137662771	137663171	Peak580	-0.0392154	0.835	3_No_Change_EL
chr1	137667398	137667798	Peak581	0.831325	0.0401	1_EL
chr1	137679273	137679673	Peak582	0.990083	0.0305	1_EL
chr1	137684290	137684690	Peak583	1.30426	0.00454	1_EL
chr1	137689300	137689700	Peak584	0.537742	0.166	3_No_Change_EL
chr1	137708847	137709247	Peak585	0.75251	0.0766	3_No_Change_EL
chr1	137914593	137914993	Peak586	-0.225582	0.59	3_No_Change_EL
chr1	138126567	138126967	Peak587	0.5813	0.135	3_No_Change_EL
chr1	138130589	138130989	Peak588	-0.313214	0.286	3_No_Change_EL
chr1	138242339	138242739	Peak589	0.0442989	0.919	3_No_Change_EL
chr1	138311802	138312202	Peak590	-0.974129	7.66e-05	2_LE
chr1	138324947	138325347	Peak591	0.731005	0.0429	1_EL
chr1	138362899	138363299	Peak592	-0.398764	0.263	3_No_Change_EL
chr1	138366411	138366811	Peak593	0.601463	0.108	3_No_Change_EL
chr1	138367661	138368061	Peak594	0.611666	0.123	3_No_Change_EL
chr1	138370148	138370548	Peak595	0.667762	0.0742	3_No_Change_EL
chr1	138431071	138431471	Peak596	0.673517	0.119	3_No_Change_EL
chr1	138439776	138440176	Peak597	0.787826	0.0613	3_No_Change_EL
chr1	138451488	138451888	Peak598	0.570334	0.0874	3_No_Change_EL
chr1	138455877	138456277	Peak599	0.56246	0.169	3_No_Change_EL
chr1	138458467	138458867	Peak600	0.342341	0.436	3_No_Change_EL
chr1	138466579	138466979	Peak601	-1.73316	1.06e-07	2_LE
chr1	138482000	138482400	Peak602	0.519576	0.197	3_No_Change_EL
chr1	138485219	138485619	Peak603	0.544225	0.159	3_No_Change_EL
chr1	138488785	138489185	Peak604	0.822518	0.038	1_EL
chr1	138494556	138494956	Peak605	0.762838	0.0485	1_EL
chr1	138499186	138499586	Peak606	0.720828	0.0473	1_EL
chr1	138501822	138502222	Peak607	0.690361	0.0735	3_No_Change_EL
chr1	138505156	138505556	Peak608	0.683741	0.0672	3_No_Change_EL
chr1	138508712	138509112	Peak609	0.878342	0.0401	1_EL
chr1	138510331	138510731	Peak610	0.820964	0.0398	1_EL
chr1	138513840	138514240	Peak611	0.524648	0.181	3_No_Change_EL
chr1	138521726	138522126	Peak612	-0.392833	0.255	3_No_Change_EL
chr1	138534638	138535038	Peak613	-0.0529266	0.898	3_No_Change_EL
chr1	138542502	138542902	Peak614	-0.294529	0.357	3_No_Change_EL
chr1	138549936	138550336	Peak615	-0.209819	0.601	3_No_Change_EL
chr1	138555300	138555700	Peak616	-0.071731	0.871	3_No_Change_EL
chr1	138556430	138556830	Peak617	-0.588444	0.107	3_No_Change_EL
chr1	138558615	138559015	Peak618	-0.303448	0.445	3_No_Change_EL
chr1	138561735	138562135	Peak619	0.243823	0.605	3_No_Change_EL
chr1	138564238	138564638	Peak620	-0.100228	0.823	3_No_Change_EL
chr1	138572138	138572538	Peak621	-0.490745	0.0759	3_No_Change_EL
chr1	138587400	138587800	Peak622	0.28945	0.375	3_No_Change_EL
chr1	138589785	138590185	Peak623	0.377948	0.248	3_No_Change_EL
chr1	138593816	138594216	Peak624	0.283729	0.479	3_No_Change_EL
chr1	138600849	138601249	Peak625	0.522371	0.155	3_No_Change_EL
chr1	138603119	138603519	Peak626	-0.922546	0.0129	2_LE
chr1	138614747	138615147	Peak627	0.508684	0.151	3_No_Change_EL
chr1	138624976	138625376	Peak628	0.467227	0.176	3_No_Change_EL
chr1	138630593	138630993	Peak629	0.638205	0.098	3_No_Change_EL
chr1	138635362	138635762	Peak630	0.771089	0.0434	1_EL
chr1	138637258	138637658	Peak631	0.850669	0.0337	1_EL
chr1	138757472	138757872	Peak632	1.13943	0.00732	1_EL
chr1	138775326	138775726	Peak633	0.744655	0.0449	1_EL
chr1	138790190	138790590	Peak634	1.10063	0.014	1_EL
chr1	138808459	138808859	Peak635	0.411559	0.3	3_No_Change_EL
chr1	138813257	138813657	Peak636	0.719938	0.0797	3_No_Change_EL
chr1	138821018	138821418	Peak637	0.984208	0.0198	1_EL
chr1	138835525	138835925	Peak638	0.87488	0.0359	1_EL
chr1	138842902	138843302	Peak639	0.209635	0.62	3_No_Change_EL
chr1	138849918	138850318	Peak640	-0.602217	0.0908	3_No_Change_EL
chr1	138869042	138869442	Peak641	0.145097	0.691	3_No_Change_EL
chr1	138874260	138874660	Peak642	0.531874	0.167	3_No_Change_EL
chr1	138886318	138886718	Peak643	0.880001	0.0352	1_EL
chr1	138899522	138899922	Peak644	1.13105	0.00563	1_EL
chr1	138902639	138903039	Peak645	1.25977	0.00225	1_EL
chr1	139071583	139071983	Peak646	-1.2672	0.000963	2_LE
chr1	139100219	139100619	Peak647	-0.800777	0.0497	2_LE
chr1	139274805	139275205	Peak648	-0.952572	0.00485	2_LE
chr1	13929000	13929400	Peak649	-0.276171	0.481	3_No_Change_EL
chr1	13931752	13932152	Peak650	-0.509355	0.181	3_No_Change_EL
chr1	139475634	139476034	Peak651	-0.703101	0.0772	3_No_Change_EL
chr1	139476768	139477168	Peak652	-0.74973	0.0361	2_LE
chr1	13991611	13992011	Peak653	0.542777	0.183	3_No_Change_EL
chr1	140407845	140408245	Peak654	0.512374	0.166	3_No_Change_EL
chr1	140489463	140489863	Peak655	0.18735	0.647	3_No_Change_EL
chr1	140499607	140500007	Peak656	0.335876	0.389	3_No_Change_EL
chr1	140515864	140516264	Peak657	-0.0116848	0.977	3_No_Change_EL
chr1	140615179	140615579	Peak658	0.239947	0.525	3_No_Change_EL
chr1	140753116	140753516	Peak659	-0.83454	0.053	3_No_Change_EL
chr1	140756089	140756489	Peak660	-0.358337	0.365	3_No_Change_EL
chr1	140800875	140801275	Peak661	-0.579384	0.0527	3_No_Change_EL
chr1	140860055	140860455	Peak662	-0.301913	0.344	3_No_Change_EL
chr1	141019031	141019431	Peak663	-0.269191	0.404	3_No_Change_EL
chr1	141092021	141092421	Peak664	0.2701	0.485	3_No_Change_EL
chr1	141318642	141319042	Peak665	-0.0620917	0.857	3_No_Change_EL
chr1	141350790	141351190	Peak666	-1.07302	6.17e-05	2_LE
chr1	141391863	141392263	Peak667	0.201402	0.494	3_No_Change_EL
chr1	141396840	141397240	Peak668	0.660929	0.0946	3_No_Change_EL
chr1	141546538	141546938	Peak669	0.283757	0.449	3_No_Change_EL
chr1	141613476	141613876	Peak670	-0.310701	0.398	3_No_Change_EL
chr1	142079761	142080161	Peak671	0.690297	0.0604	3_No_Change_EL
chr1	142085424	142085824	Peak672	-0.10202	0.708	3_No_Change_EL
chr1	142326991	142327391	Peak673	0.432228	0.267	3_No_Change_EL
chr1	142331007	142331407	Peak674	1.03797	0.00779	1_EL
chr1	142334456	142334856	Peak675	0.784619	0.0643	3_No_Change_EL
chr1	142350093	142350493	Peak676	1.01893	0.00741	1_EL
chr1	142410324	142410724	Peak677	0.555451	0.19	3_No_Change_EL
chr1	14278127	14278527	Peak678	0.98505	0.0289	1_EL
chr1	14282599	14282999	Peak679	0.926654	0.0239	1_EL
chr1	14286625	14287025	Peak680	1.75047	0.000485	1_EL
chr1	14299745	14300145	Peak681	0.108274	0.755	3_No_Change_EL
chr1	14302973	14303373	Peak682	0.494571	0.219	3_No_Change_EL
chr1	143141132	143141532	Peak683	1.08573	0.00646	1_EL
chr1	143152260	143152660	Peak684	0.550114	0.15	3_No_Change_EL
chr1	143613231	143613631	Peak685	0.300362	0.323	3_No_Change_EL
chr1	143749985	143750385	Peak686	0.293229	0.398	3_No_Change_EL
chr1	143887666	143888066	Peak687	0.499182	0.195	3_No_Change_EL
chr1	145480157	145480557	Peak688	0.320405	0.351	3_No_Change_EL
chr1	145483217	145483617	Peak689	0.542837	0.183	3_No_Change_EL
chr1	145550035	145550435	Peak690	-0.200261	0.545	3_No_Change_EL
chr1	145579162	145579562	Peak691	0.668356	0.0513	3_No_Change_EL
chr1	145586657	145587057	Peak692	-0.0423192	0.926	3_No_Change_EL
chr1	145590307	145590707	Peak693	-0.723149	0.0594	3_No_Change_EL
chr1	145592856	145593256	Peak694	0.309143	0.394	3_No_Change_EL
chr1	145617658	145618058	Peak695	0.662182	0.0686	3_No_Change_EL
chr1	145624421	145624821	Peak696	0.178395	0.659	3_No_Change_EL
chr1	145635624	145636024	Peak697	1.33208	0.00154	1_EL
chr1	14602555	14602955	Peak698	2.375	2.86e-09	1_EL
chr1	14640905	14641305	Peak699	-0.18142	0.513	3_No_Change_EL
chr1	14678216	14678616	Peak700	0.0658188	0.87	3_No_Change_EL
chr1	146863074	146863474	Peak701	1.03458	0.0106	1_EL
chr1	146917882	146918282	Peak702	0.829781	0.0461	1_EL
chr1	146956624	146957024	Peak703	0.880224	0.0308	1_EL
chr1	14729630	14730030	Peak704	-0.314376	0.446	3_No_Change_EL
chr1	14733454	14733854	Peak705	-1.10697	0.000155	2_LE
chr1	14736389	14736789	Peak706	-0.534331	0.19	3_No_Change_EL
chr1	14737628	14738028	Peak707	-0.934477	0.023	2_LE
chr1	14745550	14745950	Peak708	-1.68944	1.92e-08	2_LE
chr1	148169959	148170359	Peak709	-0.369357	0.311	3_No_Change_EL
chr1	148171896	148172296	Peak710	-0.30808	0.438	3_No_Change_EL
chr1	148177681	148178081	Peak711	0.376767	0.343	3_No_Change_EL
chr1	148274137	148274537	Peak712	0.115324	0.765	3_No_Change_EL
chr1	148500946	148501346	Peak713	0.973002	0.0167	1_EL
chr1	148909079	148909479	Peak714	0.642974	0.0532	3_No_Change_EL
chr1	149047882	149048282	Peak715	-0.591133	0.184	3_No_Change_EL
chr1	151797843	151798243	Peak716	0.0121018	0.979	3_No_Change_EL
chr1	151928827	151929227	Peak717	0.424191	0.27	3_No_Change_EL
chr1	152170939	152171339	Peak718	0.503057	0.197	3_No_Change_EL
chr1	152240468	152240868	Peak719	-0.684183	0.0678	3_No_Change_EL
chr1	152273819	152274219	Peak720	-0.439197	0.302	3_No_Change_EL
chr1	152291354	152291754	Peak721	0.586519	0.107	3_No_Change_EL
chr1	152344341	152344741	Peak722	0.555063	0.153	3_No_Change_EL
chr1	152927454	152927854	Peak723	-0.203998	0.625	3_No_Change_EL
chr1	152934050	152934450	Peak724	-0.371919	0.322	3_No_Change_EL
chr1	152956715	152957115	Peak725	0.317152	0.412	3_No_Change_EL
chr1	152959236	152959636	Peak726	0.108257	0.786	3_No_Change_EL
chr1	152961330	152961730	Peak727	0.364753	0.354	3_No_Change_EL
chr1	153025048	153025448	Peak728	0.771766	0.0274	1_EL
chr1	153092101	153092501	Peak729	-0.525784	0.163	3_No_Change_EL
chr1	153098660	153099060	Peak730	-0.782393	0.023	2_LE
chr1	153101563	153101963	Peak731	-0.185273	0.669	3_No_Change_EL
chr1	153105288	153105688	Peak732	-0.200131	0.512	3_No_Change_EL
chr1	153117797	153118197	Peak733	0.249556	0.508	3_No_Change_EL
chr1	153136650	153137050	Peak734	0.00889697	0.982	3_No_Change_EL
chr1	153140028	153140428	Peak735	-0.140584	0.722	3_No_Change_EL
chr1	153141680	153142080	Peak736	0.583399	0.142	3_No_Change_EL
chr1	153151794	153152194	Peak737	0.386325	0.226	3_No_Change_EL
chr1	153156918	153157318	Peak738	0.671322	0.078	3_No_Change_EL
chr1	153175380	153175780	Peak739	0.401904	0.338	3_No_Change_EL
chr1	153186383	153186783	Peak740	-0.115719	0.772	3_No_Change_EL
chr1	153191834	153192234	Peak741	-0.935369	0.000622	2_LE
chr1	153195811	153196211	Peak742	0.662891	0.0707	3_No_Change_EL
chr1	153275894	153276294	Peak743	-0.393414	0.244	3_No_Change_EL
chr1	153277014	153277414	Peak744	0.659411	0.115	3_No_Change_EL
chr1	153278637	153279037	Peak745	0.65794	0.0856	3_No_Change_EL
chr1	153287490	153287890	Peak746	0.530046	0.168	3_No_Change_EL
chr1	153304253	153304653	Peak747	0.931103	0.033	1_EL
chr1	153307779	153308179	Peak748	1.46338	2.67e-05	1_EL
chr1	153314398	153314798	Peak749	0.795307	0.0343	1_EL
chr1	153318308	153318708	Peak750	0.483434	0.229	3_No_Change_EL
chr1	153319790	153320190	Peak751	0.583122	0.103	3_No_Change_EL
chr1	153338246	153338646	Peak752	1.03415	0.018	1_EL
chr1	153347610	153348010	Peak753	-0.472731	0.0717	3_No_Change_EL
chr1	153359151	153359551	Peak754	0.995804	0.0203	1_EL
chr1	153363555	153363955	Peak755	0.6818	0.0221	1_EL
chr1	153372340	153372740	Peak756	0.906808	0.0308	1_EL
chr1	153380159	153380559	Peak757	1.06571	0.00924	1_EL
chr1	153392427	153392827	Peak758	-0.0576608	0.87	3_No_Change_EL
chr1	153403509	153403909	Peak759	0.134893	0.76	3_No_Change_EL
chr1	153407612	153408012	Peak760	0.520263	0.166	3_No_Change_EL
chr1	153418600	153419000	Peak761	0.18132	0.636	3_No_Change_EL
chr1	153426227	153426627	Peak762	1.19702	0.00306	1_EL
chr1	153532722	153533122	Peak763	0.290837	0.445	3_No_Change_EL
chr1	153540023	153540423	Peak764	0.286134	0.44	3_No_Change_EL
chr1	153559318	153559718	Peak765	0.835941	0.0249	1_EL
chr1	153726185	153726585	Peak766	-0.246493	0.524	3_No_Change_EL
[truncated: 43,195 more rows]
