# Supplementary material for: Comparative functional genomics identifies unique molecular features of EPSCs
Source: Life Sci Alliance. 2022 Aug 12;5(11):e202201608. doi: 10.26508/lsa.202201608 (PMC9378845; doi:10.26508/lsa.202201608)
Supplement: Supplementary file 5 [file LSA-2022-01608_TableS5.xlsx]

## Sheet: 5B-ESC_vs_DEPSC
Accession	Symbol	ratio_r1	ratio_r2	reps	cat
O54774	Ap3d1	-1.09	-1.25	consistent	Up_in_D
P00920	Ca2	-3.84	-2.88	consistent	Up_in_D
A0A1B0GR60	Ftl1	-3.99	-3.96	consistent	Up_in_D
Q64521	Gpd2	-1.49	-1.96	consistent	Up_in_D
Q6J1H4	Utf1	-2.07	-1.49	consistent	Up_in_D
P61222	Abce1	-1.25	-1.06	consistent	Up_in_D
O54825	Bysl	-1.55	-1.27	consistent	Up_in_D
P60766	Cdc42	-1.46	-2.43	consistent	Up_in_D
Q9CWR8	Dnmt3l	-1.07	-1.35	consistent	Up_in_D
Q9CZX0	Elp3	-1.05	-1.7	consistent	Up_in_D
D6REV6	Fbxo22	-2.57	-1.51	consistent	Up_in_D
Q60749	Khdrbs1	-1.33	-1.51	consistent	Up_in_D
Q61733	Mrps31	-2.4	-3.22	consistent	Up_in_D
Q8CIH9	Ppat	-2.46	-2.04	consistent	Up_in_D
A0A0J9YVG0	Ppm1g	-1.12	-1.08	consistent	Up_in_D
O70456	Sfn	-1.87	-2.61	consistent	Up_in_D
Q7TML3	Slc35f2	-2.07	-2.43	consistent	Up_in_D
E9Q1V5	Smpd4	-1.77	-1.61	consistent	Up_in_D
P23881	Tcea3	-1.77	-3.13	consistent	Up_in_D
Q9D8Y1	Tmem126a	-1.05	-1.43	consistent	Up_in_D
Q5SWD9	Tsr1	-1.8	-1.02	consistent	Up_in_D
Q9JMH6	Txnrd1	-1.87	-1.67	consistent	Up_in_D
Q8K3Y3	Lin28a	-1.03	-1.54	consistent	Up_in_D
P50580	Pa2g4	-1.14	-1.18	consistent	Up_in_D
Q8JZN5	Acad9	-0.72	-2.13	consistent	Up_in_D
P45952	Acadm	-0.86	-0.7	consistent	Up_in_D
Q07417	Acads	-0.27	0.07	Non-consistent	no_change
Q8BP40	Acp6	-1.09	-0.01	consistent	no_change
Q9WTP6	Ak2	0.36	0.17	consistent	no_change
P97384	Anxa11	-0.49	-2.18	consistent	no_change
P07356	Anxa2	-0.31	-0.19	consistent	no_change
P48036	Anxa5	0.39	0.87	consistent	no_change
F8WIT2	Anxa6	0.41	0.55	consistent	no_change
Q9WV54	Asah1	0.04	1.2	consistent	no_change
Q9CR86	Carhsp1	0.86	-0.05	Non-consistent	no_change
Q9CXS4	Cenpv	-1.99	0.84	Non-consistent	no_change
Q9DB73	Cyb5r1	-0.49	-0.84	consistent	no_change
Q9CQ62	Decr1	-0.14	0.61	Non-consistent	no_change
A2BDX2	Dpm1	-1.14	-0.83	consistent	Up_in_D
P10630	Eif4a2	0.05	0.23	consistent	no_change
A0A0A6YXC8	Enah	0.01	-0.39	Non-consistent	no_change
B7FAU9	Flna	0	0.08	only_in_1rep	no_change
Q61425	Hadh	-0.28	-0.14	consistent	no_change
D3YWT1	Hnrnph3	0.88	0.61	consistent	up_in_E
Q61879	Myh10	1.07	-1.74	Non-consistent	no_change
Q8BLF1	Nceh1	1.14	0.84	consistent	up_in_E
Q91VD9	Ndufs1	0.42	0.63	consistent	no_change
A0A1Y7VJG9	Ppp4r3a	-0.67	-1.11	consistent	Up_in_D
P33610	Prim2	-1.99	-0.42	consistent	no_change
Q5SSW2	Psme4	-0.28	-0.43	consistent	no_change
P53994	Rab2a	-1.91	0.58	Non-consistent	no_change
O55131	2022-09-07	-0.46	1.35	Non-consistent	no_change
Q8BH59	Slc25a12	-0.05	0.14	Non-consistent	no_change
Q9Z2Z6	Slc25a20	1.61	0.98	consistent	up_in_E
P48962	Slc25a4	-0.42	-0.81	consistent	no_change
A3KGU5	Sptan1	0.03	-0.11	Non-consistent	no_change
Q62261	Sptbn1	0.1	0.48	consistent	no_change
Q9WV55	Vapa	0.79	0.69	consistent	up_in_E
Q64727	Vcl	-0.14	-0.04	consistent	no_change
Q3TJ22	Aamp	-0.93	-0.11	consistent	no_change
Q8BGQ7	Aars	-0.09	-0.32	consistent	no_change
Q6P542	Abcf1	0.03	0.09	consistent	no_change
Q99LE6	Abcf2	0.92	-0.67	Non-consistent	no_change
Q921H8	Acaa1a	0.75	0.43	consistent	no_change
Q80X81	Acat3	0.56	-0.26	Non-consistent	no_change
Q91V92	Acly	-0.09	-0.35	consistent	no_change
Q99KI0	Aco2	-0.7	-0.54	consistent	no_change
Q91V12	Acot7	-0.17	-0.37	consistent	no_change
Q8BZR4	Acot8	-1.52	0.47	Non-consistent	no_change
A0A1W2P7X3	Acp1	0.08	0.13	consistent	no_change
P60710	Actb	-0.8	-0.74	consistent	Up_in_D
P68033	Actc1	0.26	-0.06	Non-consistent	no_change
Q9Z2N8	Actl6a	-0.01	0.11	Non-consistent	no_change
A1BN54	Actn1	-0.14	-0.28	consistent	no_change
P57780	Actn4	-0.53	-0.56	consistent	no_change
P61164	Actr1a	0.57	-1.67	Non-consistent	no_change
P61161	Actr2	0.17	0.88	consistent	no_change
Q99JY9	Actr3	0.14	0.43	consistent	no_change
Q99JW2	Acy1	0.54	0.63	consistent	no_change
P28474	Adh5	0.1	-0.21	Non-consistent	no_change
Q3UDS7	Adpgk	0.2	0.06	consistent	no_change
P54822	Adsl	-0.56	-0.69	consistent	no_change
P46664	Adss	0.94	-0.23	Non-consistent	no_change
Q8JZQ2	Afg3l2	1.81	0.66	consistent	up_in_E
P50247	Ahcy	-0.24	-0.18	consistent	no_change
Q8BK64	Ahsa1	-0.77	-0.57	consistent	no_change
P31230	Aimp1	0.22	0.95	consistent	no_change
Q8R010	Aimp2	0	0.4	only_in_1rep	no_change
Q9WUR9	Ak4	0.92	1.79	consistent	up_in_E
Q9JII6	Akr1a1	-0.18	-0.37	consistent	no_change
P45377	Akr1b8	-1.12	-0.06	consistent	no_change
P10518	Alad	-0.65	-0.27	consistent	no_change
D3Z0B9	Aldh16a1	-0.73	-0.13	consistent	no_change
Q9Z110	Aldh18a1	0.87	0.27	consistent	no_change
P47738	Aldh2	0.06	-0.06	Non-consistent	no_change
Q8CHT0	Aldh4a1	0.9	1.62	consistent	up_in_E
Q9DBF1	Aldh7a1	-0.67	-1.02	consistent	Up_in_D
Q9JLJ2	Aldh9a1	-0.08	-0.11	consistent	no_change
P09242	Alpl	0.78	0.84	consistent	up_in_E
F6UFG6	Anp32a	-0.37	-0.39	consistent	no_change
Q9EST5	Anp32b	-0.59	-0.5	consistent	no_change
E9Q5H2	Anp32e	-0.01	-0.15	consistent	no_change
Q5SVG5	Ap1b1	0.48	0.28	consistent	no_change
P17427	Ap2a2	-0.39	-0.31	consistent	no_change
H3BKM0	Ap2b1	-0.16	-1.27	consistent	no_change
Q3TWV4	Ap2m1	0.83	-0.21	Non-consistent	no_change
O35841	Api5	-0.72	-0.54	consistent	no_change
P08226	Apoe	1.54	0.95	consistent	up_in_E
P08030	Aprt	-0.31	-0.32	consistent	no_change
A2AQA7	Aqr	0.32	-0.79	Non-consistent	no_change
Q5XJY5	Arcn1	-0.77	-1.02	consistent	Up_in_D
P61205	Arf3	0.01	0.54	consistent	no_change
Q99PT1	Arhgdia	-0.29	0	only_in_1rep	no_change
P61211	Arl1	-0.5	-0.36	consistent	no_change
D3Z5T2	Armc10	0.59	0.24	consistent	no_change
Q8BNU0	Armc6	-0.93	0.07	Non-consistent	no_change
G3X920	Armc8	-0.35	-0.56	consistent	no_change
Q9WV32	Arpc1b	0.17	0.9	consistent	no_change
P59999	Arpc4	-0.37	0.16	Non-consistent	no_change
Q9D898	Arpc5l	0.17	-0.31	Non-consistent	no_change
O54984	Asna1	-0.06	0.36	Non-consistent	no_change
P16460	Ass1	0.86	1.16	consistent	up_in_E
Q925I1	Atad3	0.37	1.13	consistent	no_change
Q9CWJ9	Atic	-0.16	-0.12	consistent	no_change
Q8VDN2	Atp1a1	1.18	0.85	consistent	up_in_E
O55143	Atp2a2	0.81	0.36	consistent	no_change
Q03265	Atp5a1	0.17	0.21	consistent	no_change
P56480	Atp5b	0.03	0.17	consistent	no_change
Q8C2Q8	Atp5c1	0.22	0.63	consistent	no_change
Q9D3D9	Atp5d	-0.87	0.09	Non-consistent	no_change
Q9CQQ7	Atp5f1	-0.05	-0.02	consistent	no_change
F8WHP8	Atp5j2	0.03	-0.19	Non-consistent	no_change
Q9CPQ8	Atp5l	-0.27	-0.23	consistent	no_change
Q9DB20	Atp5o	0.03	0.02	consistent	no_change
P50516	Atp6v1a	0.43	0.26	consistent	no_change
P62814	Atp6v1b2	0.24	1.15	consistent	no_change
P50518	Atp6v1e1	0.6	0.52	consistent	no_change
A0A0A6YX18	Atp6v1h	0.12	1.39	consistent	no_change
P28658	Atxn10	-0.15	0.09	Non-consistent	no_change
O70126	Aurkb	-0.12	-0.7	consistent	no_change
G3UYQ2	Bag6	0.51	-0.28	Non-consistent	no_change
P24288	Bcat1	0.68	0.52	consistent	no_change
A0A1B0GX27	Bcat2	0.43	0.43	consistent	no_change
Q8R016	Blmh	-0.46	-0.32	consistent	no_change
Q64152	Btf3	0.05	0.28	consistent	no_change
E0CX20	Bud31	-0.35	0.89	Non-consistent	no_change
Q91VK1	Bzw2	-0.1	-0.84	consistent	no_change
Q8R5L1	C1qbp	-0.25	-0.81	consistent	no_change
Q06138	Cab39	-0.46	0.22	Non-consistent	no_change
Q9CXW3	Cacybp	-0.72	-0.96	consistent	Up_in_D
E9QAI5	Cad	-0.43	-0.69	consistent	no_change
P14211	Calr	0.58	0.62	consistent	no_change
Q6ZQ38	Cand1	-0.17	-0.28	consistent	no_change
P35564	Canx	0.3	0.46	consistent	no_change
P40124	Cap1	0.59	-0.46	Non-consistent	no_change
Q60865	Caprin1	-0.16	-1.06	consistent	no_change
P47753	Capza1	-0.87	-0.27	consistent	no_change
P47754	Capza2	0.14	1.31	consistent	no_change
A2AMW0	Capzb	-0.52	0.29	Non-consistent	no_change
Q9ER72	Cars	-0.28	-1	consistent	no_change
Q08024	Cbfb	-0.07	-0.23	consistent	no_change
P48758	Cbr1	0.03	0.38	consistent	no_change
P83917	Cbx1	-0.04	0.22	Non-consistent	no_change
P23198	Cbx3	0.88	1.03	consistent	up_in_E
Q61686	Cbx5	1.32	0.94	consistent	up_in_E
P80314	Cct2	-0.27	-0.72	consistent	no_change
P80315	Cct4	-0.52	-0.7	consistent	no_change
P80316	Cct5	-0.28	-0.26	consistent	no_change
P80317	Cct6a	-0.55	-0.62	consistent	no_change
P80313	Cct7	-0.59	-0.23	consistent	no_change
P42932	Cct8	0.11	-0.25	Non-consistent	no_change
A0A1W2P8B1	Cdc34	-1.8	0.07	Non-consistent	no_change
Q61081	Cdc37	-0.05	0.45	Non-consistent	no_change
Q6A068	Cdc5l	0.69	-0.67	Non-consistent	no_change
P11440	Cdk1	-0.03	-0.27	consistent	no_change
P97377	Cdk2	0.13	0.1	consistent	no_change
A2AMQ5	Cds2	-0.17	0.17	Non-consistent	no_change
P28659	Celf1	-0.1	0.34	Non-consistent	no_change
P18760	Cfl1	0.03	0.45	consistent	no_change
E9QAS4	Chd4	0.46	-0.69	Non-consistent	no_change
A0A1B0GSH4	Chmp2a	1.07	0.25	consistent	no_change
D3YZA1	Chtop	0.68	0.94	consistent	up_in_E
Q8WTY4	Ciapin1	0.48	0.98	consistent	no_change
Z4YL78	Ckap5	0.61	-0.04	Non-consistent	no_change
Q9Z1Q5	Clic1	0.25	0.57	consistent	no_change
Q9QYB1	Clic4	-0.8	0.46	Non-consistent	no_change
Q8VBZ3	Clptm1	0.94	0.31	consistent	no_change
Q68FD5	Cltc	0.05	0.26	consistent	no_change
Q9DBP5	Cmpk1	0.03	0.71	consistent	no_change
Q9D1A2	Cndp2	-0.42	-0.14	consistent	no_change
Q9DAW9	Cnn3	0.84	2.89	consistent	up_in_E
B7ZWL1	Cnot1	-0.33	-0.21	consistent	no_change
Q9JKY0	Cnot9	-0.47	0.01	Non-consistent	no_change
A0A1W2P729	Cnpy2	-1.25	0.02	Non-consistent	no_change
Q8CIE6	Copa	0.49	0.14	consistent	no_change
Q9JIF7	Copb1	0.07	-0.37	Non-consistent	no_change
Q9QZE5	Copg1	0.31	-0.47	Non-consistent	no_change
O88543	Cops3	0.12	-0.22	Non-consistent	no_change
O88544	Cops4	-0.02	0.3	Non-consistent	no_change
A0A087WQA8	Cops5	-0.68	-0.35	consistent	no_change
Q8VBV7	Cops8	-0.43	-0.21	consistent	no_change
P61924	Copz1	0	-1.27	only_in_1rep	no_change
Q9WUM4	Coro1c	0.1	-0.72	Non-consistent	no_change
Q8BJ03	Cox15	-0.89	0.71	Non-consistent	no_change
P19783	Cox4i1	1.59	0.89	consistent	up_in_E
P12787	Cox5a	0.83	0.52	consistent	no_change
O35218	Cpsf2	-0.24	0.67	Non-consistent	no_change
Q6NVF9	Cpsf6	0.8	0.91	consistent	up_in_E
P63154	Crnkl1	-1.03	0.8	Non-consistent	no_change
Q9CZU6	Cs	0.23	0.25	consistent	no_change
A0A0G2JF72	Csde1	-0.04	0.1	Non-consistent	no_change
Q60737	Csnk2a1	-0.87	0.38	Non-consistent	no_change
Q91YZ2	Ctbp2	-0.39	-1.32	consistent	no_change
P26231	Ctnna1	-0.42	0.07	Non-consistent	no_change
D3Z2H7	Ctnnd1	-0.55	1.46	Non-consistent	no_change
P70698	Ctps1	-0.49	-0.92	consistent	no_change
Q62018	Ctr9	-1.52	0.07	Non-consistent	no_change
E9PXY1	Cul4b	0.29	-0.62	Non-consistent	no_change
G5E850	Cyb5a	0.27	0.42	consistent	no_change
Q9CQX2	Cyb5b	-0.15	-0.01	consistent	no_change
Q9DCN2	Cyb5r3	0.46	0.31	consistent	no_change
Q9D0M3	Cyc1	-0.02	-0.26	consistent	no_change
P62897	Cycs	0.96	-0.19	Non-consistent	no_change
Q8K0C4	Cyp51a1	0.83	0.78	consistent	up_in_E
Q922B2	Dars	-0.38	-0.46	consistent	no_change
Q8BHC4	Dcakd	-0.4	-0.33	consistent	no_change
Q9DAR7	Dcps	0.21	0.46	consistent	no_change
Q8K2D6	Dctd	-1.25	-0.49	consistent	no_change
Q9QY93	Dctpp1	0.94	0.14	consistent	no_change
Q3U1J4	Ddb1	-0.02	-0.22	consistent	no_change
O54734	Ddost	0.86	0.35	consistent	no_change
Q91VR5	Ddx1	-0.35	-0.22	consistent	no_change
Q80Y44	Ddx10	-0.28	-5.13	consistent	no_change
Q501J6	Ddx17	0.26	0.39	consistent	no_change
Q8K363	Ddx18	-0.25	0.32	Non-consistent	no_change
Q61655	Ddx19a	0.61	1.13	consistent	up_in_E
Q9JIK5	Ddx21	0.37	-0.51	Non-consistent	no_change
Q921N6	Ddx27	0.47	1.02	consistent	no_change
Q8VDW0	Ddx39a	0.28	-0.06	Non-consistent	no_change
Q9Z1N5	Ddx39b	-0.14	-0.03	consistent	no_change
Q62167	Ddx3x	-0.5	-0.7	consistent	no_change
Q810A7	Ddx42	0.69	-0.49	Non-consistent	no_change
F6QKD2	Ddx47	0.81	0.39	consistent	no_change
Q61656	Ddx5	0.3	0.51	consistent	no_change
P54823	Ddx6	-0.06	0.33	Non-consistent	no_change
Q7TNV0	Dek	0.51	0.51	consistent	no_change
A0A0N4SUT8	Dera	-0.18	-0.11	consistent	no_change
Q8VCH6	Dhcr24	0.04	-0.64	Non-consistent	no_change
O88455	Dhcr7	0.85	1.8	consistent	up_in_E
P00375	Dhfr	-0.16	0.09	Non-consistent	no_change
E9Q1V3	Dhodh	0.06	0.41	consistent	no_change
E9QNN1	Dhx9	0.61	0.24	consistent	no_change
Q8BMF4	Dlat	-0.7	-0.46	consistent	no_change
O08749	Dld	-0.24	-0.51	consistent	no_change
P63037	Dnaja1	0.53	-0.42	Non-consistent	no_change
Q9QYJ0	Dnaja2	-0.82	-0.3	consistent	no_change
Q9QYI3	Dnajc7	0.69	0.17	consistent	no_change
Q91WN1	Dnajc9	0.96	0.5	consistent	no_change
P13864	Dnmt1	1.12	-0.2	Non-consistent	no_change
Q99KK7	Dpp3	-0.34	0.17	Non-consistent	no_change
P32233	Drg1	0.13	0.85	consistent	no_change
Q9QXB9	Drg2	0.75	0.8	consistent	up_in_E
Q9R0P5	Dstn	-0.86	-0.65	consistent	Up_in_D
Q9CQ43	Dut	0.49	0.61	consistent	no_change
Q9JHU4	Dync1h1	-0.25	-0.2	consistent	no_change
Q9D903	Ebna1bp2	-0.89	-1.15	consistent	Up_in_D
F6YTG0	Echdc2	0.03	0.14	consistent	no_change
Q8BH95	Echs1	0.55	0.82	consistent	no_change
P42125	Eci1	0.01	-0.2	Non-consistent	no_change
D6RE33	Edc4	1.09	-0.07	Non-consistent	no_change
P10126	Eef1a1	-0.49	-0.51	consistent	no_change
A0A087WS46	Eef1b2	-0.05	-0.18	consistent	no_change
Q9D8N0	Eef1g	-0.07	-0.33	consistent	no_change
P58252	Eef2	-0.29	-0.32	consistent	no_change
G3UZ34	Eftud2	-0.16	-0.3	consistent	no_change
Q9EQP2	Ehd4	0.95	2.05	consistent	up_in_E
Q60872	Eif1a	0.1	0.08	consistent	no_change
Q8BJW6	Eif2a	-0.75	0	only_in_1rep	no_change
Q99LC8	Eif2b1	-0.59	-0.53	consistent	no_change
Q61749	Eif2b4	-0.57	-0.98	consistent	no_change
Q6ZWX6	Eif2s1	0.29	0.19	consistent	no_change
Q9Z0N1	Eif2s3x	-0.42	-0.11	consistent	no_change
P23116	Eif3a	-0.29	-0.51	consistent	no_change
Q8JZQ9	Eif3b	-0.68	-0.72	consistent	Up_in_D
Q8R1B4	Eif3c	-0.62	-0.67	consistent	Up_in_D
O70194	Eif3d	0.68	0.19	consistent	no_change
P60229	Eif3e	-1.03	-0.7	consistent	Up_in_D
Q9DCH4	Eif3f	-0.56	-0.36	consistent	no_change
Q9Z1D1	Eif3g	-0.35	-0.47	consistent	no_change
Q91WK2	Eif3h	0.81	-0.13	Non-consistent	no_change
Q9QZD9	Eif3i	-0.29	-0.04	consistent	no_change
A0A140LJ59	Eif3k	-0.4	-0.67	consistent	no_change
Q8QZY1	Eif3l	-0.57	-0.53	consistent	no_change
A2A701	Eif3m	-0.91	-0.62	consistent	Up_in_D
P60843	Eif4a1	-0.52	-0.39	consistent	no_change
A0A0J9YUS5	Eif4g1	-0.89	-1.11	consistent	Up_in_D
Q9WUK2	Eif4h	0.18	0.25	consistent	no_change
A0A0A0MQM0	Eif5a	-0.23	-0.3	consistent	no_change
Q05D44	Eif5b	-0.73	0.49	Non-consistent	no_change
O55135	Eif6	-0.77	-0.72	consistent	Up_in_D
P70372	Elavl1	0.55	0.72	consistent	no_change
P62869	Elob	-0.09	-0.5	consistent	no_change
A0A087WQE6	Eloc	-0.67	-0.04	consistent	no_change
Q7TT37	Elp1	-0.7	-0.62	consistent	Up_in_D
Q9CRD2	Emc2	0.82	1.37	consistent	up_in_E
M0QWY0	Emc8	-0.22	0.01	Non-consistent	no_change
Q8CGC7	Eprs	-0.42	-0.46	consistent	no_change
P84089	Erh	-0.15	-0.33	consistent	no_change
Q8BFZ9	Erlin2	0.87	0.52	consistent	no_change
P57759	Erp29	0.53	0.24	consistent	no_change
Q61539	Esrrb	0.45	0.96	consistent	no_change
Q8BWY3	Etf1	-0.17	-0.16	consistent	no_change
Q99LC5	Etfa	0.22	-0.1	Non-consistent	no_change
Q9DCW4	Etfb	-0.29	-0.16	consistent	no_change
A2AV19	Exosc2	-1.09	1.27	Non-consistent	no_change
Q9CRA8	Exosc5	-0.67	-0.61	consistent	Up_in_D
Q8BTW3	Exosc6	-0.16	-0.08	consistent	no_change
A0A1L1ST25	Exosc7	0.24	-0.49	Non-consistent	no_change
A0A0G2JFV9	Exosc9	-1.14	1.52	Non-consistent	no_change
P26040	Ezr	1.24	-1.06	Non-consistent	no_change
P35505	Fah	-0.01	-0.83	consistent	no_change
Q9D6U8	Fam162a	1.37	0.98	consistent	up_in_E
Q921M7	Fam49b	0.73	0.64	consistent	up_in_E
E9PWY9	Farsa	1.26	0.36	consistent	no_change
Q9WUA2	Farsb	1.09	0.04	consistent	no_change
P19096	Fasn	-0.14	-0.37	consistent	no_change
P35550	Fbl	0.24	0.24	consistent	no_change
Q920E5	Fdps	-0.31	-0.75	consistent	no_change
Q80UZ0	Fgd5	-0.29	-0.35	consistent	no_change
P97807	Fh	-0.05	0.28	Non-consistent	no_change
P30416	Fkbp4	0.03	0.26	consistent	no_change
Q80X90	Flnb	0.28	0.86	consistent	no_change
Q61553	Fscn1	0.16	0.25	consistent	no_change
Q8BGW1	Fto	-1.12	-0.4	consistent	no_change
A2AJ72	Fubp3	0.91	0.16	consistent	no_change
G3UXT7	Fus	1.48	-0.74	Non-consistent	no_change
Q6P5B5	Fxr2	1.34	-0.96	Non-consistent	no_change
P97855	G3bp1	0.48	0.51	consistent	no_change
P97379	G3bp2	0.07	0.65	consistent	no_change
A3KG36	G6pdx	0.29	0.75	consistent	no_change
Q9R0N0	Galk1	-0.57	-0.23	consistent	no_change
Q8BHN3	Ganab	0.72	0.32	consistent	no_change
F6SL78	Gar1	0.6	1.09	consistent	no_change
Q9CZD3	Gars	-0.02	0.35	Non-consistent	no_change
Q64737	Gart	-0.64	-0.56	consistent	no_change
O88986	Gcat	0.27	-0.46	Non-consistent	no_change
Q60759	Gcdh	-1.64	0.1	Non-consistent	no_change
E9PVA8	Gcn1	-0.67	-0.72	consistent	Up_in_D
P50396	Gdi1	0.55	-0.53	Non-consistent	no_change
Q61598	Gdi2	-0.03	0.03	Non-consistent	no_change
Q9D600	Gins2	0.02	1.75	consistent	no_change
Q91W43	Gldc	-0.72	-2.74	consistent	Up_in_D
Q9CPU0	Glo1	0.28	0.04	consistent	no_change
E9Q197	Glod4	0.47	0.31	consistent	no_change
Q9CQM9	Glrx3	-0.13	-0.54	consistent	no_change
P26443	Glud1	0.93	0.48	consistent	no_change
E9QAZ2	Gm10020	-0.22	-0.18	consistent	no_change
E9Q3T0	Gm10073	0.13	-0.26	Non-consistent	no_change
D3Z5M2	Gm10110	-0.64	-2.27	consistent	Up_in_D
G3X9L6	Gm10250	-0.09	-0.2	consistent	no_change
Q9CXU4	Gm10273	0.25	0.22	consistent	no_change
A0A1Y7VKY1	Gm11361	-0.43	-0.4	consistent	no_change
V9GX38	Gm17190	0.41	2.13	consistent	no_change
E9PZF0	Gm20390	-0.47	-0.61	consistent	no_change
E9PZB3	Gm5093	-0.39	-0.4	consistent	no_change
A0A0N4SVP8	Gm5580	-0.12	-0.47	consistent	no_change
F6SVV1	Gm9493	-0.05	0	only_in_1rep	no_change
Q8BTZ7	Gmppb	-2.07	-0.96	consistent	Up_in_D
Q3THK7	Gmps	-0.08	-0.26	consistent	no_change
Q8CI11	Gnl3	0.08	-0.14	Non-consistent	no_change
O88958	Gnpda1	1.15	0.54	consistent	no_change
Q9CR60	Golt1b	0.2	0.2	consistent	no_change
P05201	Got1	0.13	0.14	consistent	no_change
P05202	Got2	-0.02	0.02	Non-consistent	no_change
P06745	Gpi	0.26	0.28	consistent	no_change
Q99LD4	Gps1	-0.16	0.2	Non-consistent	no_change
P11352	Gpx1	-0.68	-1.02	consistent	Up_in_D
S4R1E5	Gpx4	-0.65	0.16	Non-consistent	no_change
B1AT92	Grb2	-0.17	0.14	Non-consistent	no_change
Q99LP6	Grpel1	-0.3	-0.36	consistent	no_change
Q8R050	Gspt1	-0.8	-0.92	consistent	Up_in_D
P47791	Gsr	-0.45	-0.01	consistent	no_change
P24472	Gsta4	-0.02	-0.3	consistent	no_change
P19157	Gstp1	-0.42	0.01	Non-consistent	no_change
A0A1Y7VNC1	Gstz1	-1.16	-0.49	consistent	no_change
Q9D902	Gtf2e2	1.01	0.07	consistent	no_change
G3UYD0	Gtf2i	0.08	-0.37	Non-consistent	no_change
Q99ME9	Gtpbp4	-0.22	-1.57	consistent	no_change
P12265	Gusb	0.37	-1.06	Non-consistent	no_change
A0A0N4SV66	H2afj	0.42	0.63	consistent	no_change
Q9QZQ8	H2afy	0.48	0.47	consistent	no_change
P0C0S6	H2afz	0.26	0.29	consistent	no_change
E0CZ27	H3f3a	0.08	0.07	consistent	no_change
Q61035	Hars	-0.06	-0.42	consistent	no_change
Q8BY71	Hat1	0.18	0.43	consistent	no_change
E0CXA0	Hdgf	1.91	-0.44	Non-consistent	no_change
Q8VDJ3	Hdlbp	0.15	1.06	consistent	no_change
A0A140T8J4	Hebp1	1.2	0.8	consistent	up_in_E
Q60848	Hells	0.55	0.23	consistent	no_change
Q8C3I8	Hgh1	-1.23	-0.7	consistent	Up_in_D
P70349	Hint1	0.23	-0.42	Non-consistent	no_change
Q8BLH7	Hirip3	0.09	-0.28	Non-consistent	no_change
P43275	Hist1h1a	0.68	0.84	consistent	up_in_E
P43276	Hist1h1b	0.6	0.51	consistent	no_change
P43274	Hist1h1e	0.42	0.45	consistent	no_change
P10853	Hist1h2bf	0.33	0.43	consistent	no_change
P62806	Hist1h4a	0.22	0.31	consistent	no_change
Q64523	Hist2h2ac	1.08	0.98	consistent	up_in_E
P22907	Hmbs	0.32	0.46	consistent	no_change
P30681	Hmgb2	-0.14	-0.06	consistent	no_change
P14901	Hmox1	-0.15	0.11	Non-consistent	no_change
D3YX62	Hmox2	0.52	0.32	consistent	no_change
Q9CX86	Hnrnpa0	0.63	0.04	consistent	no_change
P49312	Hnrnpa1	0.28	0.33	consistent	no_change
O88569	Hnrnpa2b1	0.86	0.99	consistent	up_in_E
A2AL12	Hnrnpa3	0.45	0.75	consistent	no_change
Q99020	Hnrnpab	0.47	-0.31	Non-consistent	no_change
Q9Z204	Hnrnpc	0.55	0.44	consistent	no_change
F6ZV59	Hnrnpd	0.48	-0.22	Non-consistent	no_change
Q9Z2X1	Hnrnpf	0.83	-0.04	Non-consistent	no_change
O35737	Hnrnph1	-0.72	0.29	Non-consistent	no_change
B2M1R6	Hnrnpk	-0.03	0.17	Non-consistent	no_change
Q8R081	Hnrnpl	-0.18	-0.04	consistent	no_change
B8JK33	Hnrnpm	0.24	0.21	consistent	no_change
Q8VEK3	Hnrnpu	0.15	0.37	consistent	no_change
Q8CFE2	Hpf1	0.39	-0.53	Non-consistent	no_change
P00493	Hprt1	0.58	0.23	consistent	no_change
Q99N15	Hsd17b10	0.48	0.53	consistent	no_change
O70503	Hsd17b12	0.25	0.15	consistent	no_change
P51660	Hsd17b4	0.9	1.8	consistent	up_in_E
P07901	Hsp90aa1	-0.46	-0.54	consistent	no_change
P11499	Hsp90ab1	-0.73	-0.74	consistent	Up_in_D
P08113	Hsp90b1	0.71	0.54	consistent	no_change
Q99M31	Hspa14	-0.59	-0.23	consistent	no_change
Q3U2G2	Hspa4	-0.28	-0.35	consistent	no_change
P20029	Hspa5	0.31	0.39	consistent	no_change
P63017	Hspa8	-0.19	-0.26	consistent	no_change
P38647	Hspa9	0.34	0.23	consistent	no_change
P14602	Hspb1	0.45	0.46	consistent	no_change
Q8BK58	Hspbap1	-0.64	0	only_in_1rep	no_change
P63038	Hspd1	-0.08	-0.26	consistent	no_change
Q64433	Hspe1	-0.4	0.05	Non-consistent	no_change
E9Q0U7	Hsph1	-0.7	-0.96	consistent	Up_in_D
Q7TMY8	Huwe1	-0.95	1.64	Non-consistent	no_change
Q9JKR6	Hyou1	0.26	0.1	consistent	no_change
Q8BU30	Iars	-0.05	-0.64	consistent	no_change
F6RPJ9	Ide	-0.31	-0.22	consistent	no_change
Q9D6R2	Idh3a	0.01	0.69	consistent	no_change
O88477	Igf2bp1	-0.24	-0.1	consistent	no_change
Q9CPN8	Igf2bp3	0.24	0.25	consistent	no_change
Q9CXY6	Ilf2	0.03	-0.51	Non-consistent	no_change
Q45VK5	Ilf3	0.9	-0.72	Non-consistent	no_change
Q8CAQ8	Immt	0.78	0.88	consistent	up_in_E
Q921Y2	Imp3	-0.16	0.28	Non-consistent	no_change
Q91UZ5	Impa2	1.07	0.19	consistent	no_change
O55091	Impact	-0.84	0.29	Non-consistent	no_change
P24547	Impdh2	-0.78	-0.81	consistent	Up_in_D
Q8BKC5	Ipo5	-0.56	-0.27	consistent	no_change
Q9EPL8	Ipo7	-0.39	-0.31	consistent	no_change
E9QKZ2	Ipo9	0.48	0.38	consistent	no_change
Q9JKF1	Iqgap1	-0.19	-0.35	consistent	no_change
Q8K3X4	Irf2bpl	0.45	-0.84	Non-consistent	no_change
Q91V64	Isoc1	1.69	0.9	consistent	up_in_E
P85094	Isoc2a	-0.1	1.33	Non-consistent	no_change
Q9JHU9	Isyna1	-0.16	-0.37	consistent	no_change
P09055	Itgb1	0.15	0.01	consistent	no_change
Q02257	Jup	-0.59	1.39	Non-consistent	no_change
Q99MN1	Kars	0.03	-0.54	Non-consistent	no_change
Q3U0V1	Khsrp	0.57	0.42	consistent	no_change
Q61768	Kif5b	0.83	0.17	consistent	no_change
P52293	Kpna2	-0.42	-0.51	consistent	no_change
O35343	Kpna4	-0.97	0.02	Non-consistent	no_change
P70168	Kpnb1	-0.56	-0.61	consistent	no_change
G3UZA0	Krr1	-0.3	-1	consistent	no_change
Q587J6	L1td1	0.63	0.31	consistent	no_change
Q9CXA2	L3hypdh	0.9	0.88	consistent	up_in_E
Q99KR3	Lactb2	1.47	0.16	consistent	no_change
Q9CPY7	Lap3	0.29	0.17	consistent	no_change
Q8BMJ2	Lars	-0.43	-0.72	consistent	no_change
A2BE28	Las1l	-0.38	-0.49	consistent	no_change
Q3U9G9	Lbr	0.49	-0.94	Non-consistent	no_change
P37913	Lig1	1.22	-0.67	Non-consistent	no_change
Q9DBH5	Lman2	-0.31	-0.44	consistent	no_change
P14733	Lmnb1	0.44	0.73	consistent	no_change
Q8CGK3	Lonp1	0.65	0.82	consistent	up_in_E
Q6PB66	Lrpprc	0.11	0.02	consistent	no_change
A0A0R4J0W6	Lrrc40	1.03	0.78	consistent	up_in_E
Q505F5	Lrrc47	0.48	-1.51	Non-consistent	no_change
Q922Q8	Lrrc59	0.47	0.43	consistent	no_change
Q8BUI3	LRWD1	-0.27	-0.65	consistent	no_change
Q9D0R8	Lsm12	-1.4	1.71	Non-consistent	no_change
O35900	Lsm2	0.29	-2.22	Non-consistent	no_change
P62311	Lsm3	-0.03	-0.19	consistent	no_change
P24527	Lta4h	-0.57	1.14	Non-consistent	no_change
D3Z765	Luc7l	-0.84	-1.61	consistent	Up_in_D
Q5SUF2	Luc7l3	0.05	1.67	consistent	no_change
J3QP56	Lypla1	-0.1	0.01	Non-consistent	no_change
P24668	M6pr	0.75	2.77	consistent	up_in_E
Q8BGS0	Mak16	0.55	0.06	consistent	no_change
Q64133	Maoa	-0.03	-0.08	consistent	no_change
P63085	Mapk1	-0.23	-0.31	consistent	no_change
Q68FL6	Mars	0.18	-0.16	Non-consistent	no_change
Q3THS6	Mat2a	-0.28	-0.18	consistent	no_change
Q99LB6	Mat2b	-0.25	-0.37	consistent	no_change
Q8K310	Matr3	-0.23	0.22	Non-consistent	no_change
F6WZH1	Mbd3	-1.12	-0.83	consistent	Up_in_D
P97310	Mcm2	0.61	-0.11	Non-consistent	no_change
P49717	Mcm4	0.76	0.12	consistent	no_change
P97311	Mcm6	0.32	0.33	consistent	no_change
Q61881	Mcm7	0.44	0.29	consistent	no_change
P14152	Mdh1	0.42	0.35	consistent	no_change
P08249	Mdh2	-0.19	0	only_in_1rep	no_change
J3QMC5	Mdn1	0.03	-0.36	Non-consistent	no_change
Q99KE1	Me2	-0.22	1.55	Non-consistent	no_change
Q61846	Melk	-0.16	0.2	Non-consistent	no_change
Q8BP48	Metap1	-0.34	0.19	Non-consistent	no_change
Q6ZQI3	Mlec	0.9	1.37	consistent	up_in_E
Q8BPB0	Mob1b	-0.87	-0.18	consistent	no_change
D3Z3E8	Mov10	0.46	0.02	consistent	no_change
Q3TBW2	Mrpl10	-1.38	-0.92	consistent	Up_in_D
Q9CQF0	Mrpl11	-0.53	-0.72	consistent	no_change
Q9CPR5	Mrpl15	-0.52	-0.7	consistent	no_change
D3Z7C0	Mrpl40	1.24	-0.53	Non-consistent	no_change
Q9EQI8	Mrpl46	0.61	0.67	consistent	up_in_E
Q8BK72	Mrps27	-0.45	-0.5	consistent	no_change
Q9JIK9	Mrps34	-0.06	0.05	Non-consistent	no_change
A0A0R4J0L6	Mrps35	0.8	0.61	consistent	up_in_E
Q80X85	Mrps7	-0.5	4.4	Non-consistent	no_change
Q9D6S7	Mrrf	-0.72	-0.37	consistent	no_change
A2AMV1	Mrto4	-0.28	-0.44	consistent	no_change
P43247	Msh2	0.08	0.16	consistent	no_change
P54276	Msh6	0.27	-0.1	Non-consistent	no_change
F8WHY8	Mta1	0.62	-0.01	Non-consistent	no_change
Q9R190	Mta2	0.42	0.09	consistent	no_change
Q9CQ65	Mtap	-0.38	-0.46	consistent	no_change
Q791V5	Mtch2	-1.14	-0.19	consistent	no_change
A0A1W2P733	Mthfd1	0.15	0.16	consistent	no_change
Q3V3R1	Mthfd1l	1.06	0.65	consistent	up_in_E
P18155	Mthfd2	0.16	0.7	consistent	no_change
Q9CZU3	Mtrex	-0.53	-1.4	consistent	no_change
Q7TPV4	Mybbp1a	-0.37	-0.22	consistent	no_change
Q9JK81	Myg1	-0.77	-0.81	consistent	Up_in_D
Q8VDD5	Myh9	0.59	0.7	consistent	no_change
A0A1W2P6G5	Myl6	0.06	-0.77	Non-consistent	no_change
Q6PGB6	Naa50	-0.86	-0.33	consistent	no_change
E0CZE0	Nae1	-0.06	-0.11	consistent	no_change
Q99KQ4	Nampt	0.45	0.64	consistent	no_change
Q99J77	Nans	-0.07	0.47	Non-consistent	no_change
Q3TF41	Nap1l1	0.32	-0.19	Non-consistent	no_change
Q78ZA7	Nap1l4	-1.03	-0.88	consistent	Up_in_D
Q9DB05	Napa	0.48	0.22	consistent	no_change
Q8BP47	Nars	-0.28	-0.4	consistent	no_change
B1AU75	Nasp	-0.49	-0.02	consistent	no_change
Q8K224	Nat10	0.5	0.15	consistent	no_change
Q8K4Z3	Naxe	0.57	0.11	consistent	no_change
Q8C156	Ncaph	0.75	-2.81	Non-consistent	no_change
P09405	Ncl	0.08	-0.11	Non-consistent	no_change
A0A0R3P9C8	Ndufa9	1.04	0.56	consistent	no_change
D3YUK4	Ndufb10	0.18	2	consistent	no_change
Q9DCT2	Ndufs3	-0.33	-0.14	consistent	no_change
Q8K3J1	Ndufs8	0.78	0.56	consistent	no_change
Q9D6J6	Ndufv2	0.13	-0.19	Non-consistent	no_change
P46935	Nedd4	-0.82	-1.11	consistent	Up_in_D
Q922L6	Nelfcd	0.86	-0.39	Non-consistent	no_change
D3Z285	Nfu1	-0.22	-1.11	consistent	no_change
Q9CRB2	Nhp2	-0.25	0.02	Non-consistent	no_change
Q91VE6	Nifk	-1.4	-0.14	consistent	no_change
Q9CXK8	Nip7	0.42	0.8	consistent	no_change
Q9JHW2	Nit2	-0.43	-0.37	consistent	no_change
A0A286YD12	Nln	-0.99	0.51	Non-consistent	no_change
O70310	Nmt1	0.76	-0.47	Non-consistent	no_change
Q5RJG1	Nol10	0.81	0.31	consistent	no_change
Q6GQT9	Nomo1	1.59	0.82	consistent	up_in_E
Q99K48	Nono	-0.17	0.06	Non-consistent	no_change
E9QN31	Nop2	0.27	-0.05	Non-consistent	no_change
Q9D6Z1	Nop56	0.22	0.04	consistent	no_change
Q6DFW4	Nop58	-0.18	-0.4	consistent	no_change
Q11011	Npepps	0.48	0.35	consistent	no_change
Q9DCJ9	Npl	-0.62	-1.43	consistent	Up_in_D
Q5SQB0	Npm1	-0.25	-0.26	consistent	no_change
Q64669	Nqo1	0.6	0.13	consistent	no_change
Q9R1J0	Nsdhl	-0.13	0.26	Non-consistent	no_change
P46460	Nsf	-0.22	0.82	Non-consistent	no_change
Q9CZ44	Nsfl1c	0.58	0.58	consistent	no_change
H3BKN0	Nsun2	-0.18	-0.56	consistent	no_change
A2A9X5	Nt5c	0.73	-0.27	Non-consistent	no_change
O35685	Nudc	0.01	-0.11	Non-consistent	no_change
Q8VHN8	Nudt16l1	0.02	0.19	consistent	no_change
Q9CQF3	Nudt21	0.3	-0.64	Non-consistent	no_change
Q8R0G9	Nup133	0.51	-2.54	Non-consistent	no_change
Q99P88	Nup155	0.53	0.49	consistent	no_change
Q9Z0W3	Nup160	0.53	-0.86	Non-consistent	no_change
Q9CWU9	Nup37	-0.31	-0.59	consistent	no_change
Q9JIH2	Nup50	-0.75	-1.43	consistent	Up_in_D
Q8R480	Nup85	0.45	0.3	consistent	no_change
Q8BJ71	Nup93	-0.53	-0.33	consistent	no_change
Q9DBY8	Nvl	0.13	-1.15	Non-consistent	no_change
Q99JX7	Nxf1	1.43	0.54	consistent	no_change
A0A0J9YUB6	Ociad1	0.37	0.52	consistent	no_change
Z4YJV4	Ogdh	-0.64	-0.25	consistent	no_change
Q9CZ30	Ola1	-0.17	-0.4	consistent	no_change
Q8BWU5	Osgep	-1.38	0.09	Non-consistent	no_change
D3YWF6	Otub1	-0.07	-0.31	consistent	no_change
Q9D0K2	Oxct1	1.68	-0.9	Non-consistent	no_change
P09103	P4hb	0.64	0.89	consistent	up_in_E
P29341	Pabpc1	-0.15	-0.08	consistent	no_change
Q9WVE8	Pacsin2	2.14	-0.25	Non-consistent	no_change
D3Z2X5	Pafah1b3	-0.42	-0.44	consistent	no_change
Q9DCL9	Paics	0.4	-0.31	Non-consistent	no_change
Q9DCE5	Pak1ip1	0.28	-0.14	Non-consistent	no_change
Q99LX0	Park7	-0.25	-0.31	consistent	no_change
O88554	Parp2	0.58	-0.49	Non-consistent	no_change
P60335	Pcbp1	1.94	0.03	consistent	no_change
Q61990	Pcbp2	-0.31	-0.16	consistent	no_change
P17918	Pcna	-0.01	0.09	Non-consistent	no_change
P12815	Pdcd6	-0.14	0.54	Non-consistent	no_change
Q9WU78	Pdcd6ip	-0.5	-0.49	consistent	no_change
P35486	Pdha1	0.99	0.23	consistent	no_change
Q9D051	Pdhb	0.04	0.04	consistent	no_change
P27773	Pdia3	0.55	0.63	consistent	no_change
Q922R8	Pdia6	0.09	0.25	consistent	no_change
E9QPI5	Pds5a	-0.13	-0.23	consistent	no_change
Q4VA53	Pds5b	0.64	-0.83	Non-consistent	no_change
P70296	Pebp1	-0.46	-0.54	consistent	no_change
D6RIP0	Pecr	-0.95	1.41	Non-consistent	no_change
Q11136	Pepd	-0.49	1.51	Non-consistent	no_change
Q9EQ61	Pes1	0.85	-0.61	Non-consistent	no_change
Q5SUR0	Pfas	0.15	-0.62	Non-consistent	no_change
O70591	Pfdn2	-0.16	-0.47	consistent	no_change
Q8C605	Pfkp	1.74	0.8	consistent	up_in_E
Q5SX49	Pfn1	-0.16	-0.33	consistent	no_change
Q9DBJ1	Pgam1	0.55	0.52	consistent	no_change
Q9DCD0	Pgd	0.32	0.31	consistent	no_change
Q8CBG6	Pgls	-0.31	-0.4	consistent	no_change
O55022	Pgrmc1	-0.53	-0.36	consistent	no_change
Q80UU9	Pgrmc2	0.22	-0.49	Non-consistent	no_change
P67778	Phb	0.03	1	consistent	no_change
O35129	Phb2	0.53	0.51	consistent	no_change
Q61753	Phgdh	-0.5	-0.65	consistent	no_change
Q9QUR7	Pin1	-0.27	-0.31	consistent	no_change
Q8K411	Pitrm1	1.03	0.5	consistent	no_change
P27612	Plaa	0.17	-0.37	Non-consistent	no_change
Q9DBG5	Plin3	0.92	1.74	consistent	up_in_E
A2AIW9	Pmpca	0.65	0.17	consistent	no_change
Q9CXT8	Pmpcb	0.13	1.09	consistent	no_change
D3YXP6	Pmvk	-0.42	2.35	Non-consistent	no_change
Q8K1R3	Pnpt1	0.48	1.5	consistent	no_change
A0A0R4J0V5	Polr2a	2.03	0.32	consistent	no_change
Q8CFI7	Polr2b	-0.01	-0.39	consistent	no_change
P97760	Polr2c	0.92	-0.83	Non-consistent	no_change
Q80UW8	Polr2e	-0.45	-0.36	consistent	no_change
P17742	Ppia	0.17	0.02	consistent	no_change
P24369	Ppib	0.27	0.09	consistent	no_change
Q9CR16	Ppid	-0.39	-0.3	consistent	no_change
P62137	Ppp1ca	-0.77	-0.46	consistent	no_change
P62141	Ppp1cb	-0.39	-0.2	consistent	no_change
Q3UM45	Ppp1r7	-0.06	0.51	Non-consistent	no_change
P62715	Ppp2cb	0.08	-0.14	Non-consistent	no_change
Q76MZ3	Ppp2r1a	-0.3	-0.42	consistent	no_change
Q9CWU3	Ppp2r2a	-0.77	-0.72	consistent	Up_in_D
B1AXW5	Prdx1	-0.27	-0.27	consistent	no_change
P20108	Prdx3	-0.35	-0.01	consistent	no_change
O08807	Prdx4	-0.14	0.13	Non-consistent	no_change
O08709	Prdx6	-0.8	-0.42	consistent	no_change
Q9QUR6	Prep	0.95	1.47	consistent	up_in_E
O08795	Prkcsh	0.73	0.56	consistent	no_change
A0A171KXD3	Prmt1	0.43	0	only_in_1rep	no_change
Q99KP6	Prpf19	0.18	0.06	consistent	no_change
Q8CCF0	Prpf31	-0.55	0.43	Non-consistent	no_change
Q9DAW6	Prpf4	0.85	0.7	consistent	up_in_E
Q99PV0	Prpf8	-0.23	0.11	Non-consistent	no_change
G3UXL2	Prps1l3	-2.03	-0.75	consistent	Up_in_D
B1AT84	Prpsap1	-0.73	-0.47	consistent	no_change
Q99JF8	Psip1	0.4	1.72	consistent	no_change
Q9R1P4	Psma1	0.15	0.36	consistent	no_change
P49722	Psma2	-0.52	-0.32	consistent	no_change
O70435	Psma3	-0.24	-0.64	consistent	no_change
Q9R1P0	Psma4	-0.68	-0.43	consistent	no_change
Q9Z2U1	Psma5	-0.23	-0.1	consistent	no_change
Q9QUM9	Psma6	-0.91	-1.04	consistent	Up_in_D
Q9Z2U0	Psma7	-0.45	-0.31	consistent	no_change
O09061	Psmb1	-0.43	-0.35	consistent	no_change
Q9R1P3	Psmb2	-0.5	-0.44	consistent	no_change
Q9R1P1	Psmb3	-0.33	-0.64	consistent	no_change
P99026	Psmb4	-0.27	-0.22	consistent	no_change
O55234	Psmb5	-0.22	-0.25	consistent	no_change
Q60692	Psmb6	-0.65	-0.53	consistent	no_change
P62192	Psmc1	-0.07	0.08	Non-consistent	no_change
P46471	Psmc2	0.32	0.36	consistent	no_change
A2AGN7	Psmc3	-0.35	-0.83	consistent	no_change
P54775	Psmc4	-0.19	-0.44	consistent	no_change
P62196	Psmc5	-0.82	0.22	Non-consistent	no_change
P62334	Psmc6	-0.82	0.2	Non-consistent	no_change
Q3TXS7	Psmd1	-0.56	-0.37	consistent	no_change
Q8BG32	Psmd11	-0.23	-0.2	consistent	no_change
Q9D8W5	Psmd12	-0.19	-0.43	consistent	no_change
Q9WVJ2	Psmd13	-0.02	-0.31	consistent	no_change
O35593	Psmd14	-0.01	-0.19	consistent	no_change
Q8VDM4	Psmd2	-0.18	-0.25	consistent	no_change
P14685	Psmd3	-0.37	-0.19	consistent	no_change
Q8BJY1	Psmd5	-0.03	-1.25	consistent	no_change
Q99JI4	Psmd6	-0.38	-0.49	consistent	no_change
P26516	Psmd7	-0.03	-0.28	consistent	no_change
G3X9V0	Psme2	2.24	0.34	consistent	no_change
P61290	Psme3	-0.22	-0.06	consistent	no_change
Q8BGJ5	Ptbp1	0.08	-0.62	Non-consistent	no_change
Q14C51	Ptcd3	-0.02	-0.64	consistent	no_change
Q9R0Q7	Ptges3	-0.24	-0.27	consistent	no_change
Q8R2Y8	Ptrh2	-0.29	0.75	Non-consistent	no_change
Q3UEB3	Puf60	-1.05	-0.92	consistent	Up_in_D
Q8BKS9	Pum3	-0.59	-1.11	consistent	no_change
P42669	Pura	0.23	0.01	consistent	no_change
O35295	Purb	-1.09	0.8	Non-consistent	no_change
Q9EPB4	Pycard	0.22	1.22	consistent	no_change
D3Z158	Qars	0.35	-0.49	Non-consistent	no_change
P46638	Rab11b	-0.61	0.23	Non-consistent	no_change
Q91V41	Rab14	0.17	0.01	consistent	no_change
P35293	Rab18	0.82	0.96	consistent	up_in_E
Q5SW88	Rab1a	0.65	0.58	consistent	no_change
Q9D1G1	Rab1b	0.23	0.48	consistent	no_change
P35278	Rab5c	0.92	-0.43	Non-consistent	no_change
P51150	Rab7a	0.59	0.77	consistent	no_change
P55258	Rab8a	0.4	0.9	consistent	no_change
P63001	Rac1	-0.42	0.12	Non-consistent	no_change
P68040	Rack1	-0.31	-0.28	consistent	no_change
P54728	Rad23b	1.72	-0.65	Non-consistent	no_change
Q8C570	Rae1	1.78	0.22	consistent	no_change
P63321	Rala	0.32	-0.51	Non-consistent	no_change
A2AU62	Raly	0.3	-0.01	Non-consistent	no_change
P62827	Ran	-0.23	-0.26	consistent	no_change
P34022	Ranbp1	-0.35	-0.14	consistent	no_change
Q9ERU9	Ranbp2	1.01	-0.06	Non-consistent	no_change
P46061	Rangap1	-0.5	-0.43	consistent	no_change
A0A0G2JDL9	Rap1a	-0.22	0.24	Non-consistent	no_change
Q9D0I9	Rars	-0.45	-0.13	consistent	no_change
Q60972	Rbbp4	0.76	0.77	consistent	up_in_E
A2AFJ1	Rbbp7	-0.13	-0.54	consistent	no_change
S4R2M6	Rbm3	0.37	0.03	consistent	no_change
A0A0G2JEA9	Rbm8a	0.03	1.69	consistent	no_change
Q8VE37	Rcc1	1.06	0.33	consistent	no_change
Q8BK67	Rcc2	0.73	-0.22	Non-consistent	no_change
Q9JJT0	Rcl1	0.32	0.19	consistent	no_change
D6RHA2	Renbp	1.06	0.99	consistent	up_in_E
Q9D0F6	Rfc5	0.57	0.4	consistent	no_change
Q6PR54	Rif1	-0.75	-0.88	consistent	Up_in_D
Q05C51	Rnaseh2a	-2.7	0.33	Non-consistent	no_change
A0A087WQQ3	Rnf2	0.61	0.2	consistent	no_change
Q99M28	Rnps1	0.76	0.17	consistent	no_change
Q8VEE4	Rpa1	0.14	0.53	consistent	no_change
Q6ZWV3	Rpl10	-0.46	-0.39	consistent	no_change
P53026	Rpl10a	-0.47	-0.32	consistent	no_change
P35979	Rpl12	-0.34	-0.14	consistent	no_change
P47963	Rpl13	-0.1	-0.05	consistent	no_change
Q9CR57	Rpl14	-0.08	0.95	Non-consistent	no_change
Q6ZWZ7	Rpl17	0.28	0.39	consistent	no_change
A0A1B0GQU8	Rpl18	-0.59	-0.54	consistent	no_change
A0A1D5RLW5	Rpl18a	-0.35	-0.23	consistent	no_change
A2A547	Rpl19	-0.46	-0.5	consistent	no_change
O09167	Rpl21	-0.22	-0.16	consistent	no_change
P67984	Rpl22	-0.86	-0.69	consistent	Up_in_D
Q9D7S7	Rpl22l1	0.38	-0.32	Non-consistent	no_change
P62830	Rpl23	-0.52	-0.53	consistent	no_change
A0A140T8M7	Rpl23a-ps3	-0.14	-0.01	consistent	no_change
Q8BP67	Rpl24	0.01	0.05	consistent	no_change
B1ARA3	Rpl26	-0.24	0.48	Non-consistent	no_change
P61358	Rpl27	-0.27	-0.26	consistent	no_change
P14115	Rpl27a	-0.13	-0.15	consistent	no_change
P41105	Rpl28	0.51	0.54	consistent	no_change
A0A1L1SUN1	Rpl29	-0.03	-0.04	consistent	no_change
P27659	Rpl3	-0.35	-0.33	consistent	no_change
P62889	Rpl30	-0.57	-0.47	consistent	no_change
P62900	Rpl31	-0.24	-0.31	consistent	no_change
P62911	Rpl32	-0.3	-0.54	consistent	no_change
Q9D1R9	Rpl34	-0.33	-0.84	consistent	no_change
Q6ZWV7	Rpl35	-0.42	-0.42	consistent	no_change
Q6ZWZ4	Rpl36	-0.37	-0.79	consistent	no_change
Q9JJI8	Rpl38	-0.15	-0.39	consistent	no_change
Q9D8E6	Rpl4	-0.1	0.13	Non-consistent	no_change
P47962	Rpl5	-0.47	-0.44	consistent	no_change
P47911	Rpl6	-0.08	-0.42	consistent	no_change
P14148	Rpl7	0.04	-0.05	Non-consistent	no_change
P12970	Rpl7a	-0.07	0.11	Non-consistent	no_change
Q9D8M4	Rpl7l1	-1.01	0.43	Non-consistent	no_change
P62918	Rpl8	0.12	-0.46	Non-consistent	no_change
A0A140T8T4	Rpl9-ps6	-0.12	-0.13	consistent	no_change
P14869	Rplp0	-0.42	-0.33	consistent	no_change
P99027	Rplp2	-0.53	-0.77	consistent	no_change
Q91YQ5	Rpn1	0.66	0.68	consistent	up_in_E
A2ACG7	Rpn2	0.43	0.84	consistent	no_change
O88796	Rpp30	-0.14	0.04	Non-consistent	no_change
P63325	Rps10	0.23	0.21	consistent	no_change
A0A1B0GRR3	Rps11	-0.39	-0.19	consistent	no_change
Q921R2	Rps13	-0.34	-0.39	consistent	no_change
P62264	Rps14	-0.43	-0.49	consistent	no_change
P62843	Rps15	0.13	0.06	consistent	no_change
F8WJ41	Rps15a	-0.68	-0.7	consistent	Up_in_D
P14131	Rps16	-0.37	-0.39	consistent	no_change
P63276	Rps17	-0.28	-0.33	consistent	no_change
D3YUT3	Rps19	-0.1	-0.13	consistent	no_change
P25444	Rps2	-0.46	-0.39	consistent	no_change
P60867	Rps20	-0.49	-0.44	consistent	no_change
Q9CQR2	Rps21	-0.25	-0.2	consistent	no_change
P62267	Rps23	-0.47	-0.39	consistent	no_change
A0A286YEB7	Rps24	-0.43	-0.31	consistent	no_change
A0A1L1SQA8	Rps25	-0.19	-0.13	consistent	no_change
P62855	Rps26	-0.35	-0.5	consistent	no_change
A0A0G2JDW7	Rps27	-0.08	-0.18	consistent	no_change
D6RH49	Rps27l	0.13	0.43	consistent	no_change
G3UYV7	Rps28	-0.46	-0.43	consistent	no_change
P62908	Rps3	-0.4	-0.59	consistent	no_change
P97351	Rps3a	0.54	0.34	consistent	no_change
P62702	Rps4x	-0.38	-0.37	consistent	no_change
D3YYM6	Rps5	0.5	0.08	consistent	no_change
P62754	Rps6	0.25	-0.31	Non-consistent	no_change
P62242	Rps8	0.38	0.36	consistent	no_change
Q6ZWN5	Rps9	-0.37	-0.27	consistent	no_change
P14206	Rpsa	-0.35	-0.36	consistent	no_change
G3UYP1	Rragb	0.89	0.93	consistent	up_in_E
P07742	Rrm1	-0.47	-0.05	consistent	no_change
P11157	Rrm2	0.9	-1.22	Non-consistent	no_change
Q6P5B0	Rrp12	-0.82	-0.86	consistent	Up_in_D
Q9D1C9	Rrp7a	-0.29	0.36	Non-consistent	no_change
Q8BVY0	Rsl1d1	-0.13	0.27	Non-consistent	no_change
A2AUR7	Rsu1	-0.22	-0.03	consistent	no_change
Q99LF4	Rtcb	-1.4	-0.28	consistent	no_change
Q9ES97	Rtn3	0.43	0.31	consistent	no_change
Q99P72	Rtn4	0.53	0.73	consistent	no_change
Q9CQE8	RTRAF	-0.61	0.51	Non-consistent	no_change
P60122	Ruvbl1	-0.61	-0.7	consistent	Up_in_D
Q9WTM5	Ruvbl2	0.62	0.37	consistent	no_change
D3YXK2	Safb	0.34	0.48	consistent	no_change
Q8BGH2	Samm50	0.61	-0.23	Non-consistent	no_change
A0A1W2P7G2	Sarnp	1.23	0.87	consistent	up_in_E
P26638	Sars	-0.87	-0.3	consistent	no_change
Q9JJL8	Sars2	-1.09	-0.49	consistent	no_change
Q9JLI8	Sart3	0.2	0.37	consistent	no_change
E9Q855	Scamp3	-0.34	-0.2	consistent	no_change
Q8K2B3	Sdha	0.07	-0.22	Non-consistent	no_change
Q9CQA3	Sdhb	-0.78	-0.37	consistent	no_change
E9Q1S3	Sec23a	1.69	-1.88	Non-consistent	no_change
P61620	Sec61a1	0.13	0.27	consistent	no_change
Q9CQS8	Sec61b	-0.19	-0.21	consistent	no_change
Q8R2U0	Seh1l	0.77	1.79	consistent	up_in_E
Q8BH69	Sephs1	0.56	0.73	consistent	no_change
A0A0J9YTY0	2022-09-11	-0.07	0.12	Non-consistent	no_change
A2A6U5	2022-09-09	-0.04	-0.16	consistent	no_change
A2BE93	Set	-0.25	-0.49	consistent	no_change
Q8K4Z5	Sf3a1	-0.34	0.18	Non-consistent	no_change
Q9D554	Sf3a3	-0.04	-1.02	consistent	no_change
G5E866	Sf3b1	-0.34	-0.02	consistent	no_change
Q921M3	Sf3b3	-0.65	-0.86	consistent	Up_in_D
Q8VIJ6	Sfpq	0.31	0.57	consistent	no_change
Q99JR1	Sfxn1	0.17	-0.03	Non-consistent	no_change
D6REF7	Sgpl1	0.69	0.63	consistent	up_in_E
G3UZ26	Shmt1	0.37	-0.84	Non-consistent	no_change
Q3TFD0	Shmt2	0.19	0.26	consistent	no_change
Q8JZU2	Slc25a1	-0.57	-0.03	consistent	no_change
Q5SX46	Slc25a11	-0.46	-2.43	consistent	no_change
Q9QXX4	Slc25a13	0.62	1.17	consistent	up_in_E
Q8VEM8	Slc25a3	-0.14	-0.01	consistent	no_change
P51881	Slc25a5	-0.22	-0.33	consistent	no_change
E9PXM6	Slc29a1	-0.27	-0.08	consistent	no_change
P10852	Slc3a2	-0.52	-0.36	consistent	no_change
Q9Z127	Slc7a5	-0.1	0.06	Non-consistent	no_change
Q04692	Smarcad1	-0.42	1.29	Non-consistent	no_change
Q3UNN4	Smarcc1	0.6	-0.57	Non-consistent	no_change
Q61466	Smarcd1	-0.5	-1.4	consistent	no_change
Q9CU62	Smc1a	0.48	0.28	consistent	no_change
Q9CW03	Smc3	0.5	0.83	consistent	no_change
Q3UKJ7	Smu1	0.36	0.62	consistent	no_change
Q78PY7	Snd1	0.95	0.73	consistent	up_in_E
Q6P4T2	Snrnp200	-0.04	-0.33	consistent	no_change
Q6PE01	Snrnp40	-0.75	0.67	Non-consistent	no_change
P57784	Snrpa1	-0.55	-0.75	consistent	no_change
P27048	Snrpb	0.06	0.17	consistent	no_change
P62315	Snrpd1	-0.31	-0.3	consistent	no_change
P62317	Snrpd2	1.9	-0.12	Non-consistent	no_change
P62320	Snrpd3	-0.06	-0.2	consistent	no_change
P62305	Snrpe	-0.35	-0.56	consistent	no_change
P62309	Snrpg	-0.53	-0.32	consistent	no_change
Q61235	Sntb2	1.1	0.01	consistent	no_change
Q9D0T1	Snu13	-0.25	0.04	Non-consistent	no_change
Q9CWK8	Snx2	0.75	0	only_in_1rep	no_change
O70492	Snx3	0.44	1.31	consistent	no_change
P08228	Sod1	-0.49	-0.42	consistent	no_change
P09671	Sod2	0.52	0.58	consistent	no_change
G3UXX3	Spr	0.1	0.65	consistent	no_change
Q64674	Srm	-0.75	-0.65	consistent	Up_in_D
P14576	Srp54	0.43	-0.94	Non-consistent	no_change
A2AAN2	Srp68	0.38	0.62	consistent	no_change
F8VQC1	Srp72	0.09	1.14	consistent	no_change
Q99MR6	Srrt	-0.03	0.77	Non-consistent	no_change
Q6PDM2	Srsf1	-0.01	1.13	Non-consistent	no_change
Q3TFP0	Srsf10	1.52	0.66	consistent	up_in_E
Q3UIX4	Srsf11	0.97	0.52	consistent	no_change
P84104	Srsf3	0.61	0.54	consistent	no_change
O35326	Srsf5	-0.42	0.53	Non-consistent	no_change
Q3TWW8	Srsf6	0.17	1.31	consistent	no_change
Q8BL97	Srsf7	1.03	1	consistent	up_in_E
P32067	Ssb	0.22	-0.12	Non-consistent	no_change
F8WJK8	St13	-0.29	0.59	Non-consistent	no_change
B7ZC18	Stat3	-1.35	0.2	Non-consistent	no_change
Q60864	Stip1	0.4	-0.44	Non-consistent	no_change
P55821	Stmn2	0.22	1.06	consistent	no_change
Q99JB2	Stoml2	-0.56	-0.39	consistent	no_change
Q9Z1Z2	Strap	-0.4	-1	consistent	no_change
P46978	Stt3a	0.57	0.32	consistent	no_change
Q9Z2I8	Suclg2	1.73	-0.56	Non-consistent	no_change
Q9CX34	Sugt1	0.96	-0.49	Non-consistent	no_change
H7BWX9	Sumo2	0.25	-0.08	Non-consistent	no_change
G3X956	Supt16	-0.06	-0.33	consistent	no_change
P63271	Supt4h1a	-0.46	-0.04	consistent	no_change
O55201	Supt5h	0.63	-0.51	Non-consistent	no_change
G3UZI2	Syncrip	-0.77	-0.72	consistent	Up_in_D
Q9WVA4	Tagln2	0.96	1.23	consistent	up_in_E
Q93092	Taldo1	0.35	-0.22	Non-consistent	no_change
A0A087WR97	Tardbp	0.25	0.83	consistent	no_change
Q9D0R2	Tars	0.33	0.73	consistent	no_change
P10711	Tcea1	0.78	0.37	consistent	no_change
P11983	Tcp1	-0.45	-0.51	consistent	no_change
Q8K3F7	Tdh	0.72	0.5	consistent	no_change
A0A0R4IZY0	Thop1	-0.5	-0.26	consistent	no_change
Q99J36	Thumpd1	1.97	-0.06	Non-consistent	no_change
O35857	Timm44	0.55	-0.27	Non-consistent	no_change
Q9D880	Timm50	-1.23	-0.21	consistent	no_change
A0A0U1RPW2	Tjp1	-1.73	0.83	Non-consistent	no_change
P40142	Tkt	0.27	0.13	consistent	no_change
P26039	Tln1	0.41	-0.43	Non-consistent	no_change
Q921L3	Tmco1	-0.65	-0.75	consistent	Up_in_D
Q9D1D4	Tmed10	-0.64	0.16	Non-consistent	no_change
E9Q7G1	Tmed7	-0.52	0.03	Non-consistent	no_change
A0A286YDS5	Tmed9	0.19	0.74	consistent	no_change
E9Q933	Tmem11	-0.08	-0.19	consistent	no_change
D3Z6S1	Tmem214	0.67	-0.57	Non-consistent	no_change
A0A0R4J1Z3	Tmem33	-0.03	0.65	Non-consistent	no_change
F6V084	Tmx1	0.33	0.32	consistent	no_change
Q8BFY9	Tnpo1	-0.22	0.61	Non-consistent	no_change
Q9CPQ3	Tomm22	-0.42	-0.36	consistent	no_change
Q9CYG7	Tomm34	0.08	-0.92	Non-consistent	no_change
Q9CZW5	Tomm70	0.47	0.46	consistent	no_change
Q04750	Top1	0.61	0.22	consistent	no_change
Q01320	Top2a	-0.56	-0.62	consistent	no_change
D3Z6I8	Tpm3	0	0.25	only_in_1rep	no_change
P63028	Tpt1	-0.27	-0.05	consistent	no_change
F8WJG3	Tra2b	-0.49	0.77	Non-consistent	no_change
Q9CQN1	Trap1	-0.05	-0.42	consistent	no_change
Q62318	Trim28	-0.04	-0.27	consistent	no_change
Q3UA06	Trip13	0.01	-0.77	Non-consistent	no_change
Q9D0C4	Trmt5	-0.3	0.72	Non-consistent	no_change
Q9CZR8	Tsfm	0.41	-0.28	Non-consistent	no_change
Q62348	Tsn	-1.7	-0.64	consistent	Up_in_D
P23591	Tsta3	1.13	0.9	consistent	up_in_E
P05213	Tuba1b	-0.34	-0.07	consistent	no_change
P68368	Tuba4a	-0.27	0.21	Non-consistent	no_change
Q9ERD7	Tubb3	-0.4	-0.53	consistent	no_change
P68372	Tubb4b	0.22	-0.12	Non-consistent	no_change
P99024	Tubb5	-0.39	-0.23	consistent	no_change
P83887	Tubg1	0.66	-0.03	Non-consistent	no_change
Q8BFR5	Tufm	-0.01	-0.26	consistent	no_change
Q91YR1	Twf1	0.07	0.53	consistent	no_change
P10639	Txn	0.31	0.64	consistent	no_change
Q9CQU0	Txndc12	0.79	0.94	consistent	up_in_E
A0A0R4J1Y7	Txndc5	0.18	0.2	consistent	no_change
Q8CDN6	Txnl1	-0.07	-0.08	consistent	no_change
P07607	Tyms	0.04	0.66	consistent	no_change
G3UW94	U2af1	-0.72	-0.49	consistent	no_change
Q3KQM4	U2af2	-0.06	0.03	Non-consistent	no_change
Q6NV83	U2surp	-0.31	0.63	Non-consistent	no_change
Q3TW96	Uap1l1	1.17	0.93	consistent	up_in_E
Q02053	Uba1	-0.16	-0.04	consistent	no_change
Q9Z1F9	Uba2	-0.21	0.8	Non-consistent	no_change
Q3TL72	Uba3	0.36	0.36	consistent	no_change
P68037	Ube2l3	-0.77	-0.49	consistent	no_change
P61089	Ube2n	-0.27	-0.32	consistent	no_change
A2AWT6	Ubtf	-0.16	-1.77	consistent	no_change
Q9JKB1	Uchl3	-0.49	-0.32	consistent	no_change
Q9WUP7	Uchl5	-0.1	-0.61	consistent	no_change
Q6P5E4	Uggt1	2.41	0.53	consistent	no_change
P13439	Umps	-0.01	0.26	Non-consistent	no_change
A0A0G2JDS8	Ung	0.06	1.29	consistent	no_change
Q9EPU0	Upf1	-0.12	0.49	Non-consistent	no_change
Q5SUC6	Upp1	0.22	0.81	consistent	no_change
Q9CZ13	Uqcrc1	0.72	0.93	consistent	up_in_E
Q9DB77	Uqcrc2	0.53	0.69	consistent	no_change
Q571H0	Urb1	-0.38	-0.7	consistent	no_change
P70697	Urod	0.35	1.48	consistent	no_change
P52479	Usp10	0.18	-1.02	Non-consistent	no_change
Q3U4W8	Usp5	0.36	1.05	consistent	no_change
F8VPX1	Usp7	0.24	0.32	consistent	no_change
Q4FE56	Usp9x	-0.61	-1.96	consistent	Up_in_D
Q5XG71	Utp20	-0.97	-1.3	consistent	Up_in_D
Q8VCY6	Utp6	-1.21	-0.96	consistent	Up_in_D
Q9Z1Q9	Vars	-0.56	0.1	Non-consistent	no_change
Q62465	Vat1	0.66	1.52	consistent	up_in_E
Q01853	Vcp	0.04	-0.25	Non-consistent	no_change
Q60932	Vdac1	0.65	0.75	consistent	up_in_E
G3UX26	Vdac2	0.46	0.08	consistent	no_change
Q60931	Vdac3	0.63	1.7	consistent	up_in_E
P20152	Vim	-0.13	-0.5	consistent	no_change
A0A0M3HEP8	Vkorc1l1	0.44	0.65	consistent	no_change
A8XY17	Vps25	-0.67	-0.57	consistent	no_change
P40336	Vps26a	0.31	-0.49	Non-consistent	no_change
D3YYD5	Vps29	-0.24	-0.31	consistent	no_change
Q9EQH3	Vps35	0.19	0.43	consistent	no_change
P46467	Vps4b	0.75	0.51	consistent	no_change
P32921	Wars	0.04	-0.2	Non-consistent	no_change
O88342	Wdr1	-0.46	-0.64	consistent	no_change
P61965	Wdr5	-0.35	-0.06	consistent	no_change
Q8BFQ4	Wdr82	0.32	0.25	consistent	no_change
Q6P1B1	Xpnpep1	0.12	0.67	consistent	no_change
Q6P5F9	Xpo1	-0.09	-0.57	consistent	no_change
Q924C1	Xpo5	-0.64	-1.06	consistent	Up_in_D
A0A0R4J187	Xrcc6	-0.93	0.7	Non-consistent	no_change
P62960	Ybx1	-0.29	0	only_in_1rep	no_change
Q9CQW1	Ykt6	-0.61	0.46	Non-consistent	no_change
Q9CQV8	Ywhab	0.4	0.4	consistent	no_change
P62259	Ywhae	-0.14	0.02	Non-consistent	no_change
P61982	Ywhag	0.28	0.44	consistent	no_change
P68510	Ywhah	0.17	0.08	consistent	no_change
P68254	Ywhaq	-0.55	-0.56	consistent	no_change
P63101	Ywhaz	0.07	0.19	consistent	no_change
Q3TIV5	Zc3h15	0.12	0.69	consistent	no_change
P45376	Akr1b1	0.44	0.45	consistent	no_change
P05064	Aldoa	0.27	-0.1	Non-consistent	no_change
Q61024	Asns	0.41	0.71	consistent	no_change
J3QP71	Bsg	0.66	1.56	consistent	up_in_E
E9Q9E4	Cdk4	0.12	0.3	consistent	no_change
A0A0R4J1B9	Dap3	-0.53	-1.35	consistent	no_change
F8WHR6	Ddx46	0.54	-1.35	Non-consistent	no_change
P17182	Eno1	0.17	0.11	consistent	no_change
P10649	Gstm1	1.69	0.72	consistent	up_in_E
A0A1B0GSR9	Ldha	0.7	0.96	consistent	up_in_E
P25206	Mcm3	0.57	1.52	consistent	no_change
P62774	Mtpn	0.03	1.1	consistent	no_change
Q8VE10	Naa40	0.58	0.17	consistent	no_change
P29758	Oat	0.61	0.84	consistent	up_in_E
Q6NS46	Pdcd11	-0.28	-0.43	consistent	no_change
P09411	Pgk1	0.86	1.07	consistent	up_in_E
P52480	Pkm	0.35	0.43	consistent	no_change
P23492	Pnp	-0.19	1.4	Non-consistent	no_change
Q9D819	Ppa1	-0.25	-0.25	consistent	no_change
Q99K85	Psat1	-0.59	-0.88	consistent	no_change
Q9R1T2	Sae1	-0.75	-0.42	consistent	no_change
A2AW05	Ssrp1	0.05	-0.22	Non-consistent	no_change
O70475	Ugdh	0.39	1.6	consistent	no_change
A0A0A6YX05	Atp1b1	1.71	1.71	consistent	up_in_E
P11404	Fabp3	1.7	1.86	consistent	up_in_E
P16125	Ldhb	1.21	1.07	consistent	up_in_E
P27546	Map4	3.9	2.65	consistent	up_in_E
Q9CWF2	Tubb2b	1.46	1.75	consistent	up_in_E
B1AU25	Aifm1	1	1.23	consistent	up_in_E
S4R1F2	Anxa4	1.06	2.12	consistent	up_in_E
P70444	Bid	2.62	1.42	consistent	up_in_E
P24270	Cat	1.38	1.17	consistent	up_in_E
O88271	Cfdp1	3.18	1.66	consistent	up_in_E
Q9D9P1	Chchd3	1.42	1.97	consistent	up_in_E
Q8BMK4	Ckap4	1.47	1.8	consistent	up_in_E
Q8VCN5	Cth	1.66	1.09	consistent	up_in_E
O08972	Ddah2	2.84	1.43	consistent	up_in_E
E9QN08	Eef1d	1.38	1.08	consistent	up_in_E
Q9WVK4	Ehd1	1.83	1.67	consistent	up_in_E
Q62446	Fkbp3	1.6	1.43	consistent	up_in_E
A0A0G2JDI4	Gclm	1.03	1.48	consistent	up_in_E
P08752	Gnai2	1.21	1.57	consistent	up_in_E
E9Q179	Grsf1	1.88	1.8	consistent	up_in_E
Q9D0D5	Gtf2e1	1.07	1.46	consistent	up_in_E
Q8BMS1	Hadha	1.8	1.68	consistent	up_in_E
P52927	Hmga2	1.34	1.7	consistent	up_in_E
O88844	Idh1	1.18	1.16	consistent	up_in_E
P54071	Idh2	1.53	1.47	consistent	up_in_E
Q91VA7	Idh3b	2.22	1.16	consistent	up_in_E
E9Q066	Larp4	2.24	2.34	consistent	up_in_E
P16110	Lgals3	1.33	1.42	consistent	up_in_E
P48678	Lmna	1	1.57	consistent	up_in_E
P55302	Lrpap1	1.15	2.51	consistent	up_in_E
P49718	Mcm5	1.05	1.01	consistent	up_in_E
P26041	Msn	1.07	1.4	consistent	up_in_E
P00405	Mtco2	1.61	1.71	consistent	up_in_E
A0A0N4SVQ1	Ndufa4	1.53	1.58	consistent	up_in_E
O55125	Nipsnap1	1.15	1.74	consistent	up_in_E
P08003	Pdia4	1.56	1.61	consistent	up_in_E
Q91YR9	Ptgr1	1.65	1.55	consistent	up_in_E
Q922Q4	Pycr2	1.1	1.28	consistent	up_in_E
F7AA45	Rbm39	1.39	1.15	consistent	up_in_E
Q9R1R8	Rdh11	1.76	1.11	consistent	up_in_E
Q8CCI5	Rybp	1.12	1.22	consistent	up_in_E
Q920A5	Scpep1	1.31	1.63	consistent	up_in_E
E9Q6R3	Sec22b	1.01	1.27	consistent	up_in_E
Q91ZW3	Smarca5	1.26	1.04	consistent	up_in_E
Q62351	Tfrc	2.73	3.08	consistent	up_in_E
Q8BZA9	Tigar	1.74	1.97	consistent	up_in_E
Q61029	Tmpo	3.4	1.44	consistent	up_in_E
Q7M739	Tpr	1.39	1.6	consistent	up_in_E
E9PYI8	Usp14	1.34	1.04	consistent	up_in_E
Q8K354	Cbr3	1.39	1.59	consistent	up_in_E
Q04447	Ckb	2.45	2.4	consistent	up_in_E
E9Q5B5	Hk2	1.18	1.53	consistent	up_in_E
E9Q715	Luc7l2	1.04	2.04	consistent	up_in_E
Q921K2	Parp1	1.29	1.31	consistent	up_in_E
P12382	Pfkl	1.11	2.13	consistent	up_in_E
P17809	Slc2a1	1.67	1.92	consistent	up_in_E
P32037	Slc2a3	2.34	2.27	consistent	up_in_E
P17751	Tpi1	1.28	1.43	consistent	up_in_E

## Sheet: 5B-ESC_vs_LEPSC
Accession	Symbol	ratio_r1	ratio_r2	reps	cat
O54774	Ap3d1	-1.53	-2.69	consistent	Up_in_L
P00920	Ca2	-4.06	-3.33	consistent	Up_in_L
A0A1B0GR60	Ftl1	-1.12	-1.5	consistent	Up_in_L
Q64521	Gpd2	-1.25	-1.81	consistent	Up_in_L
Q6J1H4	Utf1	-1.47	-1.52	consistent	Up_in_L
P61222	Abce1	-1.47	-0.78	consistent	Up_in_L
O54825	Bysl	-0.61	1.33	Non-consistent	no_change
P60766	Cdc42	-0.49	-0.45	consistent	no_change
Q9CWR8	Dnmt3l	1.06	-1.1	Non-consistent	no_change
Q9CZX0	Elp3	-1.1	1.09	Non-consistent	no_change
D6REV6	Fbxo22	-4.91	-0.56	consistent	no_change
Q60749	Khdrbs1	-0.51	-0.92	consistent	no_change
Q61733	Mrps31	-0.58	-0.97	consistent	no_change
Q8CIH9	Ppat	-0.58	-2.24	consistent	no_change
A0A0J9YVG0	Ppm1g	1.46	0.94	consistent	up_in_E
O70456	Sfn	-0.3	-0.96	consistent	no_change
Q7TML3	Slc35f2	-2.37	0.19	Non-consistent	no_change
E9Q1V5	Smpd4	-0.58	0.9	Non-consistent	no_change
P23881	Tcea3	-0.93	-1.66	consistent	Up_in_L
Q9D8Y1	Tmem126a	0.08	0.35	consistent	no_change
Q5SWD9	Tsr1	-1.47	-0.16	consistent	no_change
Q9JMH6	Txnrd1	-0.94	-0.87	consistent	Up_in_L
Q8K3Y3	Lin28a	1.72	1.83	consistent	up_in_E
P50580	Pa2g4	1.01	1.07	consistent	up_in_E
Q8JZN5	Acad9	-2.14	-4.75	consistent	Up_in_L
P45952	Acadm	-1.23	-1.31	consistent	Up_in_L
Q07417	Acads	-1.1	-1.47	consistent	Up_in_L
Q8BP40	Acp6	-2.64	-1.26	consistent	Up_in_L
Q9WTP6	Ak2	-1.14	-1.26	consistent	Up_in_L
P97384	Anxa11	-1.61	-3.87	consistent	Up_in_L
P07356	Anxa2	-1.64	-1.9	consistent	Up_in_L
P48036	Anxa5	-1.14	-1.75	consistent	Up_in_L
F8WIT2	Anxa6	-1.47	-1.6	consistent	Up_in_L
Q9WV54	Asah1	-1.77	-1.72	consistent	Up_in_L
Q9CR86	Carhsp1	-2.84	-2.42	consistent	Up_in_L
Q9CXS4	Cenpv	-1.25	-1.18	consistent	Up_in_L
Q9DB73	Cyb5r1	-1.56	-2.2	consistent	Up_in_L
Q9CQ62	Decr1	-1.67	-1.66	consistent	Up_in_L
A2BDX2	Dpm1	-1.61	-1.12	consistent	Up_in_L
P10630	Eif4a2	-1.3	-1.47	consistent	Up_in_L
A0A0A6YXC8	Enah	-2.02	-2.47	consistent	Up_in_L
B7FAU9	Flna	-1.47	-1.35	consistent	Up_in_L
Q61425	Hadh	-1.3	-1.29	consistent	Up_in_L
D3YWT1	Hnrnph3	-1.61	-2.42	consistent	Up_in_L
Q61879	Myh10	-1.61	-3.33	consistent	Up_in_L
Q8BLF1	Nceh1	-1.37	-1.72	consistent	Up_in_L
Q91VD9	Ndufs1	-1.25	-1.81	consistent	Up_in_L
A0A1Y7VJG9	Ppp4r3a	-1.3	-1.84	consistent	Up_in_L
P33610	Prim2	-1.58	-1.26	consistent	Up_in_L
Q5SSW2	Psme4	-1.35	-1.33	consistent	Up_in_L
P53994	Rab2a	-3.53	-1.12	consistent	Up_in_L
O55131	2022-09-07	-2.47	-1.29	consistent	Up_in_L
Q8BH59	Slc25a12	-1.94	-2.33	consistent	Up_in_L
Q9Z2Z6	Slc25a20	-1.04	-1.5	consistent	Up_in_L
P48962	Slc25a4	-1.04	-1.81	consistent	Up_in_L
A3KGU5	Sptan1	-1.5	-1.66	consistent	Up_in_L
Q62261	Sptbn1	-2.06	-1.45	consistent	Up_in_L
Q9WV55	Vapa	-1.45	-1.06	consistent	Up_in_L
Q64727	Vcl	-1.42	-1.33	consistent	Up_in_L
Q3TJ22	Aamp	0.98	0.56	consistent	no_change
Q8BGQ7	Aars	0	0.83	only_in_1rep	no_change
Q6P542	Abcf1	0.14	-1.47	Non-consistent	no_change
Q99LE6	Abcf2	-0.3	-0.69	consistent	no_change
Q921H8	Acaa1a	0.1	1.1	consistent	no_change
Q80X81	Acat3	-0.24	-1.12	consistent	no_change
Q91V92	Acly	0.22	-0.14	Non-consistent	no_change
Q99KI0	Aco2	-0.96	-1.05	consistent	Up_in_L
Q91V12	Acot7	-0.61	-0.45	consistent	no_change
Q8BZR4	Acot8	-0.58	-0.69	consistent	no_change
A0A1W2P7X3	Acp1	0.86	-0.69	Non-consistent	no_change
P60710	Actb	0.09	0.14	consistent	no_change
P68033	Actc1	-0.71	-0.62	consistent	Up_in_L
Q9Z2N8	Actl6a	-0.1	-0.02	consistent	no_change
A1BN54	Actn1	-0.69	-0.42	consistent	no_change
P57780	Actn4	-0.61	-0.28	consistent	no_change
P61164	Actr1a	-0.31	1.2	Non-consistent	no_change
P61161	Actr2	0.07	-0.9	Non-consistent	no_change
Q99JY9	Actr3	-0.69	0.37	Non-consistent	no_change
Q99JW2	Acy1	0.25	0.28	consistent	no_change
P28474	Adh5	0.42	0.29	consistent	no_change
Q3UDS7	Adpgk	-0.41	0.38	Non-consistent	no_change
P54822	Adsl	0.34	0.87	consistent	no_change
P46664	Adss	0.06	-0.2	Non-consistent	no_change
Q8JZQ2	Afg3l2	-1.1	0.32	Non-consistent	no_change
P50247	Ahcy	0.62	0.77	consistent	up_in_E
Q8BK64	Ahsa1	0.41	0.96	consistent	no_change
P31230	Aimp1	0.52	0.58	consistent	no_change
Q8R010	Aimp2	0.36	0.18	consistent	no_change
Q9WUR9	Ak4	-0.77	-0.58	consistent	no_change
Q9JII6	Akr1a1	0.09	0.14	consistent	no_change
P45377	Akr1b8	-0.58	0.69	Non-consistent	no_change
P10518	Alad	0.67	0.95	consistent	up_in_E
D3Z0B9	Aldh16a1	-1.1	0.36	Non-consistent	no_change
Q9Z110	Aldh18a1	0.63	0.89	consistent	up_in_E
P47738	Aldh2	-0.67	-0.89	consistent	Up_in_L
Q8CHT0	Aldh4a1	-0.84	-0.84	consistent	Up_in_L
Q9DBF1	Aldh7a1	-0.5	-0.87	consistent	no_change
Q9JLJ2	Aldh9a1	0.21	-0.49	Non-consistent	no_change
P09242	Alpl	0.77	0.56	consistent	no_change
F6UFG6	Anp32a	0.16	0.04	consistent	no_change
Q9EST5	Anp32b	0.19	0.31	consistent	no_change
E9Q5H2	Anp32e	0.53	0.53	consistent	no_change
Q5SVG5	Ap1b1	-0.3	0	only_in_1rep	no_change
P17427	Ap2a2	-0.03	-0.35	consistent	no_change
H3BKM0	Ap2b1	-0.43	-0.9	consistent	no_change
Q3TWV4	Ap2m1	-0.77	-0.49	consistent	no_change
O35841	Api5	-0.2	-0.14	consistent	no_change
P08226	Apoe	0.03	-1.03	Non-consistent	no_change
P08030	Aprt	0.14	-0.24	Non-consistent	no_change
A2AQA7	Aqr	-0.58	0.14	Non-consistent	no_change
Q5XJY5	Arcn1	0.21	-0.5	Non-consistent	no_change
P61205	Arf3	-0.06	0.56	Non-consistent	no_change
Q99PT1	Arhgdia	0.01	-0.07	Non-consistent	no_change
P61211	Arl1	-0.66	0.04	Non-consistent	no_change
D3Z5T2	Armc10	1.04	0.22	consistent	no_change
Q8BNU0	Armc6	-0.58	1.07	Non-consistent	no_change
G3X920	Armc8	-0.57	-0.75	consistent	no_change
Q9WV32	Arpc1b	1.07	-0.25	Non-consistent	no_change
P59999	Arpc4	-0.31	-0.2	consistent	no_change
Q9D898	Arpc5l	0.67	0.04	consistent	no_change
O54984	Asna1	0.01	0.28	consistent	no_change
P16460	Ass1	1.67	0.81	consistent	up_in_E
Q925I1	Atad3	0.71	0.29	consistent	no_change
Q9CWJ9	Atic	1.29	-1.45	Non-consistent	no_change
Q8VDN2	Atp1a1	0.04	-0.19	Non-consistent	no_change
O55143	Atp2a2	-0.53	0.51	Non-consistent	no_change
Q03265	Atp5a1	-0.17	-0.5	consistent	no_change
P56480	Atp5b	-0.58	-0.78	consistent	no_change
Q8C2Q8	Atp5c1	-0.29	-0.02	consistent	no_change
Q9D3D9	Atp5d	-0.74	-0.4	consistent	no_change
Q9CQQ7	Atp5f1	-0.2	-0.2	consistent	no_change
F8WHP8	Atp5j2	-0.07	-0.46	consistent	no_change
Q9CPQ8	Atp5l	-0.25	-0.19	consistent	no_change
Q9DB20	Atp5o	-0.29	-0.39	consistent	no_change
P50516	Atp6v1a	-0.63	0.89	Non-consistent	no_change
P62814	Atp6v1b2	-0.66	-1.06	consistent	Up_in_L
P50518	Atp6v1e1	-0.2	-0.33	consistent	no_change
A0A0A6YX18	Atp6v1h	-0.14	0.89	Non-consistent	no_change
P28658	Atxn10	0.25	0.35	consistent	no_change
O70126	Aurkb	-0.18	-0.35	consistent	no_change
G3UYQ2	Bag6	0.22	-0.16	Non-consistent	no_change
P24288	Bcat1	0.7	0.3	consistent	no_change
A0A1B0GX27	Bcat2	0.84	0.48	consistent	no_change
Q8R016	Blmh	0.09	-0.03	Non-consistent	no_change
Q64152	Btf3	-0.23	0.42	Non-consistent	no_change
E0CX20	Bud31	1.66	-0.62	Non-consistent	no_change
Q91VK1	Bzw2	0.08	-0.33	Non-consistent	no_change
Q8R5L1	C1qbp	-0.06	-1.06	consistent	no_change
Q06138	Cab39	0.24	-0.11	Non-consistent	no_change
Q9CXW3	Cacybp	-0.71	-1.29	consistent	Up_in_L
E9QAI5	Cad	-0.33	0.42	Non-consistent	no_change
P14211	Calr	0.03	-0.16	Non-consistent	no_change
Q6ZQ38	Cand1	0.25	0.04	consistent	no_change
P35564	Canx	-0.87	-0.86	consistent	Up_in_L
P40124	Cap1	-0.27	-0.06	consistent	no_change
Q60865	Caprin1	0.44	0.69	consistent	no_change
P47753	Capza1	-0.3	-0.42	consistent	no_change
P47754	Capza2	0.01	-0.28	Non-consistent	no_change
A2AMW0	Capzb	-0.58	-0.19	consistent	no_change
Q9ER72	Cars	-0.87	-1.29	consistent	Up_in_L
Q08024	Cbfb	-0.38	-0.51	consistent	no_change
P48758	Cbr1	-0.05	-0.02	consistent	no_change
P83917	Cbx1	-0.07	-0.12	consistent	no_change
P23198	Cbx3	0.39	0.24	consistent	no_change
Q61686	Cbx5	-0.1	-0.37	consistent	no_change
P80314	Cct2	0.35	0.46	consistent	no_change
P80315	Cct4	0.36	0.17	consistent	no_change
P80316	Cct5	-0.17	0.38	Non-consistent	no_change
P80317	Cct6a	0.26	-0.11	Non-consistent	no_change
P80313	Cct7	0.19	0.25	consistent	no_change
P42932	Cct8	-0.21	-0.13	consistent	no_change
A0A1W2P8B1	Cdc34	-1.61	-0.32	consistent	no_change
Q61081	Cdc37	0.2	0.31	consistent	no_change
Q6A068	Cdc5l	0.19	-1.14	Non-consistent	no_change
P11440	Cdk1	-0.56	-0.56	consistent	no_change
P97377	Cdk2	1.26	0.8	consistent	up_in_E
A2AMQ5	Cds2	-0.35	-0.22	consistent	no_change
P28659	Celf1	-0.32	-0.26	consistent	no_change
P18760	Cfl1	0.21	0.47	consistent	no_change
E9QAS4	Chd4	-0.23	0.85	Non-consistent	no_change
A0A1B0GSH4	Chmp2a	-0.63	-0.96	consistent	Up_in_L
D3YZA1	Chtop	-0.24	0.04	Non-consistent	no_change
Q8WTY4	Ciapin1	0.21	0.34	consistent	no_change
Z4YL78	Ckap5	0.99	0.48	consistent	no_change
Q9Z1Q5	Clic1	-0.93	-0.84	consistent	Up_in_L
Q9QYB1	Clic4	-0.41	0.01	Non-consistent	no_change
Q8VBZ3	Clptm1	-0.43	-0.79	consistent	no_change
Q68FD5	Cltc	0.19	0.14	consistent	no_change
Q9DBP5	Cmpk1	0.46	1.6	consistent	no_change
Q9D1A2	Cndp2	-0.56	-0.56	consistent	no_change
Q9DAW9	Cnn3	-0.06	-0.49	consistent	no_change
B7ZWL1	Cnot1	-0.84	0.08	Non-consistent	no_change
Q9JKY0	Cnot9	0.93	-0.37	Non-consistent	no_change
A0A1W2P729	Cnpy2	-1.21	-0.7	consistent	Up_in_L
Q8CIE6	Copa	0.64	0.9	consistent	up_in_E
Q9JIF7	Copb1	0.44	-0.69	Non-consistent	no_change
Q9QZE5	Copg1	-1.35	0.18	Non-consistent	no_change
O88543	Cops3	0.39	0.38	consistent	no_change
O88544	Cops4	-0.25	-0.63	consistent	no_change
A0A087WQA8	Cops5	-0.21	1.35	Non-consistent	no_change
Q8VBV7	Cops8	-0.63	0.22	Non-consistent	no_change
P61924	Copz1	0.23	1.65	consistent	no_change
Q9WUM4	Coro1c	-1.37	0.67	Non-consistent	no_change
Q8BJ03	Cox15	0.05	0.48	consistent	no_change
P19783	Cox4i1	0.71	0.24	consistent	no_change
P12787	Cox5a	0.53	0.14	consistent	no_change
O35218	Cpsf2	0.33	0.36	consistent	no_change
Q6NVF9	Cpsf6	1.06	0.76	consistent	up_in_E
P63154	Crnkl1	0.77	-0.38	Non-consistent	no_change
Q9CZU6	Cs	-0.08	-0.46	consistent	no_change
A0A0G2JF72	Csde1	-0.06	0.25	Non-consistent	no_change
Q60737	Csnk2a1	0.44	-0.2	Non-consistent	no_change
Q91YZ2	Ctbp2	-0.64	0.35	Non-consistent	no_change
P26231	Ctnna1	-0.41	-0.18	consistent	no_change
D3Z2H7	Ctnnd1	0.18	-0.41	Non-consistent	no_change
P70698	Ctps1	2.01	0.28	consistent	no_change
Q62018	Ctr9	-3.06	0.42	Non-consistent	no_change
E9PXY1	Cul4b	0.55	-0.49	Non-consistent	no_change
G5E850	Cyb5a	0.77	0.31	consistent	no_change
Q9CQX2	Cyb5b	-0.1	-0.03	consistent	no_change
Q9DCN2	Cyb5r3	0.17	-0.06	Non-consistent	no_change
Q9D0M3	Cyc1	-0.36	-0.94	consistent	no_change
P62897	Cycs	1.34	0	only_in_1rep	no_change
Q8K0C4	Cyp51a1	-0.75	-1.03	consistent	Up_in_L
Q922B2	Dars	-0.43	-0.28	consistent	no_change
Q8BHC4	Dcakd	0.02	-0.47	Non-consistent	no_change
Q9DAR7	Dcps	0.25	0.98	consistent	no_change
Q8K2D6	Dctd	-1.04	-0.69	consistent	Up_in_L
Q9QY93	Dctpp1	-0.58	1.16	Non-consistent	no_change
Q3U1J4	Ddb1	0.84	0.29	consistent	no_change
O54734	Ddost	1.69	0.02	consistent	no_change
Q91VR5	Ddx1	-0.24	-0.56	consistent	no_change
Q80Y44	Ddx10	-0.46	0.18	Non-consistent	no_change
Q501J6	Ddx17	-0.46	-0.75	consistent	no_change
Q8K363	Ddx18	0.92	-0.1	Non-consistent	no_change
Q61655	Ddx19a	0.33	0.21	consistent	no_change
Q9JIK5	Ddx21	-0.13	0.07	Non-consistent	no_change
Q921N6	Ddx27	0.71	-0.49	Non-consistent	no_change
Q8VDW0	Ddx39a	-0.12	-0.7	consistent	no_change
Q9Z1N5	Ddx39b	-0.41	-0.3	consistent	no_change
Q62167	Ddx3x	0.12	-0.99	Non-consistent	no_change
Q810A7	Ddx42	1.89	-0.69	Non-consistent	no_change
F6QKD2	Ddx47	0.69	0.63	consistent	up_in_E
Q61656	Ddx5	0.14	-0.47	Non-consistent	no_change
P54823	Ddx6	-0.5	-0.4	consistent	no_change
Q7TNV0	Dek	-0.16	0.14	Non-consistent	no_change
A0A0N4SUT8	Dera	0.02	-0.46	Non-consistent	no_change
Q8VCH6	Dhcr24	0.23	0.45	consistent	no_change
O88455	Dhcr7	0.17	-0.09	Non-consistent	no_change
P00375	Dhfr	0.53	0.35	consistent	no_change
E9Q1V3	Dhodh	-0.14	-0.38	consistent	no_change
E9QNN1	Dhx9	0.27	0.65	consistent	no_change
Q8BMF4	Dlat	0.7	0.42	consistent	no_change
O08749	Dld	-0.96	-1.2	consistent	Up_in_L
P63037	Dnaja1	-0.82	-1.03	consistent	Up_in_L
Q9QYJ0	Dnaja2	-0.38	0.84	Non-consistent	no_change
Q9QYI3	Dnajc7	-0.46	-0.2	consistent	no_change
Q91WN1	Dnajc9	-0.01	-0.11	consistent	no_change
P13864	Dnmt1	0.79	0.22	consistent	no_change
Q99KK7	Dpp3	-0.18	0.14	Non-consistent	no_change
P32233	Drg1	0.6	1.45	consistent	no_change
Q9QXB9	Drg2	-1.91	-0.37	consistent	no_change
Q9R0P5	Dstn	-0.06	-0.97	consistent	no_change
Q9CQ43	Dut	0.39	0.18	consistent	no_change
Q9JHU4	Dync1h1	-0.67	0.14	Non-consistent	no_change
Q9D903	Ebna1bp2	-0.53	0	only_in_1rep	no_change
F6YTG0	Echdc2	-0.12	-0.11	consistent	no_change
Q8BH95	Echs1	0.13	0.28	consistent	no_change
P42125	Eci1	-0.61	-0.78	consistent	Up_in_L
D6RE33	Edc4	-0.08	-1.2	consistent	no_change
P10126	Eef1a1	-0.09	0.12	Non-consistent	no_change
A0A087WS46	Eef1b2	0.41	-0.16	Non-consistent	no_change
Q9D8N0	Eef1g	-0.49	0.63	Non-consistent	no_change
P58252	Eef2	0.55	0.27	consistent	no_change
G3UZ34	Eftud2	-0.12	0.69	Non-consistent	no_change
Q9EQP2	Ehd4	0.21	0.25	consistent	no_change
Q60872	Eif1a	0.6	0.85	consistent	no_change
Q8BJW6	Eif2a	0.1	-0.3	Non-consistent	no_change
Q99LC8	Eif2b1	0.17	0.25	consistent	no_change
Q61749	Eif2b4	2.07	0.72	consistent	up_in_E
Q6ZWX6	Eif2s1	0.29	0.36	consistent	no_change
Q9Z0N1	Eif2s3x	0.43	0.12	consistent	no_change
P23116	Eif3a	0.33	0.56	consistent	no_change
Q8JZQ9	Eif3b	-0.01	0.14	Non-consistent	no_change
Q8R1B4	Eif3c	-0.09	-0.84	consistent	no_change
O70194	Eif3d	-0.66	1.65	Non-consistent	no_change
P60229	Eif3e	-1.5	1.65	Non-consistent	no_change
Q9DCH4	Eif3f	-0.05	-0.13	consistent	no_change
Q9Z1D1	Eif3g	-0.17	0.57	Non-consistent	no_change
Q91WK2	Eif3h	1.53	0.49	consistent	no_change
Q9QZD9	Eif3i	0.06	-0.06	Non-consistent	no_change
A0A140LJ59	Eif3k	0.13	0.57	consistent	no_change
Q8QZY1	Eif3l	1.04	0.25	consistent	no_change
A2A701	Eif3m	-0.13	0.22	Non-consistent	no_change
P60843	Eif4a1	-0.16	-0.32	consistent	no_change
A0A0J9YUS5	Eif4g1	0.13	1.36	consistent	no_change
Q9WUK2	Eif4h	0.29	0.28	consistent	no_change
A0A0A0MQM0	Eif5a	0.66	0.75	consistent	up_in_E
Q05D44	Eif5b	-1.27	2.24	Non-consistent	no_change
O55135	Eif6	0.14	0.63	consistent	no_change
P70372	Elavl1	-0.27	-0.33	consistent	no_change
P62869	Elob	0.25	-0.22	Non-consistent	no_change
A0A087WQE6	Eloc	2.21	0.01	consistent	no_change
Q7TT37	Elp1	-0.54	-0.84	consistent	no_change
Q9CRD2	Emc2	-0.08	-0.15	consistent	no_change
M0QWY0	Emc8	-0.4	0	only_in_1rep	no_change
Q8CGC7	Eprs	0.06	1.32	consistent	no_change
P84089	Erh	-0.02	-0.33	consistent	no_change
Q8BFZ9	Erlin2	-0.84	-0.67	consistent	Up_in_L
P57759	Erp29	-0.12	-0.46	consistent	no_change
Q61539	Esrrb	0.44	0.44	consistent	no_change
Q8BWY3	Etf1	0.44	0.07	consistent	no_change
Q99LC5	Etfa	-0.74	-0.89	consistent	Up_in_L
Q9DCW4	Etfb	-0.77	-0.76	consistent	Up_in_L
A2AV19	Exosc2	-1.3	0.53	Non-consistent	no_change
Q9CRA8	Exosc5	2.43	-0.69	Non-consistent	no_change
Q8BTW3	Exosc6	-0.16	-0.41	consistent	no_change
A0A1L1ST25	Exosc7	-0.67	-0.69	consistent	Up_in_L
A0A0G2JFV9	Exosc9	-0.58	0.74	Non-consistent	no_change
P26040	Ezr	-1.42	1.41	Non-consistent	no_change
P35505	Fah	0.44	-1.22	Non-consistent	no_change
Q9D6U8	Fam162a	0.46	0.38	consistent	no_change
Q921M7	Fam49b	0.46	-0.02	Non-consistent	no_change
E9PWY9	Farsa	0.09	0.6	consistent	no_change
Q9WUA2	Farsb	-0.58	-1.03	consistent	no_change
P19096	Fasn	0.76	1.73	consistent	up_in_E
P35550	Fbl	-0.03	-0.18	consistent	no_change
Q920E5	Fdps	-0.4	-0.86	consistent	no_change
Q80UZ0	Fgd5	-0.22	-1.12	consistent	no_change
P97807	Fh	-0.33	-0.14	consistent	no_change
P30416	Fkbp4	0.66	0.63	consistent	up_in_E
Q80X90	Flnb	-1.08	0.47	Non-consistent	no_change
Q61553	Fscn1	-0.12	-0.35	consistent	no_change
Q8BGW1	Fto	-0.58	-0.69	consistent	no_change
A2AJ72	Fubp3	-0.57	-0.41	consistent	no_change
G3UXT7	Fus	0.25	-0.54	Non-consistent	no_change
Q6P5B5	Fxr2	-0.21	-0.69	consistent	no_change
P97855	G3bp1	0.02	0	only_in_1rep	no_change
P97379	G3bp2	-0.17	0.48	Non-consistent	no_change
A3KG36	G6pdx	0.95	1.44	consistent	up_in_E
Q9R0N0	Galk1	-0.6	-0.37	consistent	no_change
Q8BHN3	Ganab	-0.13	0.32	Non-consistent	no_change
F6SL78	Gar1	0.64	0.82	consistent	up_in_E
Q9CZD3	Gars	0.36	0.22	consistent	no_change
Q64737	Gart	0.51	0.37	consistent	no_change
O88986	Gcat	1.3	-0.69	Non-consistent	no_change
Q60759	Gcdh	-0.64	-0.3	consistent	no_change
E9PVA8	Gcn1	-0.91	-0.75	consistent	Up_in_L
P50396	Gdi1	0.01	-0.4	Non-consistent	no_change
Q61598	Gdi2	-0.2	-0.05	consistent	no_change
Q9D600	Gins2	-0.58	-0.06	consistent	no_change
Q91W43	Gldc	-0.53	-0.69	consistent	no_change
Q9CPU0	Glo1	0.83	0.48	consistent	no_change
E9Q197	Glod4	0.36	0.3	consistent	no_change
Q9CQM9	Glrx3	-0.37	-0.64	consistent	no_change
P26443	Glud1	-0.77	0.16	Non-consistent	no_change
E9QAZ2	Gm10020	-0.1	-0.12	consistent	no_change
E9Q3T0	Gm10073	0	0.14	only_in_1rep	no_change
D3Z5M2	Gm10110	-0.89	0.64	Non-consistent	no_change
G3X9L6	Gm10250	-0.05	-0.29	consistent	no_change
Q9CXU4	Gm10273	-0.01	-0.04	consistent	no_change
A0A1Y7VKY1	Gm11361	0.07	0.09	consistent	no_change
V9GX38	Gm17190	0.3	-0.11	Non-consistent	no_change
E9PZF0	Gm20390	0.39	0.13	consistent	no_change
E9PZB3	Gm5093	-0.06	-0.1	consistent	no_change
A0A0N4SVP8	Gm5580	-0.09	-0.31	consistent	no_change
F6SVV1	Gm9493	-0.11	-0.34	consistent	no_change
Q8BTZ7	Gmppb	0.4	-0.92	Non-consistent	no_change
Q3THK7	Gmps	0.53	-0.29	Non-consistent	no_change
Q8CI11	Gnl3	0.54	-0.69	Non-consistent	no_change
O88958	Gnpda1	-0.08	0.02	Non-consistent	no_change
Q9CR60	Golt1b	0.43	0.14	consistent	no_change
P05201	Got1	-0.09	-0.08	consistent	no_change
P05202	Got2	0.07	-0.06	Non-consistent	no_change
P06745	Gpi	0.59	0.58	consistent	no_change
Q99LD4	Gps1	-0.43	-0.69	consistent	no_change
P11352	Gpx1	-0.18	-0.7	consistent	no_change
S4R1E5	Gpx4	0.41	0.27	consistent	no_change
B1AT92	Grb2	-0.58	-0.7	consistent	no_change
Q99LP6	Grpel1	-0.06	-0.12	consistent	no_change
Q8R050	Gspt1	0.76	0.39	consistent	no_change
P47791	Gsr	-0.31	0.83	Non-consistent	no_change
P24472	Gsta4	0.48	0.11	consistent	no_change
P19157	Gstp1	-0.61	-0.46	consistent	no_change
A0A1Y7VNC1	Gstz1	-0.58	-0.69	consistent	no_change
Q9D902	Gtf2e2	1.1	-0.46	Non-consistent	no_change
G3UYD0	Gtf2i	-0.27	0.01	Non-consistent	no_change
Q99ME9	Gtpbp4	0.98	-0.84	Non-consistent	no_change
P12265	Gusb	-0.25	-0.69	consistent	no_change
A0A0N4SV66	H2afj	-0.36	-0.37	consistent	no_change
Q9QZQ8	H2afy	-0.31	-0.28	consistent	no_change
P0C0S6	H2afz	-0.01	-0.2	consistent	no_change
E0CZ27	H3f3a	-0.02	-0.16	consistent	no_change
Q61035	Hars	-0.42	-0.59	consistent	no_change
Q8BY71	Hat1	0.45	0.69	consistent	no_change
E0CXA0	Hdgf	0.05	-0.09	Non-consistent	no_change
Q8VDJ3	Hdlbp	-0.79	0.67	Non-consistent	no_change
A0A140T8J4	Hebp1	-0.35	-0.59	consistent	no_change
Q60848	Hells	-0.38	0.09	Non-consistent	no_change
Q8C3I8	Hgh1	-0.01	-0.01	consistent	no_change
P70349	Hint1	0.59	0.04	consistent	no_change
Q8BLH7	Hirip3	-0.58	1.46	Non-consistent	no_change
P43275	Hist1h1a	0.46	0.59	consistent	no_change
P43276	Hist1h1b	0.25	0.19	consistent	no_change
P43274	Hist1h1e	0.53	0	only_in_1rep	no_change
P10853	Hist1h2bf	0.04	-0.21	Non-consistent	no_change
P62806	Hist1h4a	0.14	0.01	consistent	no_change
Q64523	Hist2h2ac	-0.42	-0.58	consistent	no_change
P22907	Hmbs	0.04	-0.55	Non-consistent	no_change
P30681	Hmgb2	-0.13	-0.22	consistent	no_change
P14901	Hmox1	0.39	0.7	consistent	no_change
D3YX62	Hmox2	-0.11	-0.22	consistent	no_change
Q9CX86	Hnrnpa0	0.78	0.27	consistent	no_change
P49312	Hnrnpa1	0.59	0.15	consistent	no_change
O88569	Hnrnpa2b1	-1	-0.79	consistent	Up_in_L
A2AL12	Hnrnpa3	-0.11	-0.23	consistent	no_change
Q99020	Hnrnpab	-0.43	-0.67	consistent	no_change
Q9Z204	Hnrnpc	0.48	-0.08	Non-consistent	no_change
F6ZV59	Hnrnpd	-0.72	-0.34	consistent	no_change
Q9Z2X1	Hnrnpf	0.82	0.2	consistent	no_change
O35737	Hnrnph1	-0.43	0.13	Non-consistent	no_change
B2M1R6	Hnrnpk	0.1	-0.04	Non-consistent	no_change
Q8R081	Hnrnpl	0	-0.26	only_in_1rep	no_change
B8JK33	Hnrnpm	0.03	-0.12	Non-consistent	no_change
Q8VEK3	Hnrnpu	0.14	0.33	consistent	no_change
Q8CFE2	Hpf1	-0.79	0.24	Non-consistent	no_change
P00493	Hprt1	1.77	0.91	consistent	up_in_E
Q99N15	Hsd17b10	0.55	0.32	consistent	no_change
O70503	Hsd17b12	0.43	0.2	consistent	no_change
P51660	Hsd17b4	-0.58	-0.6	consistent	no_change
P07901	Hsp90aa1	0.55	0.64	consistent	no_change
P11499	Hsp90ab1	0.35	0.2	consistent	no_change
P08113	Hsp90b1	0.07	-0.04	Non-consistent	no_change
Q99M31	Hspa14	-0.42	0.33	Non-consistent	no_change
Q3U2G2	Hspa4	0.34	0.96	consistent	no_change
P20029	Hspa5	-0.77	-1.03	consistent	Up_in_L
P63017	Hspa8	0.46	0.52	consistent	no_change
P38647	Hspa9	-0.22	0.33	Non-consistent	no_change
P14602	Hspb1	-0.09	0.3	Non-consistent	no_change
Q8BK58	Hspbap1	-0.58	0.51	Non-consistent	no_change
P63038	Hspd1	0.11	0.08	consistent	no_change
Q64433	Hspe1	-0.1	0.28	Non-consistent	no_change
E9Q0U7	Hsph1	0.81	0.54	consistent	no_change
Q7TMY8	Huwe1	-0.58	-1.55	consistent	no_change
Q9JKR6	Hyou1	-0.25	1.4	Non-consistent	no_change
Q8BU30	Iars	0.1	0.93	consistent	no_change
F6RPJ9	Ide	0.08	0.59	consistent	no_change
Q9D6R2	Idh3a	-0.03	0.33	Non-consistent	no_change
O88477	Igf2bp1	-0.5	0.18	Non-consistent	no_change
Q9CPN8	Igf2bp3	0.08	-0.21	Non-consistent	no_change
Q9CXY6	Ilf2	-0.32	-0.51	consistent	no_change
Q45VK5	Ilf3	0.1	-0.84	Non-consistent	no_change
Q8CAQ8	Immt	0.35	0.39	consistent	no_change
Q921Y2	Imp3	0.42	-0.1	Non-consistent	no_change
Q91UZ5	Impa2	0.03	1.18	consistent	no_change
O55091	Impact	-0.03	-1.31	consistent	no_change
P24547	Impdh2	0.09	0	only_in_1rep	no_change
Q8BKC5	Ipo5	0.96	1.1	consistent	up_in_E
Q9EPL8	Ipo7	0.83	2.26	consistent	up_in_E
E9QKZ2	Ipo9	-0.04	0.54	Non-consistent	no_change
Q9JKF1	Iqgap1	-1.12	-0.9	consistent	Up_in_L
Q8K3X4	Irf2bpl	-0.58	-0.21	consistent	no_change
Q91V64	Isoc1	1.18	-0.4	Non-consistent	no_change
P85094	Isoc2a	-0.31	0.8	Non-consistent	no_change
Q9JHU9	Isyna1	0.78	0.21	consistent	no_change
P09055	Itgb1	-0.66	-0.87	consistent	Up_in_L
Q02257	Jup	-0.58	0.83	Non-consistent	no_change
Q99MN1	Kars	0.03	0.95	consistent	no_change
Q3U0V1	Khsrp	-0.12	-0.41	consistent	no_change
Q61768	Kif5b	-2.06	0.41	Non-consistent	no_change
P52293	Kpna2	0.32	-0.23	Non-consistent	no_change
O35343	Kpna4	-0.94	0.14	Non-consistent	no_change
P70168	Kpnb1	-0.29	0.55	Non-consistent	no_change
G3UZA0	Krr1	0.49	0.48	consistent	no_change
Q587J6	L1td1	0.17	0.24	consistent	no_change
Q9CXA2	L3hypdh	-0.66	-0.81	consistent	Up_in_L
Q99KR3	Lactb2	-0.58	-0.52	consistent	no_change
Q9CPY7	Lap3	0.41	0.1	consistent	no_change
Q8BMJ2	Lars	0.15	0.93	consistent	no_change
A2BE28	Las1l	1.25	0.62	consistent	up_in_E
Q3U9G9	Lbr	0.24	-0.39	Non-consistent	no_change
P37913	Lig1	1.83	0.65	consistent	up_in_E
Q9DBH5	Lman2	-0.94	-0.3	consistent	no_change
P14733	Lmnb1	-0.8	-0.67	consistent	Up_in_L
Q8CGK3	Lonp1	-0.36	0.76	Non-consistent	no_change
Q6PB66	Lrpprc	0.37	0.66	consistent	no_change
A0A0R4J0W6	Lrrc40	-0.57	-0.33	consistent	no_change
Q505F5	Lrrc47	1.01	-0.41	Non-consistent	no_change
Q922Q8	Lrrc59	-0.37	-0.62	consistent	no_change
Q8BUI3	LRWD1	0.83	-0.05	Non-consistent	no_change
Q9D0R8	Lsm12	0.65	2.87	consistent	up_in_E
O35900	Lsm2	1.5	-2.75	Non-consistent	no_change
P62311	Lsm3	0.28	0.1	consistent	no_change
P24527	Lta4h	-0.09	-0.55	consistent	no_change
D3Z765	Luc7l	0.33	-2.47	Non-consistent	no_change
Q5SUF2	Luc7l3	0.39	-0.32	Non-consistent	no_change
J3QP56	Lypla1	-0.66	-0.82	consistent	Up_in_L
P24668	M6pr	1.21	-0.69	Non-consistent	no_change
Q8BGS0	Mak16	-0.08	-0.67	consistent	no_change
Q64133	Maoa	1.91	0.74	consistent	up_in_E
P63085	Mapk1	-0.31	0.19	Non-consistent	no_change
Q68FL6	Mars	0.96	-1.14	Non-consistent	no_change
Q3THS6	Mat2a	0.4	0.31	consistent	no_change
Q99LB6	Mat2b	-0.08	0.07	Non-consistent	no_change
Q8K310	Matr3	-0.25	0.68	Non-consistent	no_change
F6WZH1	Mbd3	0.28	0.4	consistent	no_change
P97310	Mcm2	-0.3	0.14	Non-consistent	no_change
P49717	Mcm4	0.84	0.81	consistent	up_in_E
P97311	Mcm6	0.39	0.57	consistent	no_change
Q61881	Mcm7	0.97	0.38	consistent	no_change
P14152	Mdh1	0.14	0.11	consistent	no_change
P08249	Mdh2	-0.37	-0.35	consistent	no_change
J3QMC5	Mdn1	-0.01	0.25	Non-consistent	no_change
Q99KE1	Me2	0.99	-0.19	Non-consistent	no_change
Q61846	Melk	0.06	-0.69	Non-consistent	no_change
Q8BP48	Metap1	0.42	-0.07	Non-consistent	no_change
Q6ZQI3	Mlec	-0.5	-0.64	consistent	no_change
Q8BPB0	Mob1b	-0.35	-0.33	consistent	no_change
D3Z3E8	Mov10	-1.58	-0.13	consistent	no_change
Q3TBW2	Mrpl10	-0.58	1.18	Non-consistent	no_change
Q9CQF0	Mrpl11	0.42	-4.75	Non-consistent	no_change
Q9CPR5	Mrpl15	-0.58	-0.35	consistent	no_change
D3Z7C0	Mrpl40	-0.04	-0.5	consistent	no_change
Q9EQI8	Mrpl46	0.01	0.45	consistent	no_change
Q8BK72	Mrps27	0.58	-0.31	Non-consistent	no_change
Q9JIK9	Mrps34	0.21	-0.19	Non-consistent	no_change
A0A0R4J0L6	Mrps35	-0.58	0.82	Non-consistent	no_change
Q80X85	Mrps7	-0.58	4.28	Non-consistent	no_change
Q9D6S7	Mrrf	0.65	-0.52	Non-consistent	no_change
A2AMV1	Mrto4	0.14	0.31	consistent	no_change
P43247	Msh2	0.35	0.32	consistent	no_change
P54276	Msh6	0.57	-0.51	Non-consistent	no_change
F8WHY8	Mta1	-0.37	3.44	Non-consistent	no_change
Q9R190	Mta2	0.6	1.27	consistent	no_change
Q9CQ65	Mtap	0.35	0.11	consistent	no_change
Q791V5	Mtch2	-0.2	0.1	Non-consistent	no_change
A0A1W2P733	Mthfd1	0.55	0.57	consistent	no_change
Q3V3R1	Mthfd1l	-0.67	0.76	Non-consistent	no_change
P18155	Mthfd2	-0.58	0.75	Non-consistent	no_change
Q9CZU3	Mtrex	-1.14	-0.35	consistent	no_change
Q7TPV4	Mybbp1a	0	0.1	only_in_1rep	no_change
Q9JK81	Myg1	-0.25	-0.22	consistent	no_change
Q8VDD5	Myh9	-0.98	-0.46	consistent	no_change
A0A1W2P6G5	Myl6	0.44	-0.49	Non-consistent	no_change
Q6PGB6	Naa50	-0.08	-0.12	consistent	no_change
E0CZE0	Nae1	-0.21	-0.18	consistent	no_change
Q99KQ4	Nampt	0.64	0.76	consistent	up_in_E
Q99J77	Nans	0.39	1.21	consistent	no_change
Q3TF41	Nap1l1	-0.16	0.83	Non-consistent	no_change
Q78ZA7	Nap1l4	0.08	0.28	consistent	no_change
Q9DB05	Napa	0.42	0.74	consistent	no_change
Q8BP47	Nars	0.96	-1.14	Non-consistent	no_change
B1AU75	Nasp	0.93	0.7	consistent	up_in_E
Q8K224	Nat10	0.23	1.55	consistent	no_change
Q8K4Z3	Naxe	-1.77	0.14	Non-consistent	no_change
Q8C156	Ncaph	-0.58	-0.69	consistent	no_change
P09405	Ncl	0.07	0.59	consistent	no_change
A0A0R3P9C8	Ndufa9	-0.67	-1.2	consistent	Up_in_L
D3YUK4	Ndufb10	-0.27	-0.21	consistent	no_change
Q9DCT2	Ndufs3	-1.18	-0.96	consistent	Up_in_L
Q8K3J1	Ndufs8	-0.37	-0.58	consistent	no_change
Q9D6J6	Ndufv2	0.17	0.22	consistent	no_change
P46935	Nedd4	-0.72	-0.1	consistent	no_change
Q922L6	Nelfcd	0.75	-0.69	Non-consistent	no_change
D3Z285	Nfu1	0.24	0.33	consistent	no_change
Q9CRB2	Nhp2	0.26	0.27	consistent	no_change
Q91VE6	Nifk	0.74	-0.31	Non-consistent	no_change
Q9CXK8	Nip7	0.17	0.76	consistent	no_change
Q9JHW2	Nit2	0.06	0.53	consistent	no_change
A0A286YD12	Nln	-0.77	-1.05	consistent	Up_in_L
O70310	Nmt1	0.68	0.01	consistent	no_change
Q5RJG1	Nol10	-0.58	-0.69	consistent	no_change
Q6GQT9	Nomo1	-0.71	-0.63	consistent	Up_in_L
Q99K48	Nono	-0.57	-0.62	consistent	no_change
E9QN31	Nop2	0.53	1.21	consistent	no_change
Q9D6Z1	Nop56	0.84	0.18	consistent	no_change
Q6DFW4	Nop58	0.16	0.3	consistent	no_change
Q11011	Npepps	-1.4	0.92	Non-consistent	no_change
Q9DCJ9	Npl	0.65	-0.12	Non-consistent	no_change
Q5SQB0	Npm1	0.25	-0.37	Non-consistent	no_change
Q64669	Nqo1	0.4	-0.16	Non-consistent	no_change
Q9R1J0	Nsdhl	-0.03	0.25	Non-consistent	no_change
P46460	Nsf	-1.27	-0.33	consistent	no_change
Q9CZ44	Nsfl1c	0.06	0.05	consistent	no_change
H3BKN0	Nsun2	0.95	0.73	consistent	up_in_E
A2A9X5	Nt5c	-0.58	-2.2	consistent	no_change
O35685	Nudc	-0.33	1.29	Non-consistent	no_change
Q8VHN8	Nudt16l1	-0.09	-0.55	consistent	no_change
Q9CQF3	Nudt21	-0.05	-0.33	consistent	no_change
Q8R0G9	Nup133	-1.94	-0.87	consistent	Up_in_L
Q99P88	Nup155	-0.22	0.06	Non-consistent	no_change
Q9Z0W3	Nup160	0.64	-0.69	Non-consistent	no_change
Q9CWU9	Nup37	0.6	-0.46	Non-consistent	no_change
Q9JIH2	Nup50	-0.31	-0.15	consistent	no_change
Q8R480	Nup85	0.09	-0.12	Non-consistent	no_change
Q8BJ71	Nup93	-0.33	-1.55	consistent	no_change
Q9DBY8	Nvl	-0.79	0.47	Non-consistent	no_change
Q99JX7	Nxf1	0.09	-0.58	Non-consistent	no_change
A0A0J9YUB6	Ociad1	-0.45	-0.23	consistent	no_change
Z4YJV4	Ogdh	0.12	-1.05	Non-consistent	no_change
Q9CZ30	Ola1	0.16	-0.31	Non-consistent	no_change
Q8BWU5	Osgep	-1.56	-0.69	consistent	Up_in_L
D3YWF6	Otub1	-0.12	-0.13	consistent	no_change
Q9D0K2	Oxct1	-0.58	-0.86	consistent	no_change
P09103	P4hb	-0.37	-0.29	consistent	no_change
P29341	Pabpc1	0.3	0.89	consistent	no_change
Q9WVE8	Pacsin2	-0.24	-0.69	consistent	no_change
D3Z2X5	Pafah1b3	0.46	0.45	consistent	no_change
Q9DCL9	Paics	0.14	-0.39	Non-consistent	no_change
Q9DCE5	Pak1ip1	0.12	-0.28	Non-consistent	no_change
Q99LX0	Park7	-0.36	-0.5	consistent	no_change
O88554	Parp2	0.32	-0.69	Non-consistent	no_change
P60335	Pcbp1	0.72	0.01	consistent	no_change
Q61990	Pcbp2	-0.26	-0.39	consistent	no_change
P17918	Pcna	-0.03	0.04	Non-consistent	no_change
P12815	Pdcd6	0.35	1	consistent	no_change
Q9WU78	Pdcd6ip	-0.82	-0.69	consistent	Up_in_L
P35486	Pdha1	-0.35	-1.26	consistent	no_change
Q9D051	Pdhb	-0.18	-0.41	consistent	no_change
P27773	Pdia3	-0.31	-0.69	consistent	no_change
Q922R8	Pdia6	-0.64	0.42	Non-consistent	no_change
E9QPI5	Pds5a	-0.74	0.56	Non-consistent	no_change
Q4VA53	Pds5b	-0.38	0.06	Non-consistent	no_change
P70296	Pebp1	0.13	-0.14	Non-consistent	no_change
D6RIP0	Pecr	-0.58	-0.69	consistent	no_change
Q11136	Pepd	-0.66	-1.2	consistent	Up_in_L
Q9EQ61	Pes1	-0.33	0.71	Non-consistent	no_change
Q5SUR0	Pfas	-0.11	1.65	Non-consistent	no_change
O70591	Pfdn2	0.21	0.13	consistent	no_change
Q8C605	Pfkp	-0.58	0.72	Non-consistent	no_change
Q5SX49	Pfn1	-0.2	-0.29	consistent	no_change
Q9DBJ1	Pgam1	0.73	0.58	consistent	no_change
Q9DCD0	Pgd	0.29	0.25	consistent	no_change
Q8CBG6	Pgls	-0.1	-0.41	consistent	no_change
O55022	Pgrmc1	-0.53	-1.06	consistent	no_change
Q80UU9	Pgrmc2	-0.03	-0.69	consistent	no_change
P67778	Phb	1.24	0.09	consistent	no_change
O35129	Phb2	0.26	0.07	consistent	no_change
Q61753	Phgdh	0.87	1.43	consistent	up_in_E
Q9QUR7	Pin1	0.09	0.28	consistent	no_change
Q8K411	Pitrm1	-0.18	-1.1	consistent	no_change
P27612	Plaa	-0.26	-0.49	consistent	no_change
Q9DBG5	Plin3	0.15	-0.35	Non-consistent	no_change
A2AIW9	Pmpca	-0.98	-1.9	consistent	Up_in_L
Q9CXT8	Pmpcb	0.03	-0.34	Non-consistent	no_change
D3YXP6	Pmvk	-0.58	-0.69	consistent	no_change
Q8K1R3	Pnpt1	-0.75	0.33	Non-consistent	no_change
A0A0R4J0V5	Polr2a	-0.58	-0.33	consistent	no_change
Q8CFI7	Polr2b	-1.06	-0.69	consistent	Up_in_L
P97760	Polr2c	-0.13	-0.69	consistent	no_change
Q80UW8	Polr2e	1.35	0.1	consistent	no_change
P17742	Ppia	0.36	-0.05	Non-consistent	no_change
P24369	Ppib	-0.38	-0.45	consistent	no_change
Q9CR16	Ppid	0.26	0.28	consistent	no_change
P62137	Ppp1ca	-0.36	-0.29	consistent	no_change
P62141	Ppp1cb	-0.18	0.06	Non-consistent	no_change
Q3UM45	Ppp1r7	0.1	0.21	consistent	no_change
P62715	Ppp2cb	-0.24	-0.26	consistent	no_change
Q76MZ3	Ppp2r1a	-0.37	-0.62	consistent	no_change
Q9CWU3	Ppp2r2a	-0.56	-0.34	consistent	no_change
B1AXW5	Prdx1	0.46	0.36	consistent	no_change
P20108	Prdx3	0.62	0.31	consistent	no_change
O08807	Prdx4	0	-0.78	only_in_1rep	no_change
O08709	Prdx6	-0.56	-0.46	consistent	no_change
Q9QUR6	Prep	0.43	0.53	consistent	no_change
O08795	Prkcsh	-0.15	-0.34	consistent	no_change
A0A171KXD3	Prmt1	0.18	-0.25	Non-consistent	no_change
Q99KP6	Prpf19	-0.54	-0.56	consistent	no_change
Q8CCF0	Prpf31	-0.36	0.25	Non-consistent	no_change
Q9DAW6	Prpf4	0.08	0.22	consistent	no_change
Q99PV0	Prpf8	0.06	0.67	consistent	no_change
G3UXL2	Prps1l3	-0.71	0.14	Non-consistent	no_change
B1AT84	Prpsap1	-0.58	0.97	Non-consistent	no_change
Q99JF8	Psip1	0.73	1.18	consistent	up_in_E
Q9R1P4	Psma1	-0.32	-0.35	consistent	no_change
P49722	Psma2	-0.21	-0.16	consistent	no_change
O70435	Psma3	0.25	0.08	consistent	no_change
Q9R1P0	Psma4	0.13	0.02	consistent	no_change
Q9Z2U1	Psma5	-0.06	-0.04	consistent	no_change
Q9QUM9	Psma6	-0.14	-0.12	consistent	no_change
Q9Z2U0	Psma7	-0.32	-0.28	consistent	no_change
O09061	Psmb1	-0.13	0.01	Non-consistent	no_change
Q9R1P3	Psmb2	-0.11	0.42	Non-consistent	no_change
Q9R1P1	Psmb3	0.21	-0.34	Non-consistent	no_change
P99026	Psmb4	-0.02	-0.34	consistent	no_change
O55234	Psmb5	0.24	0.27	consistent	no_change
Q60692	Psmb6	0.01	-0.05	Non-consistent	no_change
P62192	Psmc1	0.04	0	only_in_1rep	no_change
P46471	Psmc2	-0.46	-0.47	consistent	no_change
A2AGN7	Psmc3	0.88	0.85	consistent	up_in_E
P54775	Psmc4	-0.32	-0.41	consistent	no_change
P62196	Psmc5	-0.2	0.69	Non-consistent	no_change
P62334	Psmc6	-0.82	0.07	Non-consistent	no_change
Q3TXS7	Psmd1	-0.27	0.26	Non-consistent	no_change
Q8BG32	Psmd11	-0.02	-0.14	consistent	no_change
Q9D8W5	Psmd12	-0.12	-0.12	consistent	no_change
Q9WVJ2	Psmd13	0.1	0.1	consistent	no_change
O35593	Psmd14	0.29	-0.18	Non-consistent	no_change
Q8VDM4	Psmd2	0.29	0.04	consistent	no_change
P14685	Psmd3	0.27	-0.16	Non-consistent	no_change
Q8BJY1	Psmd5	-0.07	-1.29	consistent	no_change
Q99JI4	Psmd6	0.02	-0.16	Non-consistent	no_change
P26516	Psmd7	0.09	0.04	consistent	no_change
G3X9V0	Psme2	-0.66	-1.38	consistent	Up_in_L
P61290	Psme3	0.11	0.84	consistent	no_change
Q8BGJ5	Ptbp1	-0.45	-0.63	consistent	no_change
Q14C51	Ptcd3	-0.36	-0.66	consistent	no_change
Q9R0Q7	Ptges3	0.41	1.04	consistent	no_change
Q8R2Y8	Ptrh2	0.33	1	consistent	no_change
Q3UEB3	Puf60	-0.11	-1.24	consistent	no_change
Q8BKS9	Pum3	-0.8	-0.6	consistent	no_change
P42669	Pura	-0.57	-0.69	consistent	no_change
O35295	Purb	-0.41	0.62	Non-consistent	no_change
Q9EPB4	Pycard	-0.26	1.29	Non-consistent	no_change
D3Z158	Qars	0.71	-0.69	Non-consistent	no_change
P46638	Rab11b	-0.12	-0.19	consistent	no_change
Q91V41	Rab14	0.05	-0.01	Non-consistent	no_change
P35293	Rab18	0.29	0.63	consistent	no_change
Q5SW88	Rab1a	-0.1	-0.5	consistent	no_change
Q9D1G1	Rab1b	-0.17	-0.39	consistent	no_change
P35278	Rab5c	0.2	-0.41	Non-consistent	no_change
P51150	Rab7a	0.58	0.51	consistent	no_change
P55258	Rab8a	0.12	0.18	consistent	no_change
P63001	Rac1	-0.05	0.09	Non-consistent	no_change
P68040	Rack1	0.28	0.18	consistent	no_change
P54728	Rad23b	-0.58	-0.69	consistent	no_change
Q8C570	Rae1	0.39	-0.03	Non-consistent	no_change
P63321	Rala	-0.14	-0.94	consistent	no_change
A2AU62	Raly	0.08	-0.13	Non-consistent	no_change
P62827	Ran	0.22	0	only_in_1rep	no_change
P34022	Ranbp1	-0.43	-0.28	consistent	no_change
Q9ERU9	Ranbp2	0.36	0.23	consistent	no_change
P46061	Rangap1	0.53	1.47	consistent	no_change
A0A0G2JDL9	Rap1a	-0.18	-0.21	consistent	no_change
Q9D0I9	Rars	-0.09	-0.25	consistent	no_change
Q60972	Rbbp4	0.43	-0.17	Non-consistent	no_change
A2AFJ1	Rbbp7	-0.21	0.23	Non-consistent	no_change
S4R2M6	Rbm3	-0.21	-0.5	consistent	no_change
A0A0G2JEA9	Rbm8a	0.12	1.1	consistent	no_change
Q8VE37	Rcc1	1.04	-0.97	Non-consistent	no_change
Q8BK67	Rcc2	0.49	0.25	consistent	no_change
Q9JJT0	Rcl1	-0.58	0.18	Non-consistent	no_change
D6RHA2	Renbp	0.05	-0.06	Non-consistent	no_change
Q9D0F6	Rfc5	0.03	0.11	consistent	no_change
Q6PR54	Rif1	-0.84	0.44	Non-consistent	no_change
Q05C51	Rnaseh2a	-0.58	-0.25	consistent	no_change
A0A087WQQ3	Rnf2	-0.26	1.32	Non-consistent	no_change
Q99M28	Rnps1	0.06	0.27	consistent	no_change
Q8VEE4	Rpa1	0.85	0.48	consistent	no_change
Q6ZWV3	Rpl10	0.22	0.14	consistent	no_change
P53026	Rpl10a	-0.4	0	only_in_1rep	no_change
P35979	Rpl12	0.03	-0.13	Non-consistent	no_change
P47963	Rpl13	-0.8	0.04	Non-consistent	no_change
Q9CR57	Rpl14	0.33	-0.62	Non-consistent	no_change
Q6ZWZ7	Rpl17	-0.16	-0.86	consistent	no_change
A0A1B0GQU8	Rpl18	0.17	0.04	consistent	no_change
A0A1D5RLW5	Rpl18a	0.24	0.05	consistent	no_change
A2A547	Rpl19	0.15	0.38	consistent	no_change
O09167	Rpl21	-0.05	-0.11	consistent	no_change
P67984	Rpl22	0.46	0.06	consistent	no_change
Q9D7S7	Rpl22l1	0.13	0.21	consistent	no_change
P62830	Rpl23	0.15	0.48	consistent	no_change
A0A140T8M7	Rpl23a-ps3	-0.31	-0.4	consistent	no_change
Q8BP67	Rpl24	-0.33	-0.1	consistent	no_change
B1ARA3	Rpl26	-0.35	0.51	Non-consistent	no_change
P61358	Rpl27	0.04	-0.01	Non-consistent	no_change
P14115	Rpl27a	0.13	0.19	consistent	no_change
P41105	Rpl28	0.41	0.91	consistent	no_change
A0A1L1SUN1	Rpl29	-0.31	-0.29	consistent	no_change
P27659	Rpl3	0.34	-0.46	Non-consistent	no_change
P62889	Rpl30	0.11	0.38	consistent	no_change
P62900	Rpl31	0.23	0.21	consistent	no_change
P62911	Rpl32	0.12	0.31	consistent	no_change
Q9D1R9	Rpl34	-0.12	-0.47	consistent	no_change
Q6ZWV7	Rpl35	-0.09	0.08	Non-consistent	no_change
Q6ZWZ4	Rpl36	-0.13	-0.08	consistent	no_change
Q9JJI8	Rpl38	0.37	-0.17	Non-consistent	no_change
Q9D8E6	Rpl4	0.13	0.06	consistent	no_change
P47962	Rpl5	0.07	-0.02	Non-consistent	no_change
P47911	Rpl6	0.1	-0.38	Non-consistent	no_change
P14148	Rpl7	-0.12	-0.54	consistent	no_change
P12970	Rpl7a	0.03	0.03	consistent	no_change
Q9D8M4	Rpl7l1	-0.58	-0.5	consistent	no_change
P62918	Rpl8	-0.36	0.38	Non-consistent	no_change
A0A140T8T4	Rpl9-ps6	0.04	0.07	consistent	no_change
P14869	Rplp0	-0.26	-0.09	consistent	no_change
P99027	Rplp2	0.14	-0.03	Non-consistent	no_change
Q91YQ5	Rpn1	0.26	0.49	consistent	no_change
A2ACG7	Rpn2	-0.64	0.51	Non-consistent	no_change
O88796	Rpp30	0.52	0.76	consistent	no_change
P63325	Rps10	0.86	0.65	consistent	up_in_E
A0A1B0GRR3	Rps11	-0.11	-0.05	consistent	no_change
Q921R2	Rps13	0.22	0.06	consistent	no_change
P62264	Rps14	0.1	-0.2	Non-consistent	no_change
P62843	Rps15	-0.03	-0.25	consistent	no_change
F8WJ41	Rps15a	0.23	0.05	consistent	no_change
P14131	Rps16	0.33	0.12	consistent	no_change
P63276	Rps17	0.2	-0.19	Non-consistent	no_change
D3YUT3	Rps19	0.15	0.07	consistent	no_change
P25444	Rps2	-0.01	-1.05	consistent	no_change
P60867	Rps20	0.04	-0.17	Non-consistent	no_change
Q9CQR2	Rps21	0.83	-0.69	Non-consistent	no_change
P62267	Rps23	0.21	0.14	consistent	no_change
A0A286YEB7	Rps24	-0.04	-0.07	consistent	no_change
A0A1L1SQA8	Rps25	-0.07	-0.16	consistent	no_change
P62855	Rps26	-0.17	-0.24	consistent	no_change
A0A0G2JDW7	Rps27	0.19	-0.42	Non-consistent	no_change
D6RH49	Rps27l	-0.87	-0.35	consistent	no_change
G3UYV7	Rps28	0.26	0.26	consistent	no_change
P62908	Rps3	-0.08	-0.4	consistent	no_change
P97351	Rps3a	0.23	-0.1	Non-consistent	no_change
P62702	Rps4x	0.13	0.18	consistent	no_change
D3YYM6	Rps5	0.48	0.82	consistent	no_change
P62754	Rps6	-1.14	0.53	Non-consistent	no_change
P62242	Rps8	0.56	-0.5	Non-consistent	no_change
Q6ZWN5	Rps9	0.21	0.08	consistent	no_change
P14206	Rpsa	-0.16	0.04	Non-consistent	no_change
G3UYP1	Rragb	0.46	0.67	consistent	no_change
P07742	Rrm1	1.15	-0.31	Non-consistent	no_change
P11157	Rrm2	1.76	-0.63	Non-consistent	no_change
Q6P5B0	Rrp12	-0.35	1.07	Non-consistent	no_change
Q9D1C9	Rrp7a	0.21	-0.05	Non-consistent	no_change
Q8BVY0	Rsl1d1	-0.07	0.55	Non-consistent	no_change
A2AUR7	Rsu1	-0.6	-0.55	consistent	no_change
Q99LF4	Rtcb	1.52	0.11	consistent	no_change
Q9ES97	Rtn3	-0.02	-0.14	consistent	no_change
Q99P72	Rtn4	0.53	-0.15	Non-consistent	no_change
Q9CQE8	RTRAF	-0.15	-0.08	consistent	no_change
P60122	Ruvbl1	0.23	0.95	consistent	no_change
Q9WTM5	Ruvbl2	0.52	0.04	consistent	no_change
D3YXK2	Safb	0.09	1.67	consistent	no_change
Q8BGH2	Samm50	0	1.21	only_in_1rep	no_change
A0A1W2P7G2	Sarnp	0.77	0.67	consistent	up_in_E
P26638	Sars	0.63	1.1	consistent	up_in_E
Q9JJL8	Sars2	-0.93	-0.69	consistent	Up_in_L
Q9JLI8	Sart3	0.36	0.03	consistent	no_change
E9Q855	Scamp3	-0.08	-1.24	consistent	no_change
Q8K2B3	Sdha	-0.66	-1.01	consistent	Up_in_L
Q9CQA3	Sdhb	-1.42	-0.97	consistent	Up_in_L
E9Q1S3	Sec23a	-1.04	-0.69	consistent	Up_in_L
P61620	Sec61a1	-1.1	0.44	Non-consistent	no_change
Q9CQS8	Sec61b	-0.5	-0.6	consistent	no_change
Q8R2U0	Seh1l	-0.58	0.68	Non-consistent	no_change
Q8BH69	Sephs1	0.8	0.67	consistent	up_in_E
A0A0J9YTY0	2022-09-11	-0.49	-0.28	consistent	no_change
A2A6U5	2022-09-09	-0.21	0.5	Non-consistent	no_change
A2BE93	Set	0.69	0.03	consistent	no_change
Q8K4Z5	Sf3a1	0.5	0.81	consistent	no_change
Q9D554	Sf3a3	-0.58	0.18	Non-consistent	no_change
G5E866	Sf3b1	-0.56	0.58	Non-consistent	no_change
Q921M3	Sf3b3	0.01	0.13	consistent	no_change
Q8VIJ6	Sfpq	-0.82	-0.47	consistent	no_change
Q99JR1	Sfxn1	0.03	-0.11	Non-consistent	no_change
D6REF7	Sgpl1	0.32	-0.99	Non-consistent	no_change
G3UZ26	Shmt1	0.65	-0.92	Non-consistent	no_change
Q3TFD0	Shmt2	0.29	0.14	consistent	no_change
Q8JZU2	Slc25a1	-0.35	-0.08	consistent	no_change
Q5SX46	Slc25a11	-0.85	-2.52	consistent	Up_in_L
Q9QXX4	Slc25a13	0.49	-0.35	Non-consistent	no_change
Q8VEM8	Slc25a3	-0.27	-0.4	consistent	no_change
P51881	Slc25a5	-0.64	-1.05	consistent	Up_in_L
E9PXM6	Slc29a1	0.47	0	only_in_1rep	no_change
P10852	Slc3a2	-0.17	-0.1	consistent	no_change
Q9Z127	Slc7a5	0.31	-0.31	Non-consistent	no_change
Q04692	Smarcad1	0.22	0.89	consistent	no_change
Q3UNN4	Smarcc1	0.64	-0.55	Non-consistent	no_change
Q61466	Smarcd1	-0.14	-0.69	consistent	no_change
Q9CU62	Smc1a	-0.8	-1.33	consistent	Up_in_L
Q9CW03	Smc3	0.34	0.49	consistent	no_change
Q3UKJ7	Smu1	-0.05	0.11	Non-consistent	no_change
Q78PY7	Snd1	0.33	1.5	consistent	no_change
Q6P4T2	Snrnp200	-0.21	0.68	Non-consistent	no_change
Q6PE01	Snrnp40	-0.57	0.34	Non-consistent	no_change
P57784	Snrpa1	-0.5	-0.39	consistent	no_change
P27048	Snrpb	-0.53	0.01	Non-consistent	no_change
P62315	Snrpd1	-0.2	-0.16	consistent	no_change
P62317	Snrpd2	-0.02	-0.44	consistent	no_change
P62320	Snrpd3	0.38	0.31	consistent	no_change
P62305	Snrpe	-0.45	-0.09	consistent	no_change
P62309	Snrpg	0.9	0.36	consistent	no_change
Q61235	Sntb2	-2.64	-0.94	consistent	Up_in_L
Q9D0T1	Snu13	-0.12	0.1	Non-consistent	no_change
Q9CWK8	Snx2	0.74	1.49	consistent	up_in_E
O70492	Snx3	0.64	0.76	consistent	up_in_E
P08228	Sod1	0.2	0.14	consistent	no_change
P09671	Sod2	0.12	0.16	consistent	no_change
G3UXX3	Spr	0.55	0.51	consistent	no_change
Q64674	Srm	0.74	0.41	consistent	no_change
P14576	Srp54	-0.05	-0.32	consistent	no_change
A2AAN2	Srp68	-0.57	0.14	Non-consistent	no_change
F8VQC1	Srp72	-0.82	-0.79	consistent	Up_in_L
Q99MR6	Srrt	-0.46	-4.52	consistent	no_change
Q6PDM2	Srsf1	0.49	-0.82	Non-consistent	no_change
Q3TFP0	Srsf10	2.14	0.25	consistent	no_change
Q3UIX4	Srsf11	0.44	1.71	consistent	no_change
P84104	Srsf3	-0.27	-0.32	consistent	no_change
O35326	Srsf5	1.54	-0.66	Non-consistent	no_change
Q3TWW8	Srsf6	1.01	-0.16	Non-consistent	no_change
Q8BL97	Srsf7	-0.45	-0.51	consistent	no_change
P32067	Ssb	1.32	-0.73	Non-consistent	no_change
F8WJK8	St13	0.36	-0.44	Non-consistent	no_change
B7ZC18	Stat3	-0.58	1.02	Non-consistent	no_change
Q60864	Stip1	-0.54	-0.05	consistent	no_change
P55821	Stmn2	-0.45	-0.4	consistent	no_change
Q99JB2	Stoml2	0.46	1	consistent	no_change
Q9Z1Z2	Strap	1	0.57	consistent	no_change
P46978	Stt3a	0.52	-0.3	Non-consistent	no_change
Q9Z2I8	Suclg2	0.4	-1.52	Non-consistent	no_change
Q9CX34	Sugt1	0.13	-0.69	Non-consistent	no_change
H7BWX9	Sumo2	0.65	0.06	consistent	no_change
G3X956	Supt16	0.43	-0.06	Non-consistent	no_change
P63271	Supt4h1a	-0.54	0.05	Non-consistent	no_change
O55201	Supt5h	1.11	-0.59	Non-consistent	no_change
G3UZI2	Syncrip	0.57	-0.03	Non-consistent	no_change
Q9WVA4	Tagln2	-0.32	-0.34	consistent	no_change
Q93092	Taldo1	0.39	0	only_in_1rep	no_change
A0A087WR97	Tardbp	0.29	0.24	consistent	no_change
Q9D0R2	Tars	0.84	0.47	consistent	no_change
P10711	Tcea1	-0.21	-0.69	consistent	no_change
P11983	Tcp1	0.04	1.01	consistent	no_change
Q8K3F7	Tdh	0.65	0.4	consistent	no_change
A0A0R4IZY0	Thop1	0.21	-0.13	Non-consistent	no_change
Q99J36	Thumpd1	-0.08	-0.69	consistent	no_change
O35857	Timm44	-0.26	-1.03	consistent	no_change
Q9D880	Timm50	-0.87	-0.31	consistent	no_change
A0A0U1RPW2	Tjp1	-0.26	-0.69	consistent	no_change
P40142	Tkt	-0.04	-0.02	consistent	no_change
P26039	Tln1	-1.56	-0.86	consistent	Up_in_L
Q921L3	Tmco1	-0.74	-0.86	consistent	Up_in_L
Q9D1D4	Tmed10	-1.08	-0.59	consistent	no_change
E9Q7G1	Tmed7	-0.58	-0.12	consistent	no_change
A0A286YDS5	Tmed9	-0.11	1	Non-consistent	no_change
E9Q933	Tmem11	0.07	-0.15	Non-consistent	no_change
D3Z6S1	Tmem214	-0.77	-0.69	consistent	Up_in_L
A0A0R4J1Z3	Tmem33	0.55	0.28	consistent	no_change
F6V084	Tmx1	-0.74	-0.35	consistent	no_change
Q8BFY9	Tnpo1	0.06	0.53	consistent	no_change
Q9CPQ3	Tomm22	-0.18	-0.3	consistent	no_change
Q9CYG7	Tomm34	-1.61	0.36	Non-consistent	no_change
Q9CZW5	Tomm70	-1.18	0.2	Non-consistent	no_change
Q04750	Top1	-0.16	-0.35	consistent	no_change
Q01320	Top2a	-0.64	-0.25	consistent	no_change
D3Z6I8	Tpm3	0.18	0.82	consistent	no_change
P63028	Tpt1	0.29	0.35	consistent	no_change
F8WJG3	Tra2b	0.72	0.45	consistent	no_change
Q9CQN1	Trap1	0.48	0.36	consistent	no_change
Q62318	Trim28	0.63	0.61	consistent	up_in_E
Q3UA06	Trip13	-0.05	-0.08	consistent	no_change
Q9D0C4	Trmt5	0.23	0.75	consistent	no_change
Q9CZR8	Tsfm	0.12	-0.64	Non-consistent	no_change
Q62348	Tsn	-0.36	-0.13	consistent	no_change
P23591	Tsta3	0.84	0.94	consistent	up_in_E
P05213	Tuba1b	0.1	0.35	consistent	no_change
P68368	Tuba4a	0.44	1.73	consistent	no_change
Q9ERD7	Tubb3	0.44	0.77	consistent	no_change
P68372	Tubb4b	-1.18	0.88	Non-consistent	no_change
P99024	Tubb5	0.14	0.16	consistent	no_change
P83887	Tubg1	1.3	-0.25	Non-consistent	no_change
Q8BFR5	Tufm	-0.25	0.51	Non-consistent	no_change
Q91YR1	Twf1	-0.51	-1.35	consistent	no_change
P10639	Txn	0.92	0.41	consistent	no_change
Q9CQU0	Txndc12	0.46	0.72	consistent	no_change
A0A0R4J1Y7	Txndc5	-0.96	-0.35	consistent	no_change
Q8CDN6	Txnl1	-0.08	-0.11	consistent	no_change
P07607	Tyms	-0.29	0.3	Non-consistent	no_change
G3UW94	U2af1	1.22	-0.69	Non-consistent	no_change
Q3KQM4	U2af2	-0.16	-0.32	consistent	no_change
Q6NV83	U2surp	-0.05	1.51	Non-consistent	no_change
Q3TW96	Uap1l1	-0.3	-1.63	consistent	no_change
Q02053	Uba1	0.4	0.43	consistent	no_change
Q9Z1F9	Uba2	1.31	0.36	consistent	no_change
Q3TL72	Uba3	0.18	-0.69	Non-consistent	no_change
P68037	Ube2l3	0.15	0.41	consistent	no_change
P61089	Ube2n	0.13	0.12	consistent	no_change
A2AWT6	Ubtf	0.42	-0.69	Non-consistent	no_change
Q9JKB1	Uchl3	0.81	0.56	consistent	no_change
Q9WUP7	Uchl5	0.79	-0.01	Non-consistent	no_change
Q6P5E4	Uggt1	-1.64	-0.12	consistent	no_change
P13439	Umps	-0.31	-0.14	consistent	no_change
A0A0G2JDS8	Ung	0.84	0.82	consistent	up_in_E
Q9EPU0	Upf1	-0.23	0.04	Non-consistent	no_change
Q5SUC6	Upp1	-0.64	0.04	Non-consistent	no_change
Q9CZ13	Uqcrc1	-0.42	-0.33	consistent	no_change
Q9DB77	Uqcrc2	-0.51	-0.55	consistent	no_change
Q571H0	Urb1	0.07	0.35	consistent	no_change
P70697	Urod	0.53	0.99	consistent	no_change
P52479	Usp10	-0.67	0.04	Non-consistent	no_change
Q3U4W8	Usp5	0.68	0.23	consistent	no_change
F8VPX1	Usp7	-1.58	0.1	Non-consistent	no_change
Q4FE56	Usp9x	-0.14	-1.06	consistent	no_change
Q5XG71	Utp20	-0.61	-1.52	consistent	Up_in_L
Q8VCY6	Utp6	2.43	-0.69	Non-consistent	no_change
Q9Z1Q9	Vars	-0.56	0.82	Non-consistent	no_change
Q62465	Vat1	-0.56	0.04	Non-consistent	no_change
Q01853	Vcp	0.37	0.42	consistent	no_change
Q60932	Vdac1	-0.77	-0.96	consistent	Up_in_L
G3UX26	Vdac2	-0.12	-0.75	consistent	no_change
Q60931	Vdac3	-0.82	0.27	Non-consistent	no_change
P20152	Vim	-1.64	-0.46	consistent	no_change
A0A0M3HEP8	Vkorc1l1	0.97	0.25	consistent	no_change
A8XY17	Vps25	-0.45	-0.29	consistent	no_change
P40336	Vps26a	1.14	-0.69	Non-consistent	no_change
D3YYD5	Vps29	0.21	-0.69	Non-consistent	no_change
Q9EQH3	Vps35	-0.41	1.8	Non-consistent	no_change
P46467	Vps4b	-0.2	0.88	Non-consistent	no_change
P32921	Wars	-0.89	-0.72	consistent	Up_in_L
O88342	Wdr1	0.69	0.77	consistent	up_in_E
P61965	Wdr5	0.21	1.47	consistent	no_change
Q8BFQ4	Wdr82	1.44	-0.35	Non-consistent	no_change
Q6P1B1	Xpnpep1	-0.05	-0.79	consistent	no_change
Q6P5F9	Xpo1	0.67	0.64	consistent	up_in_E
Q924C1	Xpo5	0.62	0.11	consistent	no_change
A0A0R4J187	Xrcc6	1.17	-0.59	Non-consistent	no_change
P62960	Ybx1	-0.54	-0.02	consistent	no_change
Q9CQW1	Ykt6	-0.67	0.4	Non-consistent	no_change
Q9CQV8	Ywhab	-0.43	-0.55	consistent	no_change
P62259	Ywhae	0.15	-0.05	Non-consistent	no_change
P61982	Ywhag	-0.06	-0.25	consistent	no_change
P68510	Ywhah	-0.35	-0.67	consistent	no_change
P68254	Ywhaq	-0.63	-0.62	consistent	Up_in_L
P63101	Ywhaz	-0.42	-0.55	consistent	no_change
Q3TIV5	Zc3h15	-0.31	-0.69	consistent	no_change
P45376	Akr1b1	1.28	1.15	consistent	up_in_E
P05064	Aldoa	1.29	1.61	consistent	up_in_E
Q61024	Asns	1.65	1.73	consistent	up_in_E
J3QP71	Bsg	1.14	2.13	consistent	up_in_E
E9Q9E4	Cdk4	1.04	1.34	consistent	up_in_E
A0A0R4J1B9	Dap3	1.21	1.3	consistent	up_in_E
F8WHR6	Ddx46	1.55	1.1	consistent	up_in_E
P17182	Eno1	1.6	1.72	consistent	up_in_E
P10649	Gstm1	1.25	1.06	consistent	up_in_E
A0A1B0GSR9	Ldha	2.73	2.94	consistent	up_in_E
P25206	Mcm3	1.23	1.99	consistent	up_in_E
P62774	Mtpn	1.17	3.5	consistent	up_in_E
Q8VE10	Naa40	2.54	1.96	consistent	up_in_E
P29758	Oat	1.71	1.9	consistent	up_in_E
Q6NS46	Pdcd11	1.04	2.05	consistent	up_in_E
P09411	Pgk1	1.42	1.52	consistent	up_in_E
P52480	Pkm	2	1.67	consistent	up_in_E
P23492	Pnp	1.44	1.59	consistent	up_in_E
Q9D819	Ppa1	1.39	1.47	consistent	up_in_E
Q99K85	Psat1	1.68	2.29	consistent	up_in_E
Q9R1T2	Sae1	1.11	1.27	consistent	up_in_E
A2AW05	Ssrp1	1.29	2.07	consistent	up_in_E
O70475	Ugdh	1.26	2.45	consistent	up_in_E
A0A0A6YX05	Atp1b1	-1.18	-1.58	consistent	Up_in_L
P11404	Fabp3	-1.16	-1.03	consistent	Up_in_L
P16125	Ldhb	-1.61	-1.18	consistent	Up_in_L
P27546	Map4	-1.74	-2.16	consistent	Up_in_L
Q9CWF2	Tubb2b	-1.23	-1.18	consistent	Up_in_L
B1AU25	Aifm1	-0.5	1.8	Non-consistent	no_change
S4R1F2	Anxa4	-1.53	0.18	Non-consistent	no_change
P70444	Bid	1.44	0.93	consistent	up_in_E
P24270	Cat	0.24	0.24	consistent	no_change
O88271	Cfdp1	-0.58	-0.69	consistent	no_change
Q9D9P1	Chchd3	0.28	0.37	consistent	no_change
Q8BMK4	Ckap4	-0.8	-1.03	consistent	Up_in_L
Q8VCN5	Cth	1.21	0.88	consistent	up_in_E
O08972	Ddah2	-0.23	0.13	Non-consistent	no_change
E9QN08	Eef1d	-1.32	-0.33	consistent	no_change
Q9WVK4	Ehd1	-0.3	-0.66	consistent	no_change
Q62446	Fkbp3	-1.06	-0.99	consistent	Up_in_L
A0A0G2JDI4	Gclm	1.21	-0.69	Non-consistent	no_change
P08752	Gnai2	-0.51	-0.69	consistent	no_change
E9Q179	Grsf1	0.05	-0.69	Non-consistent	no_change
Q9D0D5	Gtf2e1	1.2	-0.69	Non-consistent	no_change
Q8BMS1	Hadha	-0.5	-1.22	consistent	no_change
P52927	Hmga2	-0.12	-0.42	consistent	no_change
O88844	Idh1	-0.64	-1.2	consistent	Up_in_L
P54071	Idh2	-0.82	-0.9	consistent	Up_in_L
Q91VA7	Idh3b	1.23	-0.04	Non-consistent	no_change
E9Q066	Larp4	0.28	-0.05	Non-consistent	no_change
P16110	Lgals3	-0.4	-0.5	consistent	no_change
P48678	Lmna	-1.25	0.22	Non-consistent	no_change
P55302	Lrpap1	0.24	-0.38	Non-consistent	no_change
P49718	Mcm5	-0.23	0.17	Non-consistent	no_change
P26041	Msn	-0.84	-0.31	consistent	no_change
P00405	Mtco2	0.6	0.98	consistent	no_change
A0A0N4SVQ1	Ndufa4	0.8	0.84	consistent	up_in_E
O55125	Nipsnap1	0.49	0.01	consistent	no_change
P08003	Pdia4	-0.45	0.85	Non-consistent	no_change
Q91YR9	Ptgr1	1.38	0.36	consistent	no_change
Q922Q4	Pycr2	0.78	0.96	consistent	up_in_E
F7AA45	Rbm39	-0.2	-0.28	consistent	no_change
Q9R1R8	Rdh11	0.97	0.14	consistent	no_change
Q8CCI5	Rybp	1.18	-0.29	Non-consistent	no_change
Q920A5	Scpep1	-0.74	-0.21	consistent	no_change
E9Q6R3	Sec22b	0.19	0.24	consistent	no_change
Q91ZW3	Smarca5	0.25	1.05	consistent	no_change
Q62351	Tfrc	0.58	-0.22	Non-consistent	no_change
Q8BZA9	Tigar	2.57	0.97	consistent	up_in_E
Q61029	Tmpo	0.15	-0.69	Non-consistent	no_change
Q7M739	Tpr	-0.58	0.79	Non-consistent	no_change
E9PYI8	Usp14	-0.66	-1.6	consistent	Up_in_L
Q8K354	Cbr3	2.38	2.4	consistent	up_in_E
Q04447	Ckb	1.32	1.16	consistent	up_in_E
E9Q5B5	Hk2	1.51	2.1	consistent	up_in_E
E9Q715	Luc7l2	1.36	1.2	consistent	up_in_E
Q921K2	Parp1	1.17	1.79	consistent	up_in_E
P12382	Pfkl	1.25	2.49	consistent	up_in_E
P17809	Slc2a1	2.89	2.69	consistent	up_in_E
P32037	Slc2a3	2.04	1.8	consistent	up_in_E
P17751	Tpi1	2.72	2.66	consistent	up_in_E

## Sheet: 5B-LEPSC_vs_DEPSC
Accession	Symbol	ratio_r1	ratio_r2	reps	cat
O54774	Ap3d1	0.44	1.4	consistent	no_change
P00920	Ca2	0.29	0.37	consistent	no_change
A0A1B0GR60	Ftl1	-2.78	-2.58	consistent	Up_in_D
Q64521	Gpd2	-0.23	-0.21	consistent	no_change
Q6J1H4	Utf1	-0.63	-0.02	consistent	no_change
P61222	Abce1	0.2	-0.32	Non-consistent	no_change
O54825	Bysl	-0.94	-2.68	consistent	Up_in_D
P60766	Cdc42	-0.97	-2.03	consistent	Up_in_D
Q9CWR8	Dnmt3l	-2.13	-0.28	consistent	no_change
Q9CZX0	Elp3	0.04	-2.91	Non-consistent	no_change
D6REV6	Fbxo22	2.46	-1	Non-consistent	no_change
Q60749	Khdrbs1	-0.83	-0.66	consistent	Up_in_D
Q61733	Mrps31	0.06	-2.32	Non-consistent	no_change
Q8CIH9	Ppat	0.06	0.14	consistent	no_change
A0A0J9YVG0	Ppm1g	-2.58	-2.1	consistent	Up_in_D
O70456	Sfn	-1.58	-1.74	consistent	Up_in_D
Q7TML3	Slc35f2	0.3	-2.68	Non-consistent	no_change
E9Q1V5	Smpd4	0.06	-2.58	Non-consistent	no_change
P23881	Tcea3	-0.83	-1.49	consistent	Up_in_D
Q9D8Y1	Tmem126a	-1.16	-1.85	consistent	Up_in_D
Q5SWD9	Tsr1	-0.36	-0.91	consistent	no_change
Q9JMH6	Txnrd1	-0.94	-0.85	consistent	Up_in_D
Q8K3Y3	Lin28a	-2.78	-3.49	consistent	Up_in_D
P50580	Pa2g4	-2.13	-2.32	consistent	Up_in_D
Q8JZN5	Acad9	1.4	2.57	consistent	up_in_L
P45952	Acadm	0.37	0.55	consistent	no_change
Q07417	Acads	0.82	1.51	consistent	up_in_L
Q8BP40	Acp6	1.54	1.22	consistent	up_in_L
Q9WTP6	Ak2	1.48	1.39	consistent	up_in_L
P97384	Anxa11	1.12	1.64	consistent	up_in_L
P07356	Anxa2	1.33	1.68	consistent	up_in_L
P48036	Anxa5	1.52	2.55	consistent	up_in_L
F8WIT2	Anxa6	1.87	2.09	consistent	up_in_L
Q9WV54	Asah1	1.8	2.86	consistent	up_in_L
Q9CR86	Carhsp1	3.68	2.3	consistent	up_in_L
Q9CXS4	Cenpv	-0.75	1.98	Non-consistent	no_change
Q9DB73	Cyb5r1	1.07	1.32	consistent	up_in_L
Q9CQ62	Decr1	1.54	2.22	consistent	up_in_L
A2BDX2	Dpm1	0.47	0.25	consistent	no_change
P10630	Eif4a2	1.33	1.65	consistent	up_in_L
A0A0A6YXC8	Enah	2.02	2.01	consistent	up_in_L
B7FAU9	Flna	1.46	1.37	consistent	up_in_L
Q61425	Hadh	1.02	1.09	consistent	up_in_L
D3YWT1	Hnrnph3	2.49	2.99	consistent	up_in_L
Q61879	Myh10	2.67	1.52	consistent	up_in_L
Q8BLF1	Nceh1	2.51	2.51	consistent	up_in_L
Q91VD9	Ndufs1	1.65	2.37	consistent	up_in_L
A0A1Y7VJG9	Ppp4r3a	0.62	0.68	consistent	up_in_L
P33610	Prim2	-0.42	0.8	Non-consistent	no_change
Q5SSW2	Psme4	1.06	0.84	consistent	up_in_L
P53994	Rab2a	1.56	1.66	consistent	up_in_L
O55131	2022-09-07	2.02	2.59	consistent	up_in_L
Q8BH59	Slc25a12	1.89	2.41	consistent	up_in_L
Q9Z2Z6	Slc25a20	2.64	2.44	consistent	up_in_L
P48962	Slc25a4	0.61	0.96	consistent	up_in_L
A3KGU5	Sptan1	1.52	1.5	consistent	up_in_L
Q62261	Sptbn1	2.16	1.87	consistent	up_in_L
Q9WV55	Vapa	2.22	1.7	consistent	up_in_L
Q64727	Vcl	1.29	1.25	consistent	up_in_L
Q3TJ22	Aamp	-1.94	-0.71	consistent	Up_in_D
Q8BGQ7	Aars	-0.09	-1.21	consistent	no_change
Q6P542	Abcf1	-0.11	1.52	Non-consistent	no_change
Q99LE6	Abcf2	1.2	0.15	consistent	no_change
Q921H8	Acaa1a	0.63	-0.71	Non-consistent	no_change
Q80X81	Acat3	0.79	0.81	consistent	up_in_L
Q91V92	Acly	-0.32	-0.26	consistent	no_change
Q99KI0	Aco2	0.26	0.46	consistent	no_change
Q91V12	Acot7	0.43	0.02	consistent	no_change
Q8BZR4	Acot8	0.06	0.15	consistent	no_change
A0A1W2P7X3	Acp1	-0.8	0.15	Non-consistent	no_change
P60710	Actb	-0.91	-0.94	consistent	Up_in_D
P68033	Actc1	0.95	0.51	consistent	no_change
Q9Z2N8	Actl6a	0.07	0.08	consistent	no_change
A1BN54	Actn1	0.54	0.09	consistent	no_change
P57780	Actn4	0.09	-0.32	Non-consistent	no_change
P61164	Actr1a	0.87	-2.91	Non-consistent	no_change
P61161	Actr2	0.07	1.74	consistent	no_change
Q99JY9	Actr3	0.82	0.02	consistent	no_change
Q99JW2	Acy1	0.29	0.3	consistent	no_change
P28474	Adh5	-0.32	-0.56	consistent	no_change
Q3UDS7	Adpgk	0.59	-0.36	Non-consistent	no_change
P54822	Adsl	-0.91	-1.58	consistent	Up_in_D
P46664	Adss	0.87	-0.08	Non-consistent	no_change
Q8JZQ2	Afg3l2	2.9	0.29	consistent	no_change
P50247	Ahcy	-0.88	-1	consistent	Up_in_D
Q8BK64	Ahsa1	-1.19	-1.58	consistent	Up_in_D
P31230	Aimp1	-0.32	0.33	Non-consistent	no_change
Q8R010	Aimp2	-0.38	0.17	Non-consistent	no_change
Q9WUR9	Ak4	1.68	2.31	consistent	up_in_L
Q9JII6	Akr1a1	-0.28	-0.56	consistent	no_change
P45377	Akr1b8	0.06	-0.79	Non-consistent	no_change
P10518	Alad	-1.34	-1.24	consistent	Up_in_D
D3Z0B9	Aldh16a1	0.36	-0.54	Non-consistent	no_change
Q9Z110	Aldh18a1	0.24	-0.68	Non-consistent	no_change
P47738	Aldh2	0.72	0.77	consistent	up_in_L
Q8CHT0	Aldh4a1	1.73	2.4	consistent	up_in_L
Q9DBF1	Aldh7a1	-0.18	-0.21	consistent	no_change
Q9JLJ2	Aldh9a1	-0.3	0.33	Non-consistent	no_change
P09242	Alpl	0	0.22	only_in_1rep	no_change
F6UFG6	Anp32a	-0.54	-0.49	consistent	no_change
Q9EST5	Anp32b	-0.78	-0.85	consistent	Up_in_D
E9Q5H2	Anp32e	-0.54	-0.74	consistent	no_change
Q5SVG5	Ap1b1	0.76	0.22	consistent	no_change
P17427	Ap2a2	-0.38	0	only_in_1rep	no_change
H3BKM0	Ap2b1	0.27	-0.4	Non-consistent	no_change
Q3TWV4	Ap2m1	1.59	0.22	consistent	no_change
O35841	Api5	-0.54	-0.45	consistent	no_change
P08226	Apoe	1.5	1.93	consistent	up_in_L
P08030	Aprt	-0.46	-0.13	consistent	no_change
A2AQA7	Aqr	0.06	-0.97	Non-consistent	no_change
Q5XJY5	Arcn1	-0.97	-0.58	consistent	no_change
P61205	Arf3	0.06	-0.07	Non-consistent	no_change
Q99PT1	Arhgdia	-0.32	0.02	Non-consistent	no_change
P61211	Arl1	0.14	-0.45	Non-consistent	no_change
D3Z5T2	Armc10	-0.46	-0.03	consistent	no_change
Q8BNU0	Armc6	0.06	-1.07	Non-consistent	no_change
G3X920	Armc8	0.21	0.14	consistent	no_change
Q9WV32	Arpc1b	-0.91	1.11	Non-consistent	no_change
P59999	Arpc4	-0.08	0.3	Non-consistent	no_change
Q9D898	Arpc5l	-0.52	-0.4	consistent	no_change
O54984	Asna1	-0.08	0.03	Non-consistent	no_change
P16460	Ass1	-0.83	0.3	Non-consistent	no_change
Q925I1	Atad3	-0.34	0.79	Non-consistent	no_change
Q9CWJ9	Atic	-1.46	1.27	Non-consistent	no_change
Q8VDN2	Atp1a1	1.13	0.99	consistent	up_in_L
O55143	Atp2a2	1.33	-0.19	Non-consistent	no_change
Q03265	Atp5a1	0.35	0.66	consistent	no_change
P56480	Atp5b	0.59	0.88	consistent	no_change
Q8C2Q8	Atp5c1	0.49	0.6	consistent	no_change
Q9D3D9	Atp5d	-0.14	0.44	Non-consistent	no_change
Q9CQQ7	Atp5f1	0.13	0.12	consistent	no_change
F8WHP8	Atp5j2	0.09	0.24	consistent	no_change
Q9CPQ8	Atp5l	-0.03	-0.1	consistent	no_change
Q9DB20	Atp5o	0.3	0.35	consistent	no_change
P50516	Atp6v1a	1.05	-0.68	Non-consistent	no_change
P62814	Atp6v1b2	0.89	2.17	consistent	up_in_L
P50518	Atp6v1e1	0.79	0.8	consistent	up_in_L
A0A0A6YX18	Atp6v1h	0.25	0.45	consistent	no_change
P28658	Atxn10	-0.42	-0.3	consistent	no_change
O70126	Aurkb	0.06	-0.4	Non-consistent	no_change
G3UYQ2	Bag6	0.27	-0.17	Non-consistent	no_change
P24288	Bcat1	-0.03	0.17	Non-consistent	no_change
A0A1B0GX27	Bcat2	-0.42	-0.1	consistent	no_change
Q8R016	Blmh	-0.56	-0.34	consistent	no_change
Q64152	Btf3	0.27	-0.19	Non-consistent	no_change
E0CX20	Bud31	-2	1.46	Non-consistent	no_change
Q91VK1	Bzw2	-0.19	-0.56	consistent	no_change
Q8R5L1	C1qbp	-0.21	0.21	Non-consistent	no_change
Q06138	Cab39	-0.7	0.29	Non-consistent	no_change
Q9CXW3	Cacybp	-0.02	0.29	Non-consistent	no_change
E9QAI5	Cad	-0.11	-1.17	consistent	no_change
P14211	Calr	0.54	0.73	consistent	no_change
Q6ZQ38	Cand1	-0.44	-0.38	consistent	no_change
P35564	Canx	1.16	1.26	consistent	up_in_L
P40124	Cap1	0.86	-0.45	Non-consistent	no_change
Q60865	Caprin1	-0.61	-1.79	consistent	Up_in_D
P47753	Capza1	-0.58	0.11	Non-consistent	no_change
P47754	Capza2	0.12	1.54	consistent	no_change
A2AMW0	Capzb	1.87	0.43	consistent	no_change
Q9ER72	Cars	0.58	0.24	consistent	no_change
Q08024	Cbfb	0.3	0.24	consistent	no_change
P48758	Cbr1	0.07	0.35	consistent	no_change
P83917	Cbx1	0.03	0.3	consistent	no_change
P23198	Cbx3	0.49	0.75	consistent	no_change
Q61686	Cbx5	1.42	1.25	consistent	up_in_L
P80314	Cct2	-0.63	-1.24	consistent	Up_in_D
P80315	Cct4	-0.88	-0.91	consistent	Up_in_D
P80316	Cct5	-0.11	-0.68	consistent	no_change
P80317	Cct6a	-0.8	-0.56	consistent	no_change
P80313	Cct7	-0.78	-0.54	consistent	no_change
P42932	Cct8	0.3	-0.15	Non-consistent	no_change
A0A1W2P8B1	Cdc34	-0.19	0.34	Non-consistent	no_change
Q61081	Cdc37	-0.26	0.09	Non-consistent	no_change
Q6A068	Cdc5l	0.48	0.42	consistent	no_change
P11440	Cdk1	0.51	0.24	consistent	no_change
P97377	Cdk2	-1.16	-0.74	consistent	Up_in_D
A2AMQ5	Cds2	0.17	0.34	consistent	no_change
P28659	Celf1	0.2	0.55	consistent	no_change
P18760	Cfl1	-0.19	-0.08	consistent	no_change
E9QAS4	Chd4	0.67	-1.58	Non-consistent	no_change
A0A1B0GSH4	Chmp2a	1.69	1.16	consistent	up_in_L
D3YZA1	Chtop	0.91	0.86	consistent	up_in_L
Q8WTY4	Ciapin1	0.26	0.6	consistent	no_change
Z4YL78	Ckap5	-0.38	-0.56	consistent	no_change
Q9Z1Q5	Clic1	1.17	1.37	consistent	up_in_L
Q9QYB1	Clic4	-0.4	0.39	Non-consistent	no_change
Q8VBZ3	Clptm1	1.36	1.06	consistent	up_in_L
Q68FD5	Cltc	-0.14	0.08	Non-consistent	no_change
Q9DBP5	Cmpk1	-0.46	-0.94	consistent	no_change
Q9D1A2	Cndp2	0.12	0.38	consistent	no_change
Q9DAW9	Cnn3	0.9	3.33	consistent	up_in_L
B7ZWL1	Cnot1	0.5	-0.34	Non-consistent	no_change
Q9JKY0	Cnot9	-1.42	0.33	Non-consistent	no_change
A0A1W2P729	Cnpy2	-0.08	0.68	Non-consistent	no_change
Q8CIE6	Copa	-0.16	-0.82	consistent	no_change
Q9JIF7	Copb1	-0.38	0.15	Non-consistent	no_change
Q9QZE5	Copg1	1.64	-0.71	Non-consistent	no_change
O88543	Cops3	-0.28	-0.66	consistent	no_change
O88544	Cops4	0.22	0.88	consistent	no_change
A0A087WQA8	Cops5	-0.5	-1.74	consistent	no_change
Q8VBV7	Cops8	0.18	-0.47	Non-consistent	no_change
P61924	Copz1	-0.25	-2.91	consistent	no_change
Q9WUM4	Coro1c	1.45	-1.45	Non-consistent	no_change
Q8BJ03	Cox15	-0.94	0.18	Non-consistent	no_change
P19783	Cox4i1	0.87	0.6	consistent	no_change
P12787	Cox5a	0.29	0.33	consistent	no_change
O35218	Cpsf2	-0.58	0.26	Non-consistent	no_change
Q6NVF9	Cpsf6	-0.26	0.09	Non-consistent	no_change
P63154	Crnkl1	-1.83	1.12	Non-consistent	no_change
Q9CZU6	Cs	0.3	0.67	consistent	no_change
A0A0G2JF72	Csde1	0	-0.21	only_in_1rep	no_change
Q60737	Csnk2a1	-1.34	0.53	Non-consistent	no_change
Q91YZ2	Ctbp2	0.24	-1.74	Non-consistent	no_change
P26231	Ctnna1	-0.02	0.21	Non-consistent	no_change
D3Z2H7	Ctnnd1	-0.73	1.82	Non-consistent	no_change
P70698	Ctps1	-2.5	-1.24	consistent	Up_in_D
Q62018	Ctr9	1.52	-0.4	Non-consistent	no_change
E9PXY1	Cul4b	-0.28	-0.19	consistent	no_change
G5E850	Cyb5a	-0.52	0.05	Non-consistent	no_change
Q9CQX2	Cyb5b	-0.06	-0.03	consistent	no_change
Q9DCN2	Cyb5r3	0.27	0.32	consistent	no_change
Q9D0M3	Cyc1	0.33	0.64	consistent	no_change
P62897	Cycs	-0.4	-0.24	consistent	no_change
Q8K0C4	Cyp51a1	1.56	1.75	consistent	up_in_L
Q922B2	Dars	0.04	-0.23	Non-consistent	no_change
Q8BHC4	Dcakd	-0.44	0.08	Non-consistent	no_change
Q9DAR7	Dcps	-0.06	-0.58	consistent	no_change
Q8K2D6	Dctd	-0.25	-1	consistent	no_change
Q9QY93	Dctpp1	0.06	-1.07	Non-consistent	no_change
Q3U1J4	Ddb1	-0.86	-0.56	consistent	no_change
O54734	Ddost	-0.83	0.29	Non-consistent	no_change
Q91VR5	Ddx1	-0.13	0.3	Non-consistent	no_change
Q80Y44	Ddx10	0.17	-5.49	Non-consistent	no_change
Q501J6	Ddx17	0.71	1.09	consistent	up_in_L
Q8K363	Ddx18	-1.19	0.38	Non-consistent	no_change
Q61655	Ddx19a	0.27	0.87	consistent	no_change
Q9JIK5	Ddx21	0.48	-0.63	Non-consistent	no_change
Q921N6	Ddx27	-0.25	1.45	Non-consistent	no_change
Q8VDW0	Ddx39a	0.39	0.6	consistent	no_change
Q9Z1N5	Ddx39b	0.26	0.22	consistent	no_change
Q62167	Ddx3x	-0.63	0.24	Non-consistent	no_change
Q810A7	Ddx42	-1.23	-2.1	consistent	Up_in_D
F6QKD2	Ddx47	0.1	-0.28	Non-consistent	no_change
Q61656	Ddx5	0.16	0.93	consistent	no_change
P54823	Ddx6	0.43	0.68	consistent	no_change
Q7TNV0	Dek	0.66	0.32	consistent	no_change
A0A0N4SUT8	Dera	-0.21	0.3	Non-consistent	no_change
Q8VCH6	Dhcr24	-0.21	-1.13	consistent	no_change
O88455	Dhcr7	0.66	1.85	consistent	up_in_L
P00375	Dhfr	-0.7	-0.3	consistent	no_change
E9Q1V3	Dhodh	0.2	0.74	consistent	no_change
E9QNN1	Dhx9	0.33	-0.45	Non-consistent	no_change
Q8BMF4	Dlat	-1.42	-0.94	consistent	Up_in_D
O08749	Dld	0.71	0.65	consistent	up_in_L
P63037	Dnaja1	1.33	0.55	consistent	no_change
Q9QYJ0	Dnaja2	-0.46	-1.21	consistent	no_change
Q9QYI3	Dnajc7	1.14	0.33	consistent	no_change
Q91WN1	Dnajc9	0.95	0.56	consistent	no_change
P13864	Dnmt1	0.31	-0.47	Non-consistent	no_change
Q99KK7	Dpp3	-0.16	-0.02	consistent	no_change
P32233	Drg1	-0.48	-0.66	consistent	no_change
Q9QXB9	Drg2	2.64	1.11	consistent	up_in_L
Q9R0P5	Dstn	-0.8	0.26	Non-consistent	no_change
Q9CQ43	Dut	0.09	0.37	consistent	no_change
Q9JHU4	Dync1h1	0.42	-0.38	Non-consistent	no_change
Q9D903	Ebna1bp2	-0.36	-1.21	consistent	no_change
F6YTG0	Echdc2	0.13	0.19	consistent	no_change
Q8BH95	Echs1	0.42	0.5	consistent	no_change
P42125	Eci1	0.62	0.53	consistent	no_change
D6RE33	Edc4	1.16	1.07	consistent	up_in_L
P10126	Eef1a1	-0.42	-0.68	consistent	no_change
A0A087WS46	Eef1b2	-0.48	-0.07	consistent	no_change
Q9D8N0	Eef1g	0.4	-1.03	Non-consistent	no_change
P58252	Eef2	-0.86	-0.63	consistent	Up_in_D
G3UZ34	Eftud2	-0.06	-1.03	consistent	no_change
Q9EQP2	Ehd4	0.74	1.76	consistent	up_in_L
Q60872	Eif1a	-0.52	-0.82	consistent	no_change
Q8BJW6	Eif2a	-0.86	0.25	Non-consistent	no_change
Q99LC8	Eif2b1	-0.78	-0.82	consistent	Up_in_D
Q61749	Eif2b4	-2.68	-1.74	consistent	Up_in_D
Q6ZWX6	Eif2s1	-0.02	-0.23	consistent	no_change
Q9Z0N1	Eif2s3x	-0.86	-0.28	consistent	no_change
P23116	Eif3a	-0.63	-1.13	consistent	Up_in_D
Q8JZQ9	Eif3b	-0.68	-0.91	consistent	Up_in_D
Q8R1B4	Eif3c	-0.56	0.11	Non-consistent	no_change
O70194	Eif3d	1.33	-1.49	Non-consistent	no_change
P60229	Eif3e	0.46	-2.4	Non-consistent	no_change
Q9DCH4	Eif3f	-0.52	-0.28	consistent	no_change
Q9Z1D1	Eif3g	-0.18	-1.1	consistent	no_change
Q91WK2	Eif3h	-0.73	-0.66	consistent	Up_in_D
Q9QZD9	Eif3i	-0.36	-0.03	consistent	no_change
A0A140LJ59	Eif3k	-0.54	-1.28	consistent	no_change
Q8QZY1	Eif3l	-1.63	-0.82	consistent	Up_in_D
A2A701	Eif3m	-0.8	-0.88	consistent	Up_in_D
P60843	Eif4a1	-0.36	-0.12	consistent	no_change
A0A0J9YUS5	Eif4g1	-1.03	-2.49	consistent	Up_in_D
Q9WUK2	Eif4h	-0.13	-0.08	consistent	no_change
A0A0A0MQM0	Eif5a	-0.91	-1.1	consistent	Up_in_D
Q05D44	Eif5b	0.54	-1.79	Non-consistent	no_change
O55135	Eif6	-0.91	-1.4	consistent	Up_in_D
P70372	Elavl1	0.82	1	consistent	up_in_L
P62869	Elob	-0.36	-0.32	consistent	no_change
A0A087WQE6	Eloc	-2.88	-0.1	consistent	no_change
Q7TT37	Elp1	-0.18	0.17	Non-consistent	no_change
Q9CRD2	Emc2	0.89	1.47	consistent	up_in_L
M0QWY0	Emc8	0.17	-0.05	Non-consistent	no_change
Q8CGC7	Eprs	-0.48	-1.85	consistent	no_change
P84089	Erh	-0.14	-0.05	consistent	no_change
Q8BFZ9	Erlin2	1.69	1.14	consistent	up_in_L
P57759	Erp29	0.64	0.65	consistent	up_in_L
Q61539	Esrrb	0.01	0.46	consistent	no_change
Q8BWY3	Etf1	-0.63	-0.28	consistent	no_change
Q99LC5	Etfa	0.95	0.75	consistent	up_in_L
Q9DCW4	Etfb	0.46	0.55	consistent	no_change
A2AV19	Exosc2	0.18	0.69	consistent	no_change
Q9CRA8	Exosc5	-3.13	0.15	Non-consistent	no_change
Q8BTW3	Exosc6	0	0.29	only_in_1rep	no_change
A0A1L1ST25	Exosc7	0.91	-0.79	Non-consistent	no_change
A0A0G2JFV9	Exosc9	0.06	0.74	consistent	no_change
P26040	Ezr	2.65	-2.49	Non-consistent	no_change
P35505	Fah	-0.46	0.35	Non-consistent	no_change
Q9D6U8	Fam162a	0.9	0.54	consistent	no_change
Q921M7	Fam49b	0.26	0.61	consistent	no_change
E9PWY9	Farsa	1.16	-0.28	Non-consistent	no_change
Q9WUA2	Farsb	1.66	1.01	consistent	up_in_L
P19096	Fasn	-0.91	-2.17	consistent	Up_in_D
P35550	Fbl	0.26	0.37	consistent	no_change
Q920E5	Fdps	0.06	0.05	consistent	no_change
Q80UZ0	Fgd5	-0.09	0.72	Non-consistent	no_change
P97807	Fh	0.27	0.37	consistent	no_change
P30416	Fkbp4	-0.63	-0.43	consistent	no_change
Q80X90	Flnb	1.35	0.34	consistent	no_change
Q61553	Fscn1	0.27	0.56	consistent	no_change
Q8BGW1	Fto	0.06	0.15	consistent	no_change
A2AJ72	Fubp3	1.47	0.52	consistent	no_change
G3UXT7	Fus	1.23	-0.26	Non-consistent	no_change
Q6P5B5	Fxr2	1.53	0.15	consistent	no_change
P97855	G3bp1	0.45	0.46	consistent	no_change
P97379	G3bp2	0.24	0.11	consistent	no_change
A3KG36	G6pdx	-0.65	-0.74	consistent	Up_in_D
Q9R0N0	Galk1	0.01	0.09	consistent	no_change
Q8BHN3	Ganab	0.84	-0.05	Non-consistent	no_change
F6SL78	Gar1	-0.05	0.22	Non-consistent	no_change
Q9CZD3	Gars	-0.4	0.08	Non-consistent	no_change
Q64737	Gart	-1.16	-0.97	consistent	Up_in_D
O88986	Gcat	-1.03	0.15	Non-consistent	no_change
Q60759	Gcdh	-1	0.35	Non-consistent	no_change
E9PVA8	Gcn1	0.24	-0.02	Non-consistent	no_change
P50396	Gdi1	0.53	-0.17	Non-consistent	no_change
Q61598	Gdi2	0.16	0.03	consistent	no_change
Q9D600	Gins2	0.06	1.77	consistent	no_change
Q91W43	Gldc	-0.19	0.15	Non-consistent	no_change
Q9CPU0	Glo1	-0.56	-0.49	consistent	no_change
E9Q197	Glod4	0.1	-0.03	Non-consistent	no_change
Q9CQM9	Glrx3	0.24	0.05	consistent	no_change
P26443	Glud1	1.68	0.26	consistent	no_change
E9QAZ2	Gm10020	-0.13	-0.1	consistent	no_change
E9Q3T0	Gm10073	0.13	-0.45	Non-consistent	no_change
D3Z5M2	Gm10110	0.25	-2.91	Non-consistent	no_change
G3X9L6	Gm10250	-0.05	0.03	Non-consistent	no_change
Q9CXU4	Gm10273	0.25	0.21	consistent	no_change
A0A1Y7VKY1	Gm11361	-0.52	-0.54	consistent	no_change
V9GX38	Gm17190	0.1	2.19	consistent	no_change
E9PZF0	Gm20390	-0.86	-0.79	consistent	Up_in_D
E9PZB3	Gm5093	-0.34	-0.34	consistent	no_change
A0A0N4SVP8	Gm5580	-0.03	-0.21	consistent	no_change
F6SVV1	Gm9493	0.04	0.29	consistent	no_change
Q8BTZ7	Gmppb	-2.5	-0.1	consistent	no_change
Q3THK7	Gmps	-0.61	-0.02	consistent	no_change
Q8CI11	Gnl3	-0.48	0.15	Non-consistent	no_change
O88958	Gnpda1	1.21	0.47	consistent	no_change
Q9CR60	Golt1b	-0.25	0.02	Non-consistent	no_change
P05201	Got1	0.21	0.18	consistent	no_change
P05202	Got2	-0.11	0.03	Non-consistent	no_change
P06745	Gpi	-0.34	-0.34	consistent	no_change
Q99LD4	Gps1	0.26	0.15	consistent	no_change
P11352	Gpx1	-0.52	-0.38	consistent	no_change
S4R1E5	Gpx4	-1.06	-0.15	consistent	no_change
B1AT92	Grb2	0.4	0.78	consistent	no_change
Q99LP6	Grpel1	-0.26	-0.28	consistent	no_change
Q8R050	Gspt1	-1.58	-1.36	consistent	Up_in_D
P47791	Gsr	-0.16	-0.91	consistent	no_change
P24472	Gsta4	-0.52	-0.45	consistent	no_change
P19157	Gstp1	0.17	0.42	consistent	no_change
A0A1Y7VNC1	Gstz1	0.06	-1.45	Non-consistent	no_change
Q9D902	Gtf2e2	-0.11	0.49	Non-consistent	no_change
G3UYD0	Gtf2i	0.35	-0.43	Non-consistent	no_change
Q99ME9	Gtpbp4	-1.19	-0.79	consistent	Up_in_D
P12265	Gusb	0.61	0.15	consistent	no_change
A0A0N4SV66	H2afj	0.76	0.94	consistent	up_in_L
Q9QZQ8	H2afy	0.77	0.7	consistent	up_in_L
P0C0S6	H2afz	0.26	0.44	consistent	no_change
E0CZ27	H3f3a	0.09	0.18	consistent	no_change
Q61035	Hars	0.35	0.12	consistent	no_change
Q8BY71	Hat1	-0.28	-0.3	consistent	no_change
E0CXA0	Hdgf	1.85	-0.4	Non-consistent	no_change
Q8VDJ3	Hdlbp	0.93	0.34	consistent	no_change
A0A140T8J4	Hebp1	1.53	1.34	consistent	up_in_L
Q60848	Hells	0.93	0.09	consistent	no_change
Q8C3I8	Hgh1	-1.23	-0.74	consistent	Up_in_D
P70349	Hint1	-0.36	-0.49	consistent	no_change
Q8BLH7	Hirip3	0.06	-1.79	Non-consistent	no_change
P43275	Hist1h1a	0.21	0.19	consistent	no_change
P43276	Hist1h1b	0.33	0.26	consistent	no_change
P43274	Hist1h1e	-0.13	0.4	Non-consistent	no_change
P10853	Hist1h2bf	0.29	0.6	consistent	no_change
P62806	Hist1h4a	0.07	0.25	consistent	no_change
Q64523	Hist2h2ac	1.5	1.51	consistent	up_in_L
P22907	Hmbs	0.27	0.95	consistent	no_change
P30681	Hmgb2	-0.02	0.11	Non-consistent	no_change
P14901	Hmox1	-0.54	-0.63	consistent	no_change
D3YX62	Hmox2	0.62	0.5	consistent	no_change
Q9CX86	Hnrnpa0	-0.16	-0.28	consistent	no_change
P49312	Hnrnpa1	-0.32	0.12	Non-consistent	no_change
O88569	Hnrnpa2b1	1.85	1.73	consistent	up_in_L
A2AL12	Hnrnpa3	0.55	0.93	consistent	no_change
Q99020	Hnrnpab	0.89	0.32	consistent	no_change
Q9Z204	Hnrnpc	0.06	0.47	consistent	no_change
F6ZV59	Hnrnpd	1.18	0.06	consistent	no_change
Q9Z2X1	Hnrnpf	0	-0.3	only_in_1rep	no_change
O35737	Hnrnph1	-0.28	0.11	Non-consistent	no_change
B2M1R6	Hnrnpk	-0.14	0.15	Non-consistent	no_change
Q8R081	Hnrnpl	-0.19	0.18	Non-consistent	no_change
B8JK33	Hnrnpm	0.2	0.28	consistent	no_change
Q8VEK3	Hnrnpu	0	-0.02	only_in_1rep	no_change
Q8CFE2	Hpf1	1.16	-0.82	Non-consistent	no_change
P00493	Hprt1	-1.19	-0.74	consistent	Up_in_D
Q99N15	Hsd17b10	-0.08	0.15	Non-consistent	no_change
O70503	Hsd17b12	-0.19	-0.1	consistent	no_change
P51660	Hsd17b4	0.06	2.36	consistent	no_change
P07901	Hsp90aa1	-1.03	-1.24	consistent	Up_in_D
P11499	Hsp90ab1	-1.09	-1	consistent	Up_in_D
P08113	Hsp90b1	0.62	0.53	consistent	no_change
Q99M31	Hspa14	-0.18	-0.61	consistent	no_change
Q3U2G2	Hspa4	-0.63	-1.36	consistent	Up_in_D
P20029	Hspa5	1.06	1.37	consistent	up_in_L
P63017	Hspa8	-0.68	-0.85	consistent	Up_in_D
P38647	Hspa9	0.54	-0.15	Non-consistent	no_change
P14602	Hspb1	0.52	0.11	consistent	no_change
Q8BK58	Hspbap1	0.06	-0.56	Non-consistent	no_change
P63038	Hspd1	-0.21	-0.38	consistent	no_change
Q64433	Hspe1	-0.32	-0.28	consistent	no_change
E9Q0U7	Hsph1	-1.5	-1.54	consistent	Up_in_D
Q7TMY8	Huwe1	0.06	3.13	consistent	no_change
Q9JKR6	Hyou1	0.5	-1.36	Non-consistent	no_change
Q8BU30	Iars	-0.16	-1.63	consistent	no_change
F6RPJ9	Ide	-0.42	-0.88	consistent	no_change
Q9D6R2	Idh3a	0.03	0.3	consistent	no_change
O88477	Igf2bp1	0.25	-0.32	Non-consistent	no_change
Q9CPN8	Igf2bp3	0.14	0.42	consistent	no_change
Q9CXY6	Ilf2	0.35	-0.05	Non-consistent	no_change
Q45VK5	Ilf3	0.79	0.06	consistent	no_change
Q8CAQ8	Immt	0.43	0.44	consistent	no_change
Q921Y2	Imp3	-0.58	0.33	Non-consistent	no_change
Q91UZ5	Impa2	1.04	-1.03	Non-consistent	no_change
O55091	Impact	-0.8	1.55	Non-consistent	no_change
P24547	Impdh2	-0.88	-0.88	consistent	Up_in_D
Q8BKC5	Ipo5	-1.54	-1.45	consistent	Up_in_D
Q9EPL8	Ipo7	-1.23	-2.58	consistent	Up_in_D
E9QKZ2	Ipo9	0.51	-0.21	Non-consistent	no_change
Q9JKF1	Iqgap1	0.91	0.51	consistent	no_change
Q8K3X4	Irf2bpl	0.06	-0.68	Non-consistent	no_change
Q91V64	Isoc1	0.49	1.25	consistent	no_change
P85094	Isoc2a	0.2	0.49	consistent	no_change
Q9JHU9	Isyna1	-0.94	-0.63	consistent	Up_in_D
P09055	Itgb1	0.8	0.84	consistent	up_in_L
Q02257	Jup	0.06	0.51	consistent	no_change
Q99MN1	Kars	-0.02	-1.54	consistent	no_change
Q3U0V1	Khsrp	0.68	0.78	consistent	up_in_L
Q61768	Kif5b	2.87	-0.28	Non-consistent	no_change
P52293	Kpna2	-0.75	-0.32	consistent	no_change
O35343	Kpna4	-0.05	-0.17	consistent	no_change
P70168	Kpnb1	-0.28	-1.21	consistent	no_change
G3UZA0	Krr1	-0.8	-1.54	consistent	Up_in_D
Q587J6	L1td1	0.45	0.02	consistent	no_change
Q9CXA2	L3hypdh	1.55	1.64	consistent	up_in_L
Q99KR3	Lactb2	0.06	0.63	consistent	no_change
Q9CPY7	Lap3	-0.13	0	only_in_1rep	no_change
Q8BMJ2	Lars	-0.61	-1.68	consistent	Up_in_D
A2BE28	Las1l	-1.63	-1.17	consistent	Up_in_D
Q3U9G9	Lbr	0.25	-0.58	Non-consistent	no_change
P37913	Lig1	-0.61	-1.36	consistent	Up_in_D
Q9DBH5	Lman2	0.61	-0.19	Non-consistent	no_change
P14733	Lmnb1	1.24	1.36	consistent	up_in_L
Q8CGK3	Lonp1	1.01	0.02	consistent	no_change
Q6PB66	Lrpprc	-0.28	-0.68	consistent	no_change
A0A0R4J0W6	Lrrc40	1.6	1.06	consistent	up_in_L
Q505F5	Lrrc47	-0.54	-1.13	consistent	no_change
Q922Q8	Lrrc59	0.83	1	consistent	up_in_L
Q8BUI3	LRWD1	-1.13	-0.66	consistent	Up_in_D
Q9D0R8	Lsm12	-2.06	-1.21	consistent	Up_in_D
O35900	Lsm2	-1.23	0.47	Non-consistent	no_change
P62311	Lsm3	-0.32	-0.34	consistent	no_change
P24527	Lta4h	-0.5	1.64	Non-consistent	no_change
D3Z765	Luc7l	-1.16	0.81	Non-consistent	no_change
Q5SUF2	Luc7l3	-0.34	1.94	Non-consistent	no_change
J3QP56	Lypla1	0.53	0.79	consistent	no_change
P24668	M6pr	-0.48	0.15	Non-consistent	no_change
Q8BGS0	Mak16	0.62	0.68	consistent	up_in_L
Q64133	Maoa	-1.94	-0.88	consistent	Up_in_D
P63085	Mapk1	0.07	-0.56	Non-consistent	no_change
Q68FL6	Mars	-0.78	0.93	Non-consistent	no_change
Q3THS6	Mat2a	-0.68	-0.54	consistent	no_change
Q99LB6	Mat2b	-0.18	-0.49	consistent	no_change
Q8K310	Matr3	0	-0.51	only_in_1rep	no_change
F6WZH1	Mbd3	-1.42	-1.24	consistent	Up_in_D
P97310	Mcm2	0.89	-0.3	Non-consistent	no_change
P49717	Mcm4	-0.09	-0.74	consistent	no_change
P97311	Mcm6	-0.08	-0.28	consistent	no_change
Q61881	Mcm7	-0.54	-0.15	consistent	no_change
P14152	Mdh1	0.27	0.18	consistent	no_change
P08249	Mdh2	0.16	0.3	consistent	no_change
J3QMC5	Mdn1	0.03	-0.66	Non-consistent	no_change
Q99KE1	Me2	-1.23	1.69	Non-consistent	no_change
Q61846	Melk	-0.23	0.15	Non-consistent	no_change
Q8BP48	Metap1	-0.75	0.22	Non-consistent	no_change
Q6ZQI3	Mlec	1.39	1.96	consistent	up_in_L
Q8BPB0	Mob1b	-0.54	0.11	Non-consistent	no_change
D3Z3E8	Mov10	2.03	0.11	consistent	no_change
Q3TBW2	Mrpl10	0.06	-2.17	Non-consistent	no_change
Q9CQF0	Mrpl11	-0.94	4.1	Non-consistent	no_change
Q9CPR5	Mrpl15	0.98	-0.4	Non-consistent	no_change
D3Z7C0	Mrpl40	1.27	-0.08	Non-consistent	no_change
Q9EQI8	Mrpl46	0.59	0.17	consistent	no_change
Q8BK72	Mrps27	-1.03	-0.24	consistent	no_change
Q9JIK9	Mrps34	-0.28	0.19	Non-consistent	no_change
A0A0R4J0L6	Mrps35	0.06	-0.26	Non-consistent	no_change
Q80X85	Mrps7	0.06	0.08	consistent	no_change
Q9D6S7	Mrrf	-1.38	0.09	Non-consistent	no_change
A2AMV1	Mrto4	-0.42	-0.82	consistent	no_change
P43247	Msh2	-0.28	-0.23	consistent	no_change
P54276	Msh6	-0.32	0.37	Non-consistent	no_change
F8WHY8	Mta1	0.98	-3.49	Non-consistent	no_change
Q9R190	Mta2	-0.21	-1.24	consistent	no_change
Q9CQ65	Mtap	-0.73	-0.61	consistent	Up_in_D
Q791V5	Mtch2	-0.94	-0.32	consistent	no_change
A0A1W2P733	Mthfd1	-0.42	-0.47	consistent	no_change
Q3V3R1	Mthfd1l	1.72	-0.17	Non-consistent	no_change
P18155	Mthfd2	0.06	-0.1	Non-consistent	no_change
Q9CZU3	Mtrex	0.6	-1.1	Non-consistent	no_change
Q7TPV4	Mybbp1a	-0.38	-0.36	consistent	no_change
Q9JK81	Myg1	-0.52	-0.63	consistent	no_change
Q8VDD5	Myh9	1.55	1.1	consistent	up_in_L
A0A1W2P6G5	Myl6	-0.4	-0.34	consistent	no_change
Q6PGB6	Naa50	-0.78	-0.26	consistent	no_change
E0CZE0	Nae1	0.14	0.03	consistent	no_change
Q99KQ4	Nampt	-0.19	-0.17	consistent	no_change
Q99J77	Nans	-0.48	-0.79	consistent	no_change
Q3TF41	Nap1l1	0.47	-1.07	Non-consistent	no_change
Q78ZA7	Nap1l4	-1.13	-1.21	consistent	Up_in_D
Q9DB05	Napa	0.06	-0.56	Non-consistent	no_change
Q8BP47	Nars	-1.23	0.69	Non-consistent	no_change
B1AU75	Nasp	-1.42	-0.76	consistent	Up_in_D
Q8K224	Nat10	0.26	-1.45	Non-consistent	no_change
Q8K4Z3	Naxe	2.33	-0.07	Non-consistent	no_change
Q8C156	Ncaph	0.06	0.15	consistent	no_change
P09405	Ncl	0	-0.74	only_in_1rep	no_change
A0A0R3P9C8	Ndufa9	1.7	1.7	consistent	up_in_L
D3YUK4	Ndufb10	0.44	2.16	consistent	no_change
Q9DCT2	Ndufs3	0.86	0.77	consistent	up_in_L
Q8K3J1	Ndufs8	1.14	1.09	consistent	up_in_L
Q9D6J6	Ndufv2	-0.06	-0.45	consistent	no_change
P46935	Nedd4	-0.11	-1.07	consistent	no_change
Q922L6	Nelfcd	0.1	0.15	consistent	no_change
D3Z285	Nfu1	-0.48	-1.49	consistent	no_change
Q9CRB2	Nhp2	-0.54	-0.3	consistent	no_change
Q91VE6	Nifk	-2.19	0.11	Non-consistent	no_change
Q9CXK8	Nip7	0.24	-0.02	Non-consistent	no_change
Q9JHW2	Nit2	-0.5	-0.97	consistent	no_change
A0A286YD12	Nln	-0.23	1.51	Non-consistent	no_change
O70310	Nmt1	0.07	-0.54	Non-consistent	no_change
Q5RJG1	Nol10	0.06	0.15	consistent	no_change
Q6GQT9	Nomo1	2.29	1.4	consistent	up_in_L
Q99K48	Nono	0.38	0.63	consistent	no_change
E9QN31	Nop2	-0.26	-1.32	consistent	no_change
Q9D6Z1	Nop56	-0.63	-0.19	consistent	no_change
Q6DFW4	Nop58	-0.36	-0.76	consistent	no_change
Q11011	Npepps	1.87	-0.61	Non-consistent	no_change
Q9DCJ9	Npl	-1.26	-1.36	consistent	Up_in_D
Q5SQB0	Npm1	-0.52	0.06	Non-consistent	no_change
Q64669	Nqo1	0.18	0.24	consistent	no_change
Q9R1J0	Nsdhl	-0.11	-0.03	consistent	no_change
P46460	Nsf	1.04	1.11	consistent	up_in_L
Q9CZ44	Nsfl1c	0.51	0.47	consistent	no_change
H3BKN0	Nsun2	-1.13	-1.32	consistent	Up_in_D
A2A9X5	Nt5c	0.06	1.89	consistent	no_change
O35685	Nudc	0.32	-1.45	Non-consistent	no_change
Q8VHN8	Nudt16l1	0.1	0.7	consistent	no_change
Q9CQF3	Nudt21	0.35	-0.36	Non-consistent	no_change
Q8R0G9	Nup133	2.43	-1.74	Non-consistent	no_change
Q99P88	Nup155	0.74	0.37	consistent	no_change
Q9Z0W3	Nup160	-0.11	0.15	Non-consistent	no_change
Q9CWU9	Nup37	-0.94	-0.19	consistent	no_change
Q9JIH2	Nup50	-0.44	-1.32	consistent	no_change
Q8R480	Nup85	0.35	0.37	consistent	no_change
Q8BJ71	Nup93	-0.19	1.17	Non-consistent	no_change
Q9DBY8	Nvl	0.91	-1.68	Non-consistent	no_change
Q99JX7	Nxf1	1.33	1.07	consistent	up_in_L
A0A0J9YUB6	Ociad1	0.81	0.71	consistent	up_in_L
Z4YJV4	Ogdh	-0.75	0.74	Non-consistent	no_change
Q9CZ30	Ola1	-0.36	-0.15	consistent	no_change
Q8BWU5	Osgep	0.18	0.15	consistent	no_change
D3YWF6	Otub1	0.04	-0.24	Non-consistent	no_change
Q9D0K2	Oxct1	0.06	-0.1	Non-consistent	no_change
P09103	P4hb	1	1.13	consistent	up_in_L
P29341	Pabpc1	-0.46	-1.03	consistent	no_change
Q9WVE8	Pacsin2	2.37	0.15	consistent	no_change
D3Z2X5	Pafah1b3	-0.88	-0.94	consistent	Up_in_D
Q9DCL9	Paics	0.26	0.03	consistent	no_change
Q9DCE5	Pak1ip1	0.14	0.09	consistent	no_change
Q99LX0	Park7	0.1	0.14	consistent	no_change
O88554	Parp2	0.25	0.81	consistent	no_change
P60335	Pcbp1	1.22	-0.03	Non-consistent	no_change
Q61990	Pcbp2	-0.06	0.18	Non-consistent	no_change
P17918	Pcna	0.01	0	only_in_1rep	no_change
P12815	Pdcd6	-0.5	-0.51	consistent	no_change
Q9WU78	Pdcd6ip	0.3	1.06	consistent	no_change
P35486	Pdha1	1.33	1.44	consistent	up_in_L
Q9D051	Pdhb	0.21	0.39	consistent	no_change
P27773	Pdia3	0.84	1.26	consistent	up_in_L
Q922R8	Pdia6	0.71	-0.21	Non-consistent	no_change
E9QPI5	Pds5a	0.6	-0.85	Non-consistent	no_change
Q4VA53	Pds5b	1.01	-0.94	Non-consistent	no_change
P70296	Pebp1	-0.61	-0.45	consistent	no_change
D6RIP0	Pecr	0.06	0.15	consistent	no_change
Q11136	Pepd	0.17	2.67	consistent	no_change
Q9EQ61	Pes1	1.17	-1.36	Non-consistent	no_change
Q5SUR0	Pfas	0.26	-2.32	Non-consistent	no_change
O70591	Pfdn2	-0.38	-0.66	consistent	no_change
Q8C605	Pfkp	0.06	0.03	consistent	no_change
Q5SX49	Pfn1	0.01	-0.1	Non-consistent	no_change
Q9DBJ1	Pgam1	-0.18	-0.1	consistent	no_change
Q9DCD0	Pgd	0.01	0.02	consistent	no_change
Q8CBG6	Pgls	-0.23	-0.03	consistent	no_change
O55022	Pgrmc1	-0.02	0.65	Non-consistent	no_change
Q80UU9	Pgrmc2	0.22	0.8	consistent	no_change
P67778	Phb	-1.23	0.86	Non-consistent	no_change
O35129	Phb2	0.26	0.38	consistent	no_change
Q61753	Phgdh	-1.38	-2.1	consistent	Up_in_D
Q9QUR7	Pin1	-0.38	-0.63	consistent	no_change
Q8K411	Pitrm1	1.19	1.55	consistent	up_in_L
P27612	Plaa	0.43	0.06	consistent	no_change
Q9DBG5	Plin3	0.76	2.05	consistent	up_in_L
A2AIW9	Pmpca	1.61	2.04	consistent	up_in_L
Q9CXT8	Pmpcb	0.09	1.39	consistent	no_change
D3YXP6	Pmvk	0.06	0.15	consistent	no_change
Q8K1R3	Pnpt1	1.21	1.12	consistent	up_in_L
A0A0R4J0V5	Polr2a	0.06	0.61	consistent	no_change
Q8CFI7	Polr2b	1.04	0.15	consistent	no_change
P97760	Polr2c	1.04	0.15	consistent	no_change
Q80UW8	Polr2e	-1.78	-0.51	consistent	no_change
P17742	Ppia	-0.21	0.03	Non-consistent	no_change
P24369	Ppib	0.65	0.49	consistent	no_change
Q9CR16	Ppid	-0.68	-0.63	consistent	Up_in_D
P62137	Ppp1ca	-0.42	-0.23	consistent	no_change
P62141	Ppp1cb	-0.21	-0.3	consistent	no_change
Q3UM45	Ppp1r7	-0.18	0.25	Non-consistent	no_change
P62715	Ppp2cb	0.31	0.08	consistent	no_change
Q76MZ3	Ppp2r1a	0.06	0.15	consistent	no_change
Q9CWU3	Ppp2r2a	-0.21	-0.43	consistent	no_change
B1AXW5	Prdx1	-0.73	-0.68	consistent	Up_in_D
P20108	Prdx3	-0.97	-0.38	consistent	no_change
O08807	Prdx4	-0.14	0.86	Non-consistent	no_change
O08709	Prdx6	-0.25	-0.02	consistent	no_change
Q9QUR6	Prep	0.51	0.89	consistent	no_change
O08795	Prkcsh	0.88	0.85	consistent	up_in_L
A0A171KXD3	Prmt1	0.25	0.19	consistent	no_change
Q99KP6	Prpf19	0.71	0.58	consistent	no_change
Q8CCF0	Prpf31	-0.21	0.12	Non-consistent	no_change
Q9DAW6	Prpf4	0.75	0.43	consistent	no_change
Q99PV0	Prpf8	-0.3	-0.61	consistent	no_change
G3UXL2	Prps1l3	-1.34	-0.97	consistent	Up_in_D
B1AT84	Prpsap1	0.06	-1.49	Non-consistent	no_change
Q99JF8	Psip1	-0.34	0.49	Non-consistent	no_change
Q9R1P4	Psma1	0.46	0.68	consistent	no_change
P49722	Psma2	-0.32	-0.23	consistent	no_change
O70435	Psma3	-0.5	-0.76	consistent	no_change
Q9R1P0	Psma4	-0.83	-0.49	consistent	no_change
Q9Z2U1	Psma5	-0.18	-0.12	consistent	no_change
Q9QUM9	Psma6	-0.78	-0.97	consistent	Up_in_D
Q9Z2U0	Psma7	-0.14	-0.08	consistent	no_change
O09061	Psmb1	-0.32	-0.4	consistent	no_change
Q9R1P3	Psmb2	-0.42	-0.91	consistent	no_change
Q9R1P1	Psmb3	-0.54	-0.34	consistent	no_change
P99026	Psmb4	-0.26	0.08	Non-consistent	no_change
O55234	Psmb5	-0.48	-0.56	consistent	no_change
Q60692	Psmb6	-0.65	-0.54	consistent	no_change
P62192	Psmc1	-0.13	0.03	Non-consistent	no_change
P46471	Psmc2	0.77	0.78	consistent	up_in_L
A2AGN7	Psmc3	-1.26	-1.74	consistent	Up_in_D
P54775	Psmc4	0.12	-0.08	Non-consistent	no_change
P62196	Psmc5	-0.63	-0.51	consistent	no_change
P62334	Psmc6	-0.02	0.09	Non-consistent	no_change
Q3TXS7	Psmd1	-0.3	-0.68	consistent	no_change
Q8BG32	Psmd11	-0.21	-0.12	consistent	no_change
Q9D8W5	Psmd12	-0.09	-0.36	consistent	no_change
Q9WVJ2	Psmd13	-0.13	-0.45	consistent	no_change
O35593	Psmd14	-0.3	-0.07	consistent	no_change
Q8VDM4	Psmd2	-0.5	-0.34	consistent	no_change
P14685	Psmd3	-0.65	-0.07	consistent	no_change
Q8BJY1	Psmd5	0.03	-0.02	Non-consistent	no_change
Q99JI4	Psmd6	-0.42	-0.38	consistent	no_change
P26516	Psmd7	-0.14	-0.36	consistent	no_change
G3X9V0	Psme2	2.89	1.66	consistent	up_in_L
P61290	Psme3	-0.34	-0.94	consistent	no_change
Q8BGJ5	Ptbp1	0.52	-0.05	Non-consistent	no_change
Q14C51	Ptcd3	0.32	-0.02	Non-consistent	no_change
Q9R0Q7	Ptges3	-0.65	-1.36	consistent	Up_in_D
Q8R2Y8	Ptrh2	-0.63	-0.3	consistent	no_change
Q3UEB3	Puf60	-0.97	0.28	Non-consistent	no_change
Q8BKS9	Pum3	0.21	-0.54	Non-consistent	no_change
P42669	Pura	0.8	0.64	consistent	up_in_L
O35295	Purb	-0.7	0.12	Non-consistent	no_change
Q9EPB4	Pycard	0.47	-0.12	Non-consistent	no_change
D3Z158	Qars	-0.38	-1.91	consistent	no_change
P46638	Rab11b	-0.5	0.38	Non-consistent	no_change
Q91V41	Rab14	0.12	-0.03	Non-consistent	no_change
P35293	Rab18	0.52	0.28	consistent	no_change
Q5SW88	Rab1a	0.74	1.02	consistent	up_in_L
Q9D1G1	Rab1b	0.39	0.81	consistent	no_change
P35278	Rab5c	0.71	-0.07	Non-consistent	no_change
P51150	Rab7a	0	0.21	only_in_1rep	no_change
P55258	Rab8a	0.27	0.67	consistent	no_change
P63001	Rac1	-0.38	-0.02	consistent	no_change
P68040	Rack1	-0.58	-0.51	consistent	no_change
P54728	Rad23b	0.06	0.15	consistent	no_change
Q8C570	Rae1	1.39	0.19	consistent	no_change
P63321	Rala	0.44	0.39	consistent	no_change
A2AU62	Raly	0.21	0.06	consistent	no_change
P62827	Ran	-0.46	-0.3	consistent	no_change
P34022	Ranbp1	0.07	0.09	consistent	no_change
Q9ERU9	Ranbp2	0.64	-0.34	Non-consistent	no_change
P46061	Rangap1	-1.03	-1.97	consistent	Up_in_D
A0A0G2JDL9	Rap1a	-0.05	0.39	Non-consistent	no_change
Q9D0I9	Rars	-0.36	0.08	Non-consistent	no_change
Q60972	Rbbp4	0.33	0.89	consistent	no_change
A2AFJ1	Rbbp7	0.07	-0.82	Non-consistent	no_change
S4R2M6	Rbm3	0.57	0.49	consistent	no_change
A0A0G2JEA9	Rbm8a	-0.09	0.54	Non-consistent	no_change
Q8VE37	Rcc1	0.01	1.26	consistent	no_change
Q8BK67	Rcc2	0.24	-0.51	Non-consistent	no_change
Q9JJT0	Rcl1	0.06	-0.03	Non-consistent	no_change
D6RHA2	Renbp	1.01	1.01	consistent	up_in_L
Q9D0F6	Rfc5	0.53	0.24	consistent	no_change
Q6PR54	Rif1	0.07	-1.36	Non-consistent	no_change
Q05C51	Rnaseh2a	0.06	0.54	consistent	no_change
A0A087WQQ3	Rnf2	0.87	-1.17	Non-consistent	no_change
Q99M28	Rnps1	0.7	-0.15	Non-consistent	no_change
Q8VEE4	Rpa1	-0.73	0	only_in_1rep	no_change
Q6ZWV3	Rpl10	-0.7	-0.58	consistent	no_change
P53026	Rpl10a	-0.09	-0.36	consistent	no_change
P35979	Rpl12	-0.4	-0.07	consistent	no_change
P47963	Rpl13	0.69	-0.15	Non-consistent	no_change
Q9CR57	Rpl14	-0.44	1.51	Non-consistent	no_change
Q6ZWZ7	Rpl17	0.44	1.2	consistent	no_change
A0A1B0GQU8	Rpl18	-0.78	-0.63	consistent	Up_in_D
A0A1D5RLW5	Rpl18a	-0.61	-0.34	consistent	no_change
A2A547	Rpl19	-0.61	-0.94	consistent	Up_in_D
O09167	Rpl21	-0.18	-0.1	consistent	no_change
P67984	Rpl22	-1.3	-0.79	consistent	Up_in_D
Q9D7S7	Rpl22l1	0.24	-0.58	Non-consistent	no_change
P62830	Rpl23	-0.68	-1.07	consistent	Up_in_D
A0A140T8M7	Rpl23a-ps3	0.17	0.34	consistent	no_change
Q8BP67	Rpl24	0.33	0.11	consistent	no_change
B1ARA3	Rpl26	0.09	-0.08	Non-consistent	no_change
P61358	Rpl27	-0.32	-0.3	consistent	no_change
P14115	Rpl27a	-0.26	-0.4	consistent	no_change
P41105	Rpl28	0.09	-0.43	Non-consistent	no_change
A0A1L1SUN1	Rpl29	0.26	0.19	consistent	no_change
P27659	Rpl3	-0.7	0.06	Non-consistent	no_change
P62889	Rpl30	-0.7	-0.91	consistent	Up_in_D
P62900	Rpl31	-0.48	-0.56	consistent	no_change
P62911	Rpl32	-0.44	-0.91	consistent	no_change
Q9D1R9	Rpl34	-0.21	-0.43	consistent	no_change
Q6ZWV7	Rpl35	-0.34	-0.54	consistent	no_change
Q6ZWZ4	Rpl36	-0.25	-0.74	consistent	no_change
Q9JJI8	Rpl38	-0.54	-0.28	consistent	no_change
Q9D8E6	Rpl4	-0.25	0.02	Non-consistent	no_change
P47962	Rpl5	-0.56	-0.47	consistent	no_change
P47911	Rpl6	-0.19	-0.08	consistent	no_change
P14148	Rpl7	0.16	0.43	consistent	no_change
P12970	Rpl7a	-0.11	0.03	Non-consistent	no_change
Q9D8M4	Rpl7l1	0.06	0.87	consistent	no_change
P62918	Rpl8	0.46	-0.88	Non-consistent	no_change
A0A140T8T4	Rpl9-ps6	-0.18	-0.24	consistent	no_change
P14869	Rplp0	-0.16	-0.3	consistent	no_change
P99027	Rplp2	-0.68	-0.79	consistent	Up_in_D
Q91YQ5	Rpn1	0.39	0.15	consistent	no_change
A2ACG7	Rpn2	1.05	0.29	consistent	no_change
O88796	Rpp30	-0.68	-0.76	consistent	Up_in_D
P63325	Rps10	-0.63	-0.49	consistent	no_change
A0A1B0GRR3	Rps11	-0.3	-0.19	consistent	no_change
Q921R2	Rps13	-0.56	-0.49	consistent	no_change
P62264	Rps14	-0.54	-0.34	consistent	no_change
P62843	Rps15	0.16	0.26	consistent	no_change
F8WJ41	Rps15a	-0.91	-0.82	consistent	Up_in_D
P14131	Rps16	-0.7	-0.56	consistent	no_change
P63276	Rps17	-0.5	-0.19	consistent	no_change
D3YUT3	Rps19	-0.28	-0.26	consistent	no_change
P25444	Rps2	-0.46	0.61	Non-consistent	no_change
P60867	Rps20	-0.52	-0.32	consistent	no_change
Q9CQR2	Rps21	-1.09	0.15	Non-consistent	no_change
P62267	Rps23	-0.7	-0.58	consistent	no_change
A0A286YEB7	Rps24	-0.42	-0.28	consistent	no_change
A0A1L1SQA8	Rps25	-0.13	-0.02	consistent	no_change
P62855	Rps26	-0.19	-0.3	consistent	no_change
A0A0G2JDW7	Rps27	-0.28	0.19	Non-consistent	no_change
D6RH49	Rps27l	1.01	0.73	consistent	up_in_L
G3UYV7	Rps28	-0.73	-0.74	consistent	Up_in_D
P62908	Rps3	-0.34	-0.23	consistent	no_change
P97351	Rps3a	0.3	0.39	consistent	no_change
P62702	Rps4x	-0.52	-0.61	consistent	no_change
D3YYM6	Rps5	0.01	-0.79	Non-consistent	no_change
P62754	Rps6	1.39	-0.88	Non-consistent	no_change
P62242	Rps8	-0.19	0.82	Non-consistent	no_change
Q6ZWN5	Rps9	-0.58	-0.4	consistent	no_change
P14206	Rpsa	-0.19	-0.45	consistent	no_change
G3UYP1	Rragb	0.42	0.21	consistent	no_change
P07742	Rrm1	-1.63	0.21	Non-consistent	no_change
P11157	Rrm2	-0.86	-0.63	consistent	Up_in_D
Q6P5B0	Rrp12	-0.48	-1.97	consistent	no_change
Q9D1C9	Rrp7a	-0.5	0.35	Non-consistent	no_change
Q8BVY0	Rsl1d1	-0.08	-0.32	consistent	no_change
A2AUR7	Rsu1	0.37	0.46	consistent	no_change
Q99LF4	Rtcb	-2.88	-0.45	consistent	no_change
Q9ES97	Rtn3	0.43	0.4	consistent	no_change
Q99P72	Rtn4	-0.02	0.83	Non-consistent	no_change
Q9CQE8	RTRAF	-0.48	0.54	Non-consistent	no_change
P60122	Ruvbl1	-0.86	-1.68	consistent	Up_in_D
Q9WTM5	Ruvbl2	0.09	0.28	consistent	no_change
D3YXK2	Safb	0.24	-1.24	Non-consistent	no_change
Q8BGH2	Samm50	0.6	-1.49	Non-consistent	no_change
A0A1W2P7G2	Sarnp	0.45	0.15	consistent	no_change
P26638	Sars	-1.5	-1.45	consistent	Up_in_D
Q9JJL8	Sars2	-0.19	1.75	Non-consistent	no_change
Q9JLI8	Sart3	-0.18	0.3	Non-consistent	no_change
E9Q855	Scamp3	-0.26	1	Non-consistent	no_change
Q8K2B3	Sdha	0.71	0.74	consistent	up_in_L
Q9CQA3	Sdhb	0.62	0.55	consistent	no_change
E9Q1S3	Sec23a	2.71	0.15	consistent	no_change
P61620	Sec61a1	1.22	-0.21	Non-consistent	no_change
Q9CQS8	Sec61b	0.31	0.33	consistent	no_change
Q8R2U0	Seh1l	0.06	1.06	consistent	no_change
Q8BH69	Sephs1	-0.25	0.02	Non-consistent	no_change
A0A0J9YTY0	2022-09-11	0.42	0.34	consistent	no_change
A2A6U5	2022-09-09	0.16	-0.71	Non-consistent	no_change
A2BE93	Set	-0.94	-0.56	consistent	no_change
Q8K4Z5	Sf3a1	-0.86	-0.68	consistent	Up_in_D
Q9D554	Sf3a3	0.06	-1.24	Non-consistent	no_change
G5E866	Sf3b1	0.21	-0.66	Non-consistent	no_change
Q921M3	Sf3b3	-0.68	-1.03	consistent	Up_in_D
Q8VIJ6	Sfpq	1.12	0.99	consistent	up_in_L
Q99JR1	Sfxn1	0.13	0.03	consistent	no_change
D6REF7	Sgpl1	0.37	1.57	consistent	no_change
G3UZ26	Shmt1	-0.3	0.02	Non-consistent	no_change
Q3TFD0	Shmt2	-0.11	0.08	Non-consistent	no_change
Q8JZU2	Slc25a1	-0.25	0	only_in_1rep	no_change
Q5SX46	Slc25a11	0.39	0.03	consistent	no_change
Q9QXX4	Slc25a13	0.13	1.47	consistent	no_change
Q8VEM8	Slc25a3	0.13	0.34	consistent	no_change
P51881	Slc25a5	0.42	0.67	consistent	no_change
E9PXM6	Slc29a1	-0.75	-0.13	consistent	no_change
P10852	Slc3a2	-0.36	-0.3	consistent	no_change
Q9Z127	Slc7a5	-0.42	0.32	Non-consistent	no_change
Q04692	Smarcad1	-0.65	0.34	Non-consistent	no_change
Q3UNN4	Smarcc1	-0.06	-0.07	consistent	no_change
Q61466	Smarcd1	-0.36	0.15	Non-consistent	no_change
Q9CU62	Smc1a	1.27	1.56	consistent	up_in_L
Q9CW03	Smc3	0.14	0.29	consistent	no_change
Q3UKJ7	Smu1	0.4	0.45	consistent	no_change
Q78PY7	Snd1	0.61	-0.82	Non-consistent	no_change
Q6P4T2	Snrnp200	0.16	-1.07	Non-consistent	no_change
Q6PE01	Snrnp40	-0.19	0.29	Non-consistent	no_change
P57784	Snrpa1	-0.06	-0.43	consistent	no_change
P27048	Snrpb	0.57	0.11	consistent	no_change
P62315	Snrpd1	-0.13	-0.19	consistent	no_change
P62317	Snrpd2	1.91	0.28	consistent	no_change
P62320	Snrpd3	-0.46	-0.56	consistent	no_change
P62305	Snrpe	0.07	-0.51	Non-consistent	no_change
P62309	Snrpg	-1.46	-0.71	consistent	Up_in_D
Q61235	Sntb2	3.74	0.9	consistent	up_in_L
Q9D0T1	Snu13	-0.14	-0.12	consistent	no_change
Q9CWK8	Snx2	0	-1.54	only_in_1rep	no_change
O70492	Snx3	-0.21	0.5	Non-consistent	no_change
P08228	Sod1	-0.7	-0.61	consistent	Up_in_D
P09671	Sod2	0.38	0.38	consistent	no_change
G3UXX3	Spr	-0.48	0.09	Non-consistent	no_change
Q64674	Srm	-1.5	-1.1	consistent	Up_in_D
P14576	Srp54	0.47	-0.66	Non-consistent	no_change
A2AAN2	Srp68	0.93	0.44	consistent	no_change
F8VQC1	Srp72	0.9	1.88	consistent	up_in_L
Q99MR6	Srrt	0.43	5.3	consistent	no_change
Q6PDM2	Srsf1	-0.5	1.9	Non-consistent	no_change
Q3TFP0	Srsf10	-0.63	0.35	Non-consistent	no_change
Q3UIX4	Srsf11	0.52	-1.24	Non-consistent	no_change
P84104	Srsf3	0.87	0.8	consistent	up_in_L
O35326	Srsf5	-1.94	1.14	Non-consistent	no_change
Q3TWW8	Srsf6	-0.86	1.42	Non-consistent	no_change
Q8BL97	Srsf7	1.47	1.46	consistent	up_in_L
P32067	Ssb	-1.13	0.56	Non-consistent	no_change
F8WJK8	St13	-0.65	0.98	Non-consistent	no_change
B7ZC18	Stat3	0.06	-0.88	Non-consistent	no_change
Q60864	Stip1	0.94	-0.43	Non-consistent	no_change
P55821	Stmn2	0.66	1.41	consistent	up_in_L
Q99JB2	Stoml2	-1.03	-1.45	consistent	Up_in_D
Q9Z1Z2	Strap	-1.42	-1.63	consistent	Up_in_D
P46978	Stt3a	0.04	0.56	consistent	no_change
Q9Z2I8	Suclg2	1.32	0.92	consistent	up_in_L
Q9CX34	Sugt1	0.82	-1.32	Non-consistent	no_change
H7BWX9	Sumo2	-0.42	-0.19	consistent	no_change
G3X956	Supt16	-0.5	-0.32	consistent	no_change
P63271	Supt4h1a	0.07	-0.15	Non-consistent	no_change
O55201	Supt5h	-0.48	0.03	Non-consistent	no_change
G3UZI2	Syncrip	-1.34	-0.74	consistent	Up_in_D
Q9WVA4	Tagln2	1.28	1.52	consistent	up_in_L
Q93092	Taldo1	-0.06	-0.28	consistent	no_change
A0A087WR97	Tardbp	-0.05	0.54	Non-consistent	no_change
Q9D0R2	Tars	-0.52	0.21	Non-consistent	no_change
P10711	Tcea1	0.98	0.15	consistent	no_change
P11983	Tcp1	-0.5	-1.58	consistent	no_change
Q8K3F7	Tdh	0.06	0.05	consistent	no_change
A0A0R4IZY0	Thop1	-0.73	-0.19	consistent	no_change
Q99J36	Thumpd1	2.04	0.15	consistent	no_change
O35857	Timm44	0.81	0.71	consistent	up_in_L
Q9D880	Timm50	-0.38	0.05	Non-consistent	no_change
A0A0U1RPW2	Tjp1	-1.46	0.15	Non-consistent	no_change
P40142	Tkt	0.3	0.09	consistent	no_change
P26039	Tln1	1.95	0.38	consistent	no_change
Q921L3	Tmco1	0.09	0.06	consistent	no_change
Q9D1D4	Tmed10	0.44	0.7	consistent	no_change
E9Q7G1	Tmed7	0.88	0.09	consistent	no_change
A0A286YDS5	Tmed9	0.3	-0.3	Non-consistent	no_change
E9Q933	Tmem11	-0.16	-0.08	consistent	no_change
D3Z6S1	Tmem214	1.43	0.15	consistent	no_change
A0A0R4J1Z3	Tmem33	-0.58	0.32	Non-consistent	no_change
F6V084	Tmx1	1.07	0.63	consistent	up_in_L
Q8BFY9	Tnpo1	-0.28	0.05	Non-consistent	no_change
Q9CPQ3	Tomm22	-0.25	-0.12	consistent	no_change
Q9CYG7	Tomm34	1.69	-1.32	Non-consistent	no_change
Q9CZW5	Tomm70	1.63	0.21	consistent	no_change
Q04750	Top1	0.76	0.53	consistent	no_change
Q01320	Top2a	0.07	-0.43	Non-consistent	no_change
D3Z6I8	Tpm3	-0.19	-0.63	consistent	no_change
P63028	Tpt1	-0.56	-0.45	consistent	no_change
F8WJG3	Tra2b	-1.23	0.28	Non-consistent	no_change
Q9CQN1	Trap1	-0.54	-0.82	consistent	no_change
Q62318	Trim28	-0.68	-0.94	consistent	Up_in_D
Q3UA06	Trip13	0.04	-0.74	Non-consistent	no_change
Q9D0C4	Trmt5	-0.54	-0.08	consistent	no_change
Q9CZR8	Tsfm	0.29	0.3	consistent	no_change
Q62348	Tsn	-1.34	-0.56	consistent	no_change
P23591	Tsta3	0.29	-0.08	Non-consistent	no_change
P05213	Tuba1b	-0.46	-0.47	consistent	no_change
P68368	Tuba4a	-0.7	-1.58	consistent	Up_in_D
Q9ERD7	Tubb3	-0.86	-1.36	consistent	Up_in_D
P68372	Tubb4b	1.4	-1.07	Non-consistent	no_change
P99024	Tubb5	-0.54	-0.45	consistent	no_change
P83887	Tubg1	-0.65	0.17	Non-consistent	no_change
Q8BFR5	Tufm	0.24	-0.82	Non-consistent	no_change
Q91YR1	Twf1	0.57	1.83	consistent	no_change
P10639	Txn	-0.63	0.17	Non-consistent	no_change
Q9CQU0	Txndc12	0.32	0.17	consistent	no_change
A0A0R4J1Y7	Txndc5	1.14	0.51	consistent	no_change
Q8CDN6	Txnl1	0	-0.03	only_in_1rep	no_change
P07607	Tyms	0.31	0.32	consistent	no_change
G3UW94	U2af1	-1.94	-2.1	consistent	Up_in_D
Q3KQM4	U2af2	0.09	0.32	consistent	no_change
Q6NV83	U2surp	-0.28	-0.94	consistent	no_change
Q3TW96	Uap1l1	1.45	2.51	consistent	up_in_L
Q02053	Uba1	-0.56	-0.51	consistent	no_change
Q9Z1F9	Uba2	-1.54	0.39	Non-consistent	no_change
Q3TL72	Uba3	0.17	0.15	consistent	no_change
P68037	Ube2l3	-0.94	-0.94	consistent	Up_in_D
P61089	Ube2n	-0.4	-0.49	consistent	no_change
A2AWT6	Ubtf	-0.58	0.15	Non-consistent	no_change
Q9JKB1	Uchl3	-1.3	-0.94	consistent	Up_in_D
Q9WUP7	Uchl5	-0.91	-0.63	consistent	Up_in_D
Q6P5E4	Uggt1	4.04	0.61	consistent	up_in_L
P13439	Umps	0.29	0.35	consistent	no_change
A0A0G2JDS8	Ung	-0.78	0.42	Non-consistent	no_change
Q9EPU0	Upf1	0.1	0.39	consistent	no_change
Q5SUC6	Upp1	0.87	0.72	consistent	up_in_L
Q9CZ13	Uqcrc1	1.13	1.22	consistent	up_in_L
Q9DB77	Uqcrc2	1.02	1.19	consistent	up_in_L
Q571H0	Urb1	-0.46	-1.1	consistent	no_change
P70697	Urod	-0.19	0.45	Non-consistent	no_change
P52479	Usp10	0.84	-1.1	Non-consistent	no_change
Q3U4W8	Usp5	-0.34	0.77	Non-consistent	no_change
F8VPX1	Usp7	1.81	0.18	consistent	no_change
Q4FE56	Usp9x	-0.48	-0.91	consistent	no_change
Q5XG71	Utp20	-0.38	0.19	Non-consistent	no_change
Q8VCY6	Utp6	-3.58	0.15	Non-consistent	no_change
Q9Z1Q9	Vars	-0.02	-0.76	consistent	no_change
Q62465	Vat1	1.21	1.43	consistent	up_in_L
Q01853	Vcp	-0.34	-0.71	consistent	no_change
Q60932	Vdac1	1.41	1.66	consistent	up_in_L
G3UX26	Vdac2	0.57	0.77	consistent	no_change
Q60931	Vdac3	1.45	1.39	consistent	up_in_L
P20152	Vim	1.52	-0.08	Non-consistent	no_change
A0A0M3HEP8	Vkorc1l1	-0.54	0.35	Non-consistent	no_change
A8XY17	Vps25	-0.23	-0.34	consistent	no_change
P40336	Vps26a	-0.83	0.3	Non-consistent	no_change
D3YYD5	Vps29	-0.46	0.15	Non-consistent	no_change
Q9EQH3	Vps35	0.58	-1.4	Non-consistent	no_change
P46467	Vps4b	0.94	-0.43	Non-consistent	no_change
P32921	Wars	0.92	0.45	consistent	no_change
O88342	Wdr1	-1.16	-1.45	consistent	Up_in_D
P61965	Wdr5	-0.58	-1.58	consistent	no_change
Q8BFQ4	Wdr82	-1.13	0.55	Non-consistent	no_change
Q6P1B1	Xpnpep1	0.16	1.4	consistent	no_change
Q6P5F9	Xpo1	-0.78	-1.28	consistent	Up_in_D
Q924C1	Xpo5	-1.26	-1.24	consistent	Up_in_D
A0A0R4J187	Xrcc6	-2.13	1.24	Non-consistent	no_change
P62960	Ybx1	0.24	-0.03	Non-consistent	no_change
Q9CQW1	Ykt6	0.06	0	only_in_1rep	no_change
Q9CQV8	Ywhab	0.83	0.9	consistent	up_in_L
P62259	Ywhae	-0.3	0.03	Non-consistent	no_change
P61982	Ywhag	0.33	0.65	consistent	no_change
P68510	Ywhah	0.5	0.71	consistent	no_change
P68254	Ywhaq	0.07	0	only_in_1rep	no_change
P63101	Ywhaz	0.47	0.7	consistent	no_change
Q3TIV5	Zc3h15	0.42	0.15	consistent	no_change
P45376	Akr1b1	-0.86	-0.74	consistent	Up_in_D
P05064	Aldoa	-1.03	-1.74	consistent	Up_in_D
Q61024	Asns	-1.26	-1.07	consistent	Up_in_D
J3QP71	Bsg	-0.5	-0.61	consistent	no_change
E9Q9E4	Cdk4	-0.94	-1.1	consistent	Up_in_D
A0A0R4J1B9	Dap3	-1.73	-2.68	consistent	Up_in_D
F8WHR6	Ddx46	-1.03	-2.49	consistent	Up_in_D
P17182	Eno1	-1.46	-1.63	consistent	Up_in_D
P10649	Gstm1	0.43	-0.38	Non-consistent	no_change
A0A1B0GSR9	Ldha	-2.06	-2.03	consistent	Up_in_D
P25206	Mcm3	-0.65	-0.51	consistent	no_change
P62774	Mtpn	-1.16	-2.4	consistent	Up_in_D
Q8VE10	Naa40	-1.94	-1.85	consistent	Up_in_D
P29758	Oat	-1.09	-1.1	consistent	Up_in_D
Q6NS46	Pdcd11	-1.34	-2.49	consistent	Up_in_D
P09411	Pgk1	-0.56	-0.49	consistent	no_change
P52480	Pkm	-1.68	-1.28	consistent	Up_in_D
P23492	Pnp	-1.63	-0.24	consistent	no_change
Q9D819	Ppa1	-1.68	-1.79	consistent	Up_in_D
Q99K85	Psat1	-2.26	-3.17	consistent	Up_in_D
Q9R1T2	Sae1	-1.88	-1.74	consistent	Up_in_D
A2AW05	Ssrp1	-1.26	-2.32	consistent	Up_in_D
O70475	Ugdh	-0.88	-0.91	consistent	Up_in_D
A0A0A6YX05	Atp1b1	2.88	3.23	consistent	up_in_L
P11404	Fabp3	2.85	2.83	consistent	up_in_L
P16125	Ldhb	2.82	2.21	consistent	up_in_L
P27546	Map4	5.62	4.76	consistent	up_in_L
Q9CWF2	Tubb2b	2.67	2.87	consistent	up_in_L
B1AU25	Aifm1	1.49	-0.61	Non-consistent	no_change
S4R1F2	Anxa4	2.57	1.89	consistent	up_in_L
P70444	Bid	1.16	0.44	consistent	no_change
P24270	Cat	1.13	0.88	consistent	up_in_L
O88271	Cfdp1	0.06	0.15	consistent	no_change
Q9D9P1	Chchd3	1.13	1.55	consistent	up_in_L
Q8BMK4	Ckap4	2.25	2.77	consistent	up_in_L
Q8VCN5	Cth	0.45	0.15	consistent	no_change
O08972	Ddah2	3.06	1.25	consistent	up_in_L
E9QN08	Eef1d	2.69	1.35	consistent	up_in_L
Q9WVK4	Ehd1	2.12	2.28	consistent	up_in_L
Q62446	Fkbp3	2.66	2.37	consistent	up_in_L
A0A0G2JDI4	Gclm	-0.18	0.15	Non-consistent	no_change
P08752	Gnai2	1.71	0.15	consistent	no_change
E9Q179	Grsf1	1.82	0.15	consistent	no_change
Q9D0D5	Gtf2e1	-0.14	0.15	Non-consistent	no_change
Q8BMS1	Hadha	2.29	2.85	consistent	up_in_L
P52927	Hmga2	1.45	2.07	consistent	up_in_L
O88844	Idh1	1.81	2.31	consistent	up_in_L
P54071	Idh2	2.34	2.32	consistent	up_in_L
Q91VA7	Idh3b	0.98	1.15	consistent	up_in_L
E9Q066	Larp4	1.95	2.35	consistent	up_in_L
P16110	Lgals3	1.71	1.87	consistent	up_in_L
P48678	Lmna	2.24	1.3	consistent	up_in_L
P55302	Lrpap1	0.9	2.84	consistent	up_in_L
P49718	Mcm5	1.28	0.79	consistent	up_in_L
P26041	Msn	1.9	1.67	consistent	up_in_L
P00405	Mtco2	1	0.68	consistent	up_in_L
A0A0N4SVQ1	Ndufa4	0.72	0.69	consistent	up_in_L
O55125	Nipsnap1	0.65	1.69	consistent	up_in_L
P08003	Pdia4	2	0.71	consistent	up_in_L
Q91YR9	Ptgr1	0.26	1.14	consistent	no_change
Q922Q4	Pycr2	0.31	0.28	consistent	no_change
F7AA45	Rbm39	1.58	1.38	consistent	up_in_L
Q9R1R8	Rdh11	0.79	0.92	consistent	up_in_L
Q8CCI5	Rybp	-0.08	1.45	Non-consistent	no_change
Q920A5	Scpep1	2.03	1.79	consistent	up_in_L
E9Q6R3	Sec22b	0.81	0.98	consistent	up_in_L
Q91ZW3	Smarca5	1.01	-0.05	Non-consistent	no_change
Q62351	Tfrc	2.14	3.25	consistent	up_in_L
Q8BZA9	Tigar	-0.83	0.95	Non-consistent	no_change
Q61029	Tmpo	3.23	0.15	consistent	no_change
Q7M739	Tpr	1.97	0.77	consistent	up_in_L
E9PYI8	Usp14	1.98	2.58	consistent	up_in_L
Q8K354	Cbr3	-1	-0.85	consistent	Up_in_D
Q04447	Ckb	1.13	1.19	consistent	up_in_L
E9Q5B5	Hk2	-0.34	-0.61	consistent	no_change
E9Q715	Luc7l2	-0.34	0.78	Non-consistent	no_change
Q921K2	Parp1	0.12	-0.51	Non-consistent	no_change
P12382	Pfkl	-0.16	-0.4	consistent	no_change
P17809	Slc2a1	-1.23	-0.82	consistent	Up_in_D
P32037	Slc2a3	0.29	0.42	consistent	no_change
P17751	Tpi1	-1.46	-1.28	consistent	Up_in_D

## Sheet: 5C_GO_ED
GO	Description	_LogP_ED_Dup	_LogP_ED_Eup
R-MMU-71406	Pyruvate metabolism and Citric Acid (TCA) cycle	0	-6.13268
GO:0043648	dicarboxylic acid metabolic process	0	-6.10351
mmu04979	Cholesterol metabolism	0	-6.23814
GO:0019752	carboxylic acid metabolic process	0	-9.12238
WP157	Glycolysis and gluconeogenesis	0	-10.5923
mmu00480	Glutathione metabolism	0	-4.06425
GO:0045333	cellular respiration	0	-5.21949
GO:0072350	tricarboxylic acid metabolic process	0	-5.61045
GO:0010821	regulation of mitochondrion organization	0	-5.56869
GO:1902652	secondary alcohol metabolic process	0	-4.59884
mmu00520	Amino sugar and nucleotide sugar metabolism	0	-3.54587
WP1269	Fatty acid beta-oxidation	0	-2.91313
GO:0016071	mRNA metabolic process	-2.93822	-3.02703
GO:0006913	nucleocytoplasmic transport	-2.84997	-3.26839
GO:0051052	regulation of DNA metabolic process	-2.29408	-2.79214
R-MMU-2262752	Cellular responses to stress	-2.01344	-4.17193
WP662	Amino acid metabolism	-2.28313	-4.5202
GO:0010608	posttranscriptional regulation of gene expression	-8.88706	0
R-MMU-72766	Translation	-8.14381	0
GO:0022613	ribonucleoprotein complex biogenesis	-10.8411	0

## Sheet: 5C_GO_EL
GO	Description	_LogP_EL_Eup	_LogP_EL_Lup
mmu05230	Central carbon metabolism in cancer	-8.07862	-2.25319
mmu01230	Biosynthesis of amino acids	-17.5215	-2.09064
R-MMU-69242	S Phase	-4.76617	-2.19926
GO:0018130	heterocycle biosynthetic process	-5.8231	-2.08456
GO:0043603	cellular amide metabolic process	-2.61117	-2.70633
GO:0034660	ncRNA metabolic process	-3.58742	-2.12073
R-MMU-1640170	Cell Cycle	-2.77214	-3.0574
GO:0019752	carboxylic acid metabolic process	-11.7932	-9.93096
WP662	Amino acid metabolism	-8.4799	-6.16331
mmu01200	Carbon metabolism	-10.4604	-5.48539
R-MMU-6798695	Neutrophil degranulation	-3.1742	0
GO:0008637	apoptotic mitochondrial changes	-3.86675	0
GO:0006575	cellular modified amino acid metabolic process	-3.99159	0
GO:0006974	cellular response to DNA damage stimulus	-4.19956	0
GO:1901524	regulation of mitophagy	0	-4.42451
mmu00020	Citrate cycle (TCA cycle)	0	-7.85637
R-MMU-1428517	The citric acid (TCA) cycle and respiratory electron transport	0	-11.3468
WP1269	Fatty acid beta-oxidation	0	-11.1777
GO:1904950	negative regulation of establishment of protein localization	0	-3.95431
R-MMU-114608	Platelet degranulation	0	-3.47211

## Sheet: 5C_GO_LD
GO	Description	_LogP_LD_Dup	_LogP_LD_Lup
R-MMU-2262752	Cellular responses to stress	-6.47159	-5.41299
GO:0019752	carboxylic acid metabolic process	-7.90809	-5.23272
R-MMU-8953854	Metabolism of RNA	-14.6863	-4.94562
mmu01200	Carbon metabolism	-7.30079	-7.70259
WP662	Amino acid metabolism	-4.59813	-4.13495
GO:1901293	nucleoside phosphate biosynthetic process	-8.88913	-2.62152
GO:0006457	protein folding	-6.2842	-2.2053
R-MMU-71291	Metabolism of amino acids and derivatives	-6.49738	-3.31846
GO:0016071	mRNA metabolic process	-3.72771	-3.51181
WP307	Translation factors	-10.8834	0
R-MMU-72766	Translation	-17.4451	0
GO:0022613	ribonucleoprotein complex biogenesis	-10.422	0
GO:0006417	regulation of translation	-7.01156	0
GO:0006396	RNA processing	-7.32008	0
GO:0046822	regulation of nucleocytoplasmic transport	-7.00197	0
WP1269	Fatty acid beta-oxidation	0	-6.81218
mmu00020	Citrate cycle (TCA cycle)	0	-8.56183
CORUM:414	(ER)-localized multiprotein complex, in absence of Ig heavy chains	0	-6.47878
R-MMU-71406	Pyruvate metabolism and Citric Acid (TCA) cycle	0	-8.49157
R-MMU-1428517	The citric acid (TCA) cycle and respiratory electron transport	0	-14.1849
